# Supplementary material for: Characterization of polarization states of canine monocyte derived macrophages
Source: PLoS One. 2023 Nov 8;18(11):e0292757. doi: 10.1371/journal.pone.0292757 (PMC10631683; doi:10.1371/journal.pone.0292757)
Supplement: S1 Table — (XLSX) [file pone.0292757.s001.xlsx]

## Sheet: Table S1-readcount_genename
gene_id	D1_M0	D1_M1	D1_M2	D1_CD14	D1_CD14D	D2_M0	D2_M1	D2_M2	D2_CD14	D2_CD14D	D3_M0	D3_M1	D3_M2	D3_CD14	D3_CD14D	gene_name	gene_chr	gene_start	gene_end	gene_strand	gene_length	gene_biotype	gene_description	tf_family
ENSCAFG00000003861	595049	290822	193522	63162	66526	605307	465468	291128	69859	20207	591570	348660	161180	54668	80605	-	1	107418623	107419717	-	528	protein_coding	-	Ferritin
ENSCAFG00000007934	496800	218971	264076	28908	31400	649116	512484	449049	29823	7043	575126	253121	241843	24297	40228	-	25	26048257	26057455	+	2830	protein_coding	-	Peptidase_C1
ENSCAFG00000013633	175415	341165	191233	98100	63346	174934	505952	279195	94026	104385	184395	376080	176348	88128	72063	-	30	11331778	11337987	+	901	protein_coding	-	C1-set
ENSCAFG00000023615	317826	224280	336165	0	0	355297	215421	347038	0	0	414755	295440	354150	0	0	-	5	28918694	28933474	+	2050	protein_coding	-	Hemopexin
ENSCAFG00000014388	254910	229036	152625	193401	67970	258149	373660	209727	188213	19581	283484	239065	142413	168292	51712	-	4	22571938	22603939	-	2010	protein_coding	-	-
ENSCAFG00000030465	276373	388832	58394	67721	81244	214221	478156	52870	55745	17714	311529	544053	57025	54985	117811	-	11	39037349	39038170	+	822	protein_coding	-	Ferritin
ENSCAFG00000015901	226708	324109	49756	55444	72739	135954	303011	32838	38063	12244	252783	393912	49886	45758	100335	-	18	54466190	54468631	+	638	protein_coding	-	Ferritin
ENSCAFG00000022723	138706	74020	106733	117053	137321	140209	124915	180365	167584	288748	120738	82477	106650	116347	144093	-	MT	5349	6893	+	1545	protein_coding	-	-
ENSCAFG00000028765	232186	130883	163313	21629	21128	270799	216892	291730	30006	28032	259609	126754	122806	20309	17668	-	23	47179	54047	-	3638	protein_coding	-	-
ENSCAFG00000009569	409890	87461	106770	650	214	346470	108103	107856	452	68	457952	85766	132434	593	65	-	32	11354096	11361895	+	1537	protein_coding	-	-
ENSCAFG00000018101	43425	151645	111816	149671	99938	51260	188834	160505	178563	140999	52540	155719	96978	135802	89883	-	4	58689932	58697625	+	891	protein_coding	-	-
ENSCAFG00000002753	333881	125206	44120	0	0	338067	184162	67017	1	1	370376	141042	34918	0	0	-	14	36918913	36946045	+	3659	protein_coding	-	-
ENSCAFG00000010052	164100	205864	53854	16993	9449	219911	286590	76029	24187	4064	211583	230923	48669	14069	9170	-	18	46009825	46019780	-	2462	protein_coding	-	Asp
ENSCAFG00000032731	3800	117218	322062	49	8	2839	118048	495048	47	0	5994	124135	249074	32	3	-	9	37734558	37740115	+	726	protein_coding	-	-
ENSCAFG00000008901	186807	113355	116660	30359	7448	145554	198629	140060	27352	1077	189911	135075	98243	27154	1256	-	24	26774177	26801096	+	2015	protein_coding	-	-
ENSCAFG00000012093	288606	95127	59230	470	745	236105	128295	67854	533	764	320909	111073	53197	387	797	-	17	59929302	59936715	-	1002	protein_coding	-	Peptidase_C1
ENSCAFG00000000426	19515	3547	7862	348935	100623	25628	7532	18720	326847	27320	22704	4084	10293	306013	43844	-	10	11346197	11352276	+	2387	protein_coding	-	-
ENSCAFG00000009905	53894	210889	42484	249	2215	110679	312221	45402	58	89	111455	263778	74717	121	2780	-	24	33273918	33281293	+	2773	protein_coding	-	Hemopexin
ENSCAFG00000012086	122895	97979	111337	22539	7078	126493	154225	156772	24710	3969	139212	115005	111000	19504	2949	-	17	59893335	59910743	-	1895	protein_coding	-	Peptidase_C1
ENSCAFG00000000487	61158	119921	52565	67055	43228	55371	123887	58819	52489	55222	69302	127959	41698	64506	44941	-	12	892388	895691	-	1593	protein_coding	-	MHC_I
ENSCAFG00000000803	20696	86676	61410	69635	46796	29809	152839	105704	96752	79519	24933	98463	54773	62674	46991	-	12	2132986	2136689	+	914	protein_coding	-	C1-set
ENSCAFG00000004529	27804	32504	11879	175860	96706	32968	41627	28961	198367	65855	30955	28429	10099	158407	92664	-	2	19670545	19679493	-	2759	protein_coding	-	-
ENSCAFG00000015721	131428	10219	142124	8399	2773	136462	28667	214976	9561	1912	137588	9241	126886	7837	1618	-	26	38894005	38918435	-	2598	protein_coding	-	Abhydrolase_1
ENSCAFG00000001002	16189	297091	5094	430	188	16786	235806	4953	529	179	19604	340547	6430	326	171	-	1	62092121	62110299	+	1905	protein_coding	-	Metallophos
ENSCAFG00000010274	101685	147405	12222	5	48	96583	271684	10723	0	3	114519	164331	10297	7	67	-	7	26316	32931	+	1155	protein_coding	-	-
ENSCAFG00000032222	54586	80151	36397	58765	48751	58190	131700	58603	54300	60341	57258	89988	31590	53362	44550	-	12	933312	936671	+	1516	protein_coding	-	MHC_I
ENSCAFG00000016020	92389	55227	70834	43092	58208	75459	56215	66577	35976	33202	83873	53839	60869	39565	60186	-	6	12421735	12424679	+	2173	protein_coding	-	Actin
ENSCAFG00000000806	20400	67001	50174	48056	33343	36791	134886	98236	67872	58872	24177	74497	44777	44247	33323	-	12	2151784	2164562	-	2869	protein_coding	-	C1-set
ENSCAFG00000000812	16996	121219	78451	35980	27768	14267	116330	68319	28593	24136	19105	144050	71864	34320	23561	-	12	2221181	2226529	+	2304	protein_coding	-	C1-set
ENSCAFG00000019521	74955	24756	62669	75515	29756	66066	32676	71479	66675	42267	80572	26627	62472	70782	31611	-	X	122061570	122083141	+	7941	protein_coding	-	CH
ENSCAFG00000008404	48260	159047	19642	46	25	70689	183765	34700	171	17	64468	174374	23432	41	14	-	25	29982187	29999565	+	2260	protein_coding	-	-
ENSCAFG00000028817	8314	1435	1923	201549	75318	6916	821	1875	176874	7937	9251	1169	1386	181780	39896	-	20	57783153	57786954	-	3000	protein_coding	-	Trypsin
ENSCAFG00000030508	62738	21959	20685	38702	40092	91291	43528	40693	42711	54670	64072	23171	18723	33465	54367	-	1	21128119	21128250	-	132	protein_coding	-	-
ENSCAFG00000022729	40739	14435	24880	39692	58768	36510	24159	42084	53894	126616	32189	19279	26240	39927	61303	-	MT	7964	8644	+	681	protein_coding	-	-
ENSCAFG00000009881	35628	147524	21171	2193	3221	33515	139290	18870	4157	2116	40128	164016	20989	1735	4604	-	20	37550865	37566438	-	4222	protein_coding	-	Aminotran_1_2
ENSCAFG00000009819	86521	53012	39648	9480	5353	90412	76408	56624	11863	4961	100044	55451	33923	8552	5631	-	24	33183090	33189248	+	1862	protein_coding	-	Peptidase_S10
ENSCAFG00000022730	37648	18127	27345	37599	51212	34284	25986	46488	53633	111758	30722	20146	28629	37955	54423	-	MT	8644	9427	+	784	protein_coding	-	-
ENSCAFG00000011247	49518	14688	20503	53483	39678	56112	30140	32065	65785	59253	52528	15588	17290	48722	54038	-	2	70188081	70215429	+	2515	protein_coding	-	-
ENSCAFG00000019158	30004	16671	21871	72738	39097	31490	18862	27806	93997	68728	30896	16814	19794	68884	42014	-	20	55576877	55585906	+	3268	protein_coding	-	GTP_EFTU
ENSCAFG00000014165	77239	56203	24862	9602	15792	84969	84343	32213	11439	4573	88287	61628	20442	8330	18837	-	9	19077735	19086079	-	2540	protein_coding	-	-
ENSCAFG00000014076	58288	63054	25002	14308	7814	78910	111223	35815	14418	2344	72977	66836	23820	12433	6749	-	3	58103290	58113661	+	918	protein_coding	-	Peptidase_C1
ENSCAFG00000017646	8025	32411	4345	41646	126499	6847	56101	5698	24578	2118	9027	37783	3724	32752	190072	-	8	63387094	63398494	-	2835	protein_coding	-	Serpin
ENSCAFG00000005750	1	164389	131	2	2	11	236103	186	0	0	4	171284	130	0	2	-	16	25391701	25407289	-	1807	protein_coding	-	-
ENSCAFG00000005734	57143	19088	38765	28674	25939	59110	26745	40896	40331	41314	61218	17776	33665	27687	26976	-	9	635976	637593	+	1349	protein_coding	-	Actin
ENSCAFG00000011039	40997	35851	35131	20751	30988	45190	69317	34731	19166	11290	51053	40279	32811	17395	52168	-	31	38520682	38547018	-	3008	protein_coding	-	-
ENSCAFG00000022726	34339	21304	24543	31365	41931	34371	30792	41566	39688	70116	30450	25386	26075	32236	43942	-	MT	7034	7717	+	684	protein_coding	-	-
ENSCAFG00000017257	47530	19999	26111	52862	28259	47392	24635	31023	54726	20852	54003	20634	22214	47661	25904	-	20	49445696	49461722	+	3526	protein_coding	-	-
ENSCAFG00000017040	1280	24	208	94022	131134	1149	33	157	22987	37503	1143	14	171	73625	159538	-	8	48330836	48334338	+	2204	protein_coding	-	bZIP_1
ENSCAFG00000011197	36665	65000	40871	18371	5757	33610	77493	49483	18442	3459	42222	69039	36968	15469	2678	-	8	3183393	3194827	+	4502	protein_coding	-	Hemopexin
ENSCAFG00000029892	25182	11614	15281	50040	41389	26757	12451	21053	55480	100542	26735	11804	13380	46400	53059	-	1	107010694	107014169	-	612	protein_coding	-	-
ENSCAFG00000029384	38607	12176	25125	19007	49047	25962	39818	27298	56816	56366	22630	23151	28568	47730	33800	-	7	80950042	80974511	+	2183	protein_coding	-	-
ENSCAFG00000032529	21748	10928	20109	59070	70645	22405	9551	23723	49275	21440	22236	10532	17492	52390	90378	-	5	67872065	67909045	+	1087	protein_coding	-	Cofilin_ADF
ENSCAFG00000013933	28888	34979	31536	50878	12396	35536	61985	43045	40546	3621	30846	40083	28946	45869	4897	-	X	32533312	32570609	+	4226	protein_coding	-	Ferric_reduct
ENSCAFG00000000178	104058	9531	21460	42286	8181	67677	10111	21162	32500	1969	95923	13696	18827	40880	1626	-	10	1260719	1340845	+	14668	protein_coding	-	Ldl_recept_a
ENSCAFG00000002154	32196	21142	39994	37543	35094	30100	23314	44450	28871	17845	32092	23279	39271	34820	40825	-	11	52227739	52253858	-	7631	protein_coding	-	Band_41
ENSCAFG00000003376	49	47	17	45278	149225	79	134	8	24620	1797	45	57	21	31863	226292	-	15	5818857	5833536	+	4699	protein_coding	-	fn3
ENSCAFG00000019798	27284	91020	27344	370	3248	26620	117187	19346	713	6384	28980	93578	25037	280	8611	-	6	42034162	42044480	-	3958	protein_coding	-	-
ENSCAFG00000004617	159126	6709	27257	66	16	82585	16080	30639	154	82	128043	3713	14336	55	32	-	1	110525865	110527644	-	972	protein_coding	-	-
ENSCAFG00000015077	19593	22614	17003	40826	71336	15055	23379	27412	27456	14660	20220	22593	15820	36117	87449	-	27	38468919	38472375	-	993	protein_coding	-	-
ENSCAFG00000004533	19790	16767	11038	55190	34522	21730	16047	15228	65313	60173	20926	16571	9649	50351	39744	-	22	5711210	5714899	+	706	protein_coding	-	-
ENSCAFG00000022735	29478	16395	19489	31305	34788	25897	21774	32187	40231	67387	23658	18751	21244	32775	37260	-	MT	10201	11578	+	1378	protein_coding	-	-
ENSCAFG00000014345	2479	778	104247	66197	8821	677	1811	55484	63385	1614	2143	799	80023	58791	2440	-	37	22457547	22523117	-	9749	protein_coding	-	fn3
ENSCAFG00000018277	28038	58517	44069	5291	4068	33939	72438	54396	7313	3274	31656	56954	40988	4623	3893	-	8	71284321	71286973	-	1146	protein_coding	-	-
ENSCAFG00000001091	17133	415	31400	61459	45507	20223	909	47119	56594	7298	17777	513	23937	54272	57154	-	11	23943595	23971354	+	2609	protein_coding	-	-
ENSCAFG00000011666	38334	36546	42928	15435	11560	35372	34797	50330	14035	20698	36502	36536	35728	13880	13661	-	5	11293060	11296611	+	1941	protein_coding	-	HSP70
ENSCAFG00000006164	21001	74499	26198	381	28	21315	120348	24106	2978	182	26637	88874	24953	263	70	-	17	30273281	30277787	-	5522	protein_coding	-	p450
ENSCAFG00000011821	9761	15776	24411	45703	39467	9748	26524	35195	44111	37189	9464	12754	20815	39616	51433	-	38	22228242	22229661	+	597	protein_coding	-	CH
ENSCAFG00000007203	43229	33758	12918	19153	36160	40416	33321	16229	12989	1773	49242	35921	11741	15020	54682	-	29	13141092	13164963	-	4091	protein_coding	-	-
ENSCAFG00000016932	48113	40875	15400	10702	4622	50058	73230	21013	14281	3088	52989	46502	13862	9751	3035	-	8	47641185	47650543	-	1280	protein_coding	-	-
ENSCAFG00000002037	30034	24152	49184	4849	17390	30493	33156	75334	2171	1027	32433	22903	48370	3521	29842	-	12	14866229	14885965	-	2855	protein_coding	-	PAF-AH_p_II
ENSCAFG00000016797	25818	16326	19928	36919	32865	27092	27685	30247	39693	5915	28067	16859	17395	33866	39325	-	2	85391991	85408755	-	3510	protein_coding	-	-
ENSCAFG00000007788	28864	23397	27948	33037	32148	20087	19672	30300	31606	11833	28606	21219	24476	29796	34558	-	17	39628000	39643630	+	4355	protein_coding	-	-
ENSCAFG00000000814	7386	61108	32886	24421	21404	4689	46385	23261	13406	14906	7437	67205	27334	22740	20426	-	12	2244599	2250735	-	1343	protein_coding	-	C1-set
ENSCAFG00000015081	20816	12295	16575	40636	44477	19720	14384	20433	39975	20240	20724	13289	14851	37569	56440	-	6	10192601	10198294	-	1119	protein_coding	-	-
ENSCAFG00000003029	761	24106	1610	20100	93025	731	17835	1160	1348	443	823	27363	1237	9937	189086	-	13	62434792	62438932	+	2257	protein_coding	-	-
ENSCAFG00000000567	21441	10907	14219	41269	30993	23248	10911	20997	52409	43226	21832	11350	12975	36189	37250	-	13	2564927	2580371	-	6615	protein_coding	-	RRM_1
ENSCAFG00000000500	18364	35438	16452	40552	27727	9929	28192	13803	26271	31634	18207	37299	11818	36952	24156	-	12	983573	986969	+	1444	protein_coding	-	MHC_I
ENSCAFG00000000064	39379	34699	24416	9703	4992	40555	48814	32893	11000	4746	43739	36853	22535	8119	5481	-	10	126277	128778	-	925	protein_coding	-	Tetraspannin
ENSCAFG00000015414	61949	16929	35737	4489	1455	58583	18886	42867	4997	810	72095	17952	26216	3541	824	-	7	30873053	30884395	+	2143	protein_coding	-	-
ENSCAFG00000029553	236	121481	99	38	5	228	98321	25	23	0	229	142702	92	12	5	-	21	40627471	40634004	-	2859	protein_coding	-	-
ENSCAFG00000032287	481	11613	91679	0	0	710	3172	136789	0	1	688	6475	106657	0	2	-	2	59039616	59045465	-	2016	protein_coding	-	-
ENSCAFG00000019582	40519	36779	20406	7148	8697	39463	45649	24023	7546	2532	48140	40455	18983	6000	11521	-	X	122133218	122141118	+	2347	protein_coding	-	-
ENSCAFG00000018171	196	114029	771	0	849	269	98588	519	8	3160	320	126150	790	0	2249	-	9	37817391	37823880	+	809	protein_coding	-	-
ENSCAFG00000001630	15903	13227	13452	27652	42613	13324	14793	15273	18842	35455	15127	14937	12645	24373	55912	-	10	28063626	28124814	+	9183	protein_coding	-	Myosin_head
ENSCAFG00000017309	16969	10048	12045	35837	21144	18373	11584	15625	46054	47489	17557	10035	10908	33491	24121	-	30	30766981	30770327	-	1269	protein_coding	-	-
ENSCAFG00000015013	39365	34843	29610	3917	3902	29909	37418	33288	4194	2192	39688	36921	24491	3295	4856	-	8	30983633	30994816	+	1157	protein_coding	-	-
ENSCAFG00000004916	10880	8620	6547	36241	51933	9594	11684	7682	29560	34643	11159	9183	5366	29034	65669	-	9	4806260	4806901	+	421	protein_coding	-	Histone
ENSCAFG00000004491	30157	20425	14496	20365	24630	28996	26551	18276	13984	11109	30418	23000	13256	18005	33711	-	22	5007837	5059465	+	2018	protein_coding	-	CH
ENSCAFG00000029826	1521	1353	605	44516	87950	1411	1031	597	16296	11633	1456	1289	477	32376	124848	-	4	39588339	39592891	+	3596	protein_coding	-	DSPc
ENSCAFG00000001677	15248	8459	11739	31860	23428	16540	9105	14664	39430	59182	16604	7866	10010	30754	31240	-	13	38101882	38104785	+	983	protein_coding	-	Ribosomal_L2_C
ENSCAFG00000030025	5038	680	37678	41443	20546	6504	763	74064	30697	5231	5427	834	34523	34816	22272	-	18	17327893	17335390	-	5382	protein_coding	-	Fibrinogen_C
ENSCAFG00000013015	5153	59397	21858	3375	1281	7883	94227	27675	1504	698	7777	67649	17510	3123	1254	-	38	21054894	21060947	+	2024	protein_coding	-	-
ENSCAFG00000019363	27460	32512	18040	11188	9368	27885	42001	26174	15281	4755	31930	34439	16159	9530	12509	-	6	38520398	38525062	-	468	protein_coding	-	-
ENSCAFG00000032596	18517	11131	18900	23416	21268	16546	19343	26447	25815	36031	15841	12928	18323	18738	30804	-	25	43563145	43567987	+	1236	protein_coding	-	-
ENSCAFG00000005362	54212	10700	20907	4386	2268	64080	14413	34964	5507	3317	62414	10841	16811	3959	1988	-	1	113300495	113313628	-	6882	protein_coding	-	-
ENSCAFG00000007649	23695	31559	1977	32206	7997	24979	53062	1529	26626	2431	31859	37820	1939	30304	2179	-	18	37531032	37533179	+	2148	protein_coding	-	-
ENSCAFG00000002652	13337	7826	9372	43076	24732	14162	10611	12478	47774	33194	13397	7465	7733	39336	23224	-	1	102989629	102995675	+	585	protein_coding	-	S4
ENSCAFG00000017004	7685	6715	4424	49439	32050	7301	6218	6052	44221	40596	8123	7300	3622	41397	41827	-	9	26134315	26151810	-	5713	protein_coding	-	PDZ
ENSCAFG00000019552	9003	5538	3198	33426	40711	10106	4399	4736	37882	59682	9619	5334	2786	27443	51990	-	20	57657154	57667209	-	3558	protein_coding	-	RhoGAP
ENSCAFG00000008647	4106	50861	3137	28741	19859	4226	55752	3878	23587	7875	4247	45647	2762	27056	24099	-	20	36690576	36706442	+	2337	protein_coding	-	-
ENSCAFG00000008221	19939	22905	17393	24104	16436	18967	26739	25833	27799	6047	21093	23263	16395	22793	15485	-	6	18071020	18084389	+	4347	protein_coding	-	-
ENSCAFG00000010995	53716	23199	15111	2344	895	54901	25915	16014	2548	708	67183	27050	12805	2026	682	-	8	1811972	1833752	-	1331	protein_coding	-	-
ENSCAFG00000008723	17863	17173	19838	19356	26353	19849	23139	26840	25240	6104	19848	18217	16167	16666	32360	-	18	42253784	42270644	+	2655	protein_coding	-	Ets
ENSCAFG00000011405	12529	1193	11530	37572	31715	16572	3284	18501	38810	30237	14737	1501	10614	29912	45961	-	17	58774751	58779448	-	3384	protein_coding	-	-
ENSCAFG00000003260	29398	33930	24389	4956	12294	28646	27305	23566	3103	1972	31622	37455	23293	3929	17349	-	10	67395745	67420443	+	2031	protein_coding	-	PH
ENSCAFG00000011713	10235	8664	8300	30097	40384	9881	10828	11010	26530	38373	9661	9007	7140	24103	58438	-	9	12301009	12307315	-	2016	protein_coding	-	DEAD
ENSCAFG00000024955	27482	16559	17969	16293	15825	26154	24346	24298	18414	17559	28742	16991	16074	14235	19605	-	18	51406706	51407693	+	501	protein_coding	-	Cofilin_ADF
ENSCAFG00000006401	75605	5271	16554	4	1	72381	4656	22391	4	0	78647	6513	16925	0	0	-	18	20299760	20376138	+	2980	protein_coding	-	-
ENSCAFG00000016076	6494	6523	5007	29187	60663	5719	5422	7000	28210	18686	6380	6964	4501	22526	84241	-	27	44798995	44812441	+	4195	protein_coding	-	-
ENSCAFG00000018510	18740	41213	19054	3228	1743	18739	74798	27389	3290	693	20974	44114	18271	2712	1676	-	X	92410755	92444365	-	1544	protein_coding	-	-
ENSCAFG00000004384	30099	15711	40258	5805	2327	25274	29738	46503	6726	2837	32961	15259	33487	5210	1861	-	21	11659292	11692734	+	1256	protein_coding	-	Peptidase_C1
ENSCAFG00000017916	16047	30196	25898	3566	9336	18666	61375	37929	4009	1683	19512	25080	26305	2593	11331	-	30	37531889	37541245	-	2973	protein_coding	-	Sema
ENSCAFG00000010972	34142	24583	17482	10436	7492	35274	25209	23346	12934	3207	38355	26522	15906	9008	7027	-	18	49784241	49793144	-	2879	protein_coding	-	-
ENSCAFG00000023155	1084	832	1140	33505	87980	1206	839	1126	15761	22378	1229	938	909	26890	95061	-	20	49072234	49072902	-	669	protein_coding	-	-
ENSCAFG00000010121	25205	30426	13532	13015	6177	27382	44293	19935	15296	6928	27233	31541	11190	11859	5828	-	18	46466499	46473960	+	929	protein_coding	-	Tetraspannin
ENSCAFG00000012639	31668	11049	13698	25112	16748	30400	16449	17380	16796	9773	31708	12340	13553	22683	19370	-	3	53681145	53791207	-	8653	protein_coding	-	CH
ENSCAFG00000020204	4095	60294	14957	3113	3508	4955	69382	21650	2775	2916	4223	71919	16400	2819	4942	-	6	59383898	59411940	+	2031	protein_coding	-	-
ENSCAFG00000019472	22915	13112	12167	19895	16936	22570	14149	14379	24375	36098	25127	13925	10678	20203	20784	-	6	38966854	38968703	+	882	protein_coding	-	-
ENSCAFG00000019411	13090	12121	9576	23916	36074	13352	16265	13993	26288	19682	13962	12782	8527	19651	46294	-	20	56769752	56773975	-	2765	protein_coding	-	-
ENSCAFG00000010740	16895	12528	12072	27530	25417	15358	16298	16323	27928	18052	16728	13045	10731	24489	31002	-	20	39073708	39094661	-	2910	protein_coding	-	G-alpha
ENSCAFG00000017906	3594	49874	15287	4460	2553	2723	104361	15210	3932	2025	3512	54208	15207	3823	2590	-	8	68611183	68643601	-	1670	protein_coding	-	-
ENSCAFG00000016607	15988	19929	21033	22674	12968	15497	21712	29400	18827	8107	16862	22225	21846	21219	14412	-	X	50708746	50775955	+	4420	protein_coding	-	Band_41
ENSCAFG00000016883	22768	29091	20386	2965	5681	27104	51304	25272	3091	2277	26126	33149	21919	2571	8929	-	6	16898143	16927503	-	4826	protein_coding	-	VWA
ENSCAFG00000018094	12000	7534	7963	28825	21311	13471	9474	11495	36491	50756	12773	7386	7041	26754	26733	-	4	58661086	58667964	+	2107	protein_coding	-	-
ENSCAFG00000010132	26893	25645	20456	8123	5643	31240	33140	28238	8050	2144	31670	24042	18637	7377	5844	-	5	4705547	4786050	-	3323	protein_coding	-	Kunitz_BPTI
ENSCAFG00000005101	23235	8381	13962	19526	14152	22999	9738	17583	27367	36634	24551	9269	12221	17693	17969	-	23	9070953	9076984	+	1097	protein_coding	-	-
ENSCAFG00000009795	15575	25171	19583	15194	8234	15175	42290	24079	17651	6567	16933	27301	19523	13325	8456	-	17	53818344	53847043	+	3892	protein_coding	-	E1-E2_ATPase
ENSCAFG00000019840	12836	6749	9732	24285	19000	13408	7414	12951	31746	57107	13927	5959	8229	24527	26406	-	5	63976208	63980363	-	2871	protein_coding	-	-
ENSCAFG00000011265	12016	14592	10091	28007	19177	11571	21028	14128	25666	28273	13044	16325	9965	22924	26102	-	7	4156687	4282147	-	4210	protein_coding	-	Y_phosphatase
ENSCAFG00000032525	9964	16276	5188	50955	17496	4919	16447	5480	31638	15121	8321	19689	5712	54642	10421	-	18	54096783	54116632	+	18212	protein_coding	-	-
ENSCAFG00000013191	29361	47764	8859	2442	593	25545	40389	9912	3068	190	34416	56678	8284	2084	108	-	37	14293934	14409766	+	6598	protein_coding	-	CUB
ENSCAFG00000005859	29520	19870	13469	9301	6257	30254	38637	18108	12592	10192	32473	21041	12285	8520	6634	-	9	427878	437440	+	2934	protein_coding	-	-
ENSCAFG00000004447	20505	12765	10226	16877	23270	24007	27432	15574	16320	6626	24191	13262	9084	13526	35423	-	22	3255795	3263506	-	711	protein_coding	-	-
ENSCAFG00000006491	13588	11737	10705	27049	27684	13358	12717	14010	28379	17129	14793	13040	8566	21899	34419	-	27	904661	926708	+	6387	protein_coding	-	FG-GAP
ENSCAFG00000001487	28371	16385	23849	6587	3985	31287	29482	37284	7567	5628	31086	15212	21862	6382	3969	-	10	26932351	26934530	-	742	protein_coding	-	-
ENSCAFG00000013089	663	292	139	70103	30504	397	145	127	63016	6643	650	167	72	61078	31025	-	27	32031303	32081805	+	1650	protein_coding	-	-
ENSCAFG00000008640	40540	12437	16571	1250	2416	44535	33710	23305	2171	5771	46078	15043	15610	1228	3293	-	27	5461576	5463452	+	1356	protein_coding	-	Tubulin
ENSCAFG00000017404	25231	23668	19244	4835	1773	27285	45010	30610	4067	1153	28043	25158	17394	4301	954	-	9	31771533	31807160	+	5811	protein_coding	-	Peptidase_S10
ENSCAFG00000015737	22618	17100	23744	8776	9924	21287	24716	35490	7294	4522	23967	16353	21776	7370	11671	-	4	29250164	29266002	+	1583	protein_coding	-	-
ENSCAFG00000005530	2827	1011	1188	44939	63597	2311	646	1295	18852	14448	2755	1147	966	37617	61637	-	1	113816273	113818014	-	2518	protein_coding	-	zf-CCCH
ENSCAFG00000017655	16712	18936	9614	19911	20233	13603	16646	15136	23422	10134	18717	19718	9574	16915	25904	-	30	35713470	35737559	-	1641	protein_coding	-	PK
ENSCAFG00000031322	23067	17978	19046	14546	7125	23769	26046	26803	15597	3157	25189	18567	15041	12627	6317	-	31	37692794	37712093	+	5422	protein_coding	-	-
ENSCAFG00000001346	13574	7352	11703	25092	15606	13488	7924	13941	35492	35273	14199	7125	10916	23339	18168	-	10	25740007	25745431	+	1212	protein_coding	-	-
ENSCAFG00000004745	15214	8515	10471	23805	17448	15735	10007	13344	31259	32747	15587	8076	9116	21871	19749	-	15	15541327	15545208	-	1998	protein_coding	-	-
ENSCAFG00000005402	12833	7291	9002	24864	17647	13865	7887	11835	30293	43340	13887	7524	7990	21828	21869	-	21	23181391	23187111	-	847	protein_coding	-	-
ENSCAFG00000017093	31085	15841	18775	5164	4162	29394	28775	22926	6462	9676	32981	17989	18012	4719	4826	-	20	49250753	49255568	-	1575	protein_coding	-	-
ENSCAFG00000003403	30695	16325	22028	4251	2810	30571	24713	25921	5155	6157	33623	18186	18601	3894	2836	-	16	1797420	1818429	+	2543	protein_coding	-	-
ENSCAFG00000007143	26801	25719	13188	4987	2846	28662	37240	19434	4792	160	31955	28054	13484	4064	2554	-	16	41298214	41323077	-	1110	protein_coding	-	-
ENSCAFG00000008873	9905	5134	6399	23027	15501	13676	8371	10958	35852	48458	10938	5894	6495	19991	22965	-	26	9970456	9975820	-	1061	protein_coding	-	-
ENSCAFG00000006323	19562	16346	14940	17482	8267	21096	23001	19384	22284	6325	21989	17104	12936	15234	7511	-	22	60678317	60694767	+	1248	protein_coding	-	-
ENSCAFG00000010095	31090	27180	10434	4014	2382	39128	30856	15099	3433	1677	33043	29035	9855	3442	2509	-	25	36831153	36858932	-	5052	protein_coding	-	ATP-synt_ab
ENSCAFG00000016686	9502	17208	10590	27320	10489	10748	36702	16968	26303	7905	11049	16334	10414	24420	6330	-	30	25175868	25210255	-	2008	protein_coding	-	-
ENSCAFG00000031955	12403	6296	7551	28367	18433	13577	7673	10481	37566	30387	12665	6702	6151	25595	17826	-	10	362086	364789	+	1956	protein_coding	-	-
ENSCAFG00000003631	13963	7805	9715	19508	15618	15563	9113	13852	23170	43509	14159	7696	8035	18429	20979	-	1	106998827	107002841	-	1995	protein_coding	-	-
ENSCAFG00000017110	8031	2535	2981	30051	40862	7328	1708	2551	30363	23874	8763	2775	2641	26181	48212	-	6	18161832	18167798	+	2032	protein_coding	-	-
ENSCAFG00000017680	13774	6995	9648	22575	15462	14629	7969	13495	31049	32444	14028	6800	8993	21446	19337	-	9	49784061	49786271	+	801	protein_coding	-	-
ENSCAFG00000017151	11603	7155	7865	23249	18003	11512	8382	9769	30503	41503	11714	6726	6914	21783	21187	-	X	56290582	56296314	-	1274	protein_coding	-	Ribosomal_S4e
ENSCAFG00000014607	22205	16827	16833	6536	7234	28048	29035	27497	6528	1584	27051	18927	14472	5567	9007	-	3	60840929	60857405	+	5944	protein_coding	-	-
ENSCAFG00000002336	38663	17165	10775	3388	3757	37144	31140	16041	3830	1113	34110	23302	8401	2697	4701	-	13	49981458	49981985	+	528	protein_coding	-	Ferritin
ENSCAFG00000019881	14964	16991	13962	15109	12734	17280	27817	21036	14377	4067	17566	17233	11970	13663	14615	-	5	64692712	64701056	+	741	protein_coding	-	-
ENSCAFG00000016493	11988	7056	8079	20560	17143	12587	8429	11971	26060	40670	11951	7383	7370	19402	22038	-	9	23171602	23175949	-	986	protein_coding	-	-
ENSCAFG00000005419	6604	24734	5681	24682	13010	6919	30271	8189	29824	11845	7139	24216	4835	21727	12194	-	15	17808445	17818681	+	4019	protein_coding	-	-
ENSCAFG00000001615	10313	4370	6484	22007	18485	10880	5011	8699	29219	49405	10215	4389	5999	20020	24673	-	11	39161422	39165148	-	855	protein_coding	-	-
ENSCAFG00000010948	7776	7192	9395	17150	37854	7487	6721	13645	13401	16866	8408	7654	8147	13504	54950	-	24	35404732	35488295	-	6769	protein_coding	-	-
ENSCAFG00000000671	2519	27371	2594	11397	42022	2627	26098	3314	5466	2108	2840	29393	2680	8171	59503	-	1	48944782	48955653	-	2845	protein_coding	-	-
ENSCAFG00000007990	10004	5879	6258	25439	18389	10126	6138	9176	30084	39170	10172	5004	5882	23183	20885	-	15	49066731	49070758	+	795	protein_coding	-	-
ENSCAFG00000028485	12204	6013	8876	17528	16120	11659	4876	11387	21202	49572	12679	5693	7688	16511	22994	-	1	112416501	112426855	-	2796	protein_coding	-	-
ENSCAFG00000020136	12359	9633	6034	20100	14254	14596	11863	10059	26098	35298	13247	9839	5550	18614	17457	-	9	55894950	55898774	+	576	protein_coding	-	-
ENSCAFG00000013979	24041	25826	12827	6215	3499	20446	32205	15611	6100	3584	25346	26937	12043	5300	4639	-	3	57451365	57464239	+	1690	protein_coding	-	-
ENSCAFG00000008869	8898	40437	13817	3	149	9825	63292	15977	2	346	10186	46505	13893	8	665	-	24	26632987	26662822	-	2304	protein_coding	-	Transglut_core
ENSCAFG00000010987	14285	8820	11780	22219	11633	14002	9501	15450	26539	21050	15302	9103	10515	21010	12378	-	X	913355	915257	-	819	protein_coding	-	Mito_carr
ENSCAFG00000016881	27348	3505	7526	17608	23483	25319	3480	8851	16708	2400	30305	3931	6601	13452	32149	-	6	16940978	16996535	-	7849	protein_coding	-	VWA
ENSCAFG00000010193	23784	12616	11005	10860	4907	33002	21377	18248	14847	4021	29189	13984	9548	9947	4134	-	6	729625	743950	-	2950	protein_coding	-	-
ENSCAFG00000000136	17815	17214	18025	9299	6362	17689	22455	24085	11081	9486	18668	17711	16447	8458	6631	-	10	870561	876903	-	1584	protein_coding	-	ATP-synt_ab
ENSCAFG00000011495	22639	18248	10976	9072	6141	22729	23634	15434	12658	11895	25338	18220	9261	8132	6861	-	20	39889165	39890256	+	831	protein_coding	-	GSHPx
ENSCAFG00000029470	8	1	2	9885	86637	8	0	1	631	359	5	1	0	6090	117264	-	7	43565980	43569673	-	1677	protein_coding	-	-
ENSCAFG00000001433	24131	7182	6488	29678	10522	16550	7169	5317	28053	10867	23677	7711	4947	28706	7085	-	13	37450484	37502589	-	15423	protein_coding	-	CH
ENSCAFG00000007666	16473	13820	12868	13180	10790	13933	16426	16027	16541	19222	16157	14333	11503	11110	15357	-	21	33968669	33977654	-	2811	protein_coding	-	-
ENSCAFG00000008021	10549	5054	7388	23789	15914	11438	5738	10530	29376	35210	10701	5085	7281	21191	17355	-	29	21881048	21884401	-	826	protein_coding	-	-
ENSCAFG00000013463	17427	4818	13925	22814	12586	18392	5543	20240	23360	11130	17450	5146	11224	19863	11767	-	18	51614468	51630315	-	4432	protein_coding	-	CH
ENSCAFG00000013073	13426	24184	8298	12091	7116	18475	31081	12914	12807	6256	16559	25635	7353	10367	6372	-	2	75664899	75679090	+	4616	protein_coding	-	Alpha_L_fucos
ENSCAFG00000018219	14173	7286	16776	26683	8883	14567	6584	22695	26689	2376	14943	7545	13891	24386	4564	-	4	58980577	59009920	+	3223	protein_coding	-	Pkinase_Tyr
ENSCAFG00000005564	13028	6934	18397	12852	9779	15493	13284	32029	16320	13223	13986	5744	16639	11958	9580	-	21	24304502	24311064	+	1251	protein_coding	-	Mito_carr
ENSCAFG00000009509	27593	211	29937	9027	2087	31024	462	39422	15477	1465	24576	252	18112	8307	966	-	35	6185898	6347853	-	4822	protein_coding	-	Transglut_core
ENSCAFG00000001981	15445	16391	15217	9185	9720	13190	16589	16153	12375	19550	14561	16796	13473	8810	11115	-	12	12638122	12664676	+	3609	protein_coding	-	-
ENSCAFG00000000972	14300	20565	9353	11122	8142	15522	31746	14632	11378	6654	15655	21834	7567	9919	9873	-	12	2740260	2751926	-	2759	protein_coding	-	-
ENSCAFG00000022713	12206	4457	7858	10385	20957	10240	6015	12483	14376	46833	10166	5043	9465	10042	26249	-	MT	2747	3703	+	957	protein_coding	-	-
ENSCAFG00000005852	33443	14652	6967	13503	3005	29746	16734	6035	9412	338	36635	15535	6077	11701	1009	-	2	35791440	35792559	-	1116	pseudogene	-	-
ENSCAFG00000014645	23398	20615	5231	10965	11184	23248	16144	6147	13025	1337	24512	23086	4056	8170	13480	-	37	25038419	25047084	+	1677	protein_coding	-	-
ENSCAFG00000019697	16791	13807	15836	12182	5577	15312	16960	26622	13441	5290	17878	14318	14285	10998	4710	-	5	62305692	62312161	-	1604	protein_coding	-	-
ENSCAFG00000022739	15371	11993	11309	13253	11591	10184	10880	14714	14126	22891	10533	13028	11588	15086	14543	-	MT	11778	13598	+	1821	protein_coding	-	-
ENSCAFG00000013214	18863	17823	12808	6611	4873	16839	30151	16448	7434	7091	19299	18715	11065	5858	5530	-	30	10488059	10513241	+	1518	protein_coding	-	-
ENSCAFG00000008400	15761	15651	10465	10278	11098	14670	21004	14722	8455	9584	17271	16646	9552	9013	13505	-	27	4921606	4944783	-	2815	protein_coding	-	-
ENSCAFG00000008557	26212	18252	14864	10006	2610	20723	14467	13939	9471	1123	26813	16886	11623	8663	930	-	31	21352285	21614319	-	3735	protein_coding	-	Kunitz_BPTI
ENSCAFG00000019346	9090	4588	4880	16949	23463	7774	5716	6222	18091	36442	7499	5809	4679	13223	31480	-	6	38295309	38309982	+	8238	protein_coding	-	-
ENSCAFG00000028848	1804	3588	3542	24508	45490	1849	2930	3347	11164	17278	2116	4007	3123	18666	52404	-	20	49359399	49360442	-	1044	protein_coding	-	Jun
ENSCAFG00000002541	17443	13563	13130	8845	5847	16753	20696	18283	9571	10240	17453	14440	11730	8669	7115	-	15	647513	666827	-	1080	protein_coding	-	CSD
ENSCAFG00000011179	49930	1940	8136	1118	229	51167	7260	12262	557	43	51727	1583	6555	896	67	-	6	16448012	16498806	-	2829	protein_coding	-	DUF1193
ENSCAFG00000003263	8095	4118	5172	19206	16040	7992	4611	6427	22923	42670	7971	3831	4586	17491	21933	-	17	2138600	2143224	+	1201	protein_coding	-	-
ENSCAFG00000016641	21879	24008	6189	2953	4592	18314	36736	8563	2644	767	23969	26541	6075	2409	7043	-	5	32501424	32503129	+	1078	protein_coding	-	-
ENSCAFG00000019217	18999	14933	20814	1417	817	20711	23405	31001	1733	912	22038	14445	17935	1308	779	-	20	55855042	55863262	+	1329	protein_coding	-	-
ENSCAFG00000004854	18367	15918	11497	5534	8213	19176	23561	15176	7062	2773	20034	17072	10443	4441	11212	-	15	16282777	16285666	-	618	protein_coding	-	-
ENSCAFG00000031033	36636	16754	10261	104	64	31215	17798	9457	142	109	39009	19469	8162	117	40	-	27	33177639	33184332	-	3551	protein_coding	-	-
ENSCAFG00000003989	11519	30275	13139	805	982	11022	40129	17588	1035	1972	13025	32166	13104	655	1463	-	20	1143141	1186679	+	9061	protein_coding	-	Sema
ENSCAFG00000001254	1407	121	944	19311	69947	1257	115	851	3161	6591	1323	154	952	13834	68031	-	11	26045602	26050479	+	4159	protein_coding	-	-
ENSCAFG00000020150	9685	4590	6100	20539	13136	9602	5136	7954	25363	32435	9423	4507	6016	17846	15376	-	6	56203396	56214876	-	4738	protein_coding	-	-
ENSCAFG00000004481	24232	10872	6993	7962	9971	25236	14277	11503	8913	4249	26669	11715	6108	6327	12480	-	20	4531730	4616854	+	6525	protein_coding	-	-
ENSCAFG00000010949	31394	2779	20319	6748	1889	23707	3237	22654	7533	1033	35310	3374	19307	6099	858	-	5	9384927	9397230	-	2693	protein_coding	-	MFS_1
ENSCAFG00000022717	8668	3040	4982	8549	18094	7845	4561	8632	15309	54300	7034	3863	6043	8259	25912	-	MT	3914	4957	+	1044	protein_coding	-	-
ENSCAFG00000001214	9570	4913	7445	20306	12022	10350	5401	11345	24621	25131	9775	4766	6575	18816	13841	-	12	3713984	3720149	-	604	protein_coding	-	-
ENSCAFG00000025524	18031	16733	8140	9398	8819	18572	20009	12370	9320	1426	19729	17095	6843	7847	9770	-	24	19097392	19135461	-	1530	protein_coding	-	V-set
ENSCAFG00000015813	15494	2432	16909	7481	18022	18359	1799	25480	5209	2652	16536	2697	16291	5888	26483	-	2	81115652	81149288	+	6638	protein_coding	-	-
ENSCAFG00000029474	2698	1208	1025	20909	44694	2350	1677	1355	19969	3089	2979	1197	870	12875	62761	-	6	77391625	77396500	-	2644	protein_coding	-	-
ENSCAFG00000001781	18369	10908	10166	9908	7855	17908	22437	12909	9520	5060	17122	11095	8629	7998	8206	-	13	38451145	38467119	-	4415	protein_coding	-	-
ENSCAFG00000015087	479	51898	2064	46	357	623	59922	2102	89	1104	490	55952	1745	62	810	-	18	53418376	53424111	-	1445	protein_coding	-	-
ENSCAFG00000031079	4123	417	1577	25890	23745	4235	543	2600	14282	38765	4241	463	1211	21528	33863	-	10	45745978	45750954	-	4434	protein_coding	-	zf-CCCH
ENSCAFG00000014116	14587	16630	16019	4975	3314	15353	22003	20388	4857	1821	16692	18261	13564	4251	3923	-	X	35050256	35072775	+	1539	protein_coding	-	-
ENSCAFG00000016623	47174	2154	5754	53	32	51940	5896	7118	66	15	49793	2135	4151	56	22	-	X	50843008	50881664	-	1385	protein_coding	-	V-set
ENSCAFG00000020196	17980	8879	15184	5139	7051	17198	14794	16003	6285	9682	19531	9167	14343	4120	10682	-	9	57851094	57855257	+	2063	protein_coding	-	HSP70
ENSCAFG00000011080	19229	13580	7592	8228	3496	22304	26354	11035	8546	5182	20656	13675	5608	7468	2832	-	X	1410987	1431550	+	4269	protein_coding	-	-
ENSCAFG00000002171	7906	9742	4696	17761	24253	8317	9818	6820	12404	4631	8493	10413	3823	15781	30683	-	1	95939954	95955534	-	4690	protein_coding	-	Pkinase_Tyr
ENSCAFG00000029847	11581	9068	7635	11851	16657	12960	13562	12122	11565	6850	12200	9825	6960	10054	19987	-	9	23345024	23385295	-	4345	protein_coding	-	LIM
ENSCAFG00000010826	6294	4392	4670	17592	21770	5878	4965	6407	17527	23880	6324	4644	4320	13342	30258	-	37	6920834	6962848	-	7917	protein_coding	-	-
ENSCAFG00000006436	18730	21813	8696	3305	2189	18294	22934	11679	4539	4214	19391	22533	8108	2958	2604	-	23	30467983	30483821	+	2487	protein_coding	-	-
ENSCAFG00000004871	8109	4197	4966	18935	12543	8353	5073	6673	23021	28503	7927	4107	4644	18223	15232	-	20	5727169	5756140	+	2425	protein_coding	-	-
ENSCAFG00000015598	15928	16244	7620	5379	8877	15889	21637	11230	5420	5057	17065	15525	6095	4350	13932	-	8	35252169	35270054	-	1295	protein_coding	-	adh_short
ENSCAFG00000017648	13123	11643	15486	7540	4276	13156	15240	22895	8439	6909	13592	11835	14901	6791	3909	-	7	45118242	45127224	+	1982	protein_coding	-	ATP-synt_ab
ENSCAFG00000018036	12428	16738	7940	5420	6074	13121	23623	12027	5630	13049	12031	19014	7488	4382	9611	-	8	70092237	70096164	-	1943	protein_coding	-	-
ENSCAFG00000003967	8802	4260	5405	16910	11474	9372	5205	7352	23222	28463	9254	4070	4619	15126	14076	-	1	107690021	107694586	+	629	protein_coding	-	-
ENSCAFG00000031460	12491	22392	16779	107	259	15442	24222	21882	163	672	13230	22289	16833	97	347	-	20	50818715	50827914	-	2908	protein_coding	-	-
ENSCAFG00000005138	8180	4068	5505	16110	12611	8264	4746	7107	19764	31691	8446	4166	4978	13837	17304	-	23	9907479	9911114	+	729	protein_coding	-	-
ENSCAFG00000016534	10130	14465	20066	146	1878	11118	29284	27254	19	4538	10920	13701	19830	76	3298	-	8	42715063	42808378	-	7794	protein_coding	-	CH
ENSCAFG00000001324	5814	7931	5614	13762	11836	5938	14947	7936	21647	26036	6138	7775	4694	11158	15269	-	10	25528476	25530202	-	1634	protein_coding	-	bZIP_1
ENSCAFG00000010874	14702	9083	6831	17761	4668	14351	11158	7078	24428	3580	17397	10378	5966	15715	2435	-	24	34732924	34828569	-	3002	protein_coding	-	Sulfatase
ENSCAFG00000009797	8426	19992	8372	8620	9152	8172	20287	11941	3822	13269	7806	19561	7041	7846	11206	-	37	1566395	1549815	-	7389	protein_coding	-	STAT_alpha
ENSCAFG00000007427	12596	11568	12891	7552	5092	11347	22572	15542	8585	7500	12612	13161	12768	6527	5135	-	15	42456790	42474117	+	2779	protein_coding	-	HATPase_c
ENSCAFG00000012567	12391	11002	8305	9321	10061	11475	17000	12426	10614	7652	13608	11439	7324	8237	13546	-	2	73737762	73738993	-	489	protein_coding	-	-
ENSCAFG00000001305	30	219	42495	75	40	100	1030	74011	393	193	66	214	44005	63	55	-	1	72099571	72125606	+	2049	protein_coding	-	-
ENSCAFG00000023756	18438	10141	10586	6105	4763	17375	12316	13769	7707	10040	21373	10221	8342	5438	6137	-	24	43603365	43658252	+	2985	protein_coding	-	G-alpha
ENSCAFG00000010227	8265	4930	4917	17670	11074	9277	5609	6521	20820	25537	9827	4688	4662	15762	12477	-	26	16148467	16153614	-	1069	protein_coding	-	-
ENSCAFG00000030466	15806	14976	6370	4632	9871	19398	15541	12472	5538	635	16725	15613	6239	3534	14578	-	6	31249401	31257304	+	4554	protein_coding	-	-
ENSCAFG00000000710	13160	4692	43250	116	59	8788	3578	33666	93	23	14374	4443	34862	112	59	-	11	17898764	17969140	+	3252	protein_coding	-	AMP-binding
ENSCAFG00000013806	17531	13727	12480	4307	2043	16574	19770	17266	5041	3699	17849	14360	10822	3760	2040	-	27	36786981	36796231	+	2249	protein_coding	-	-
ENSCAFG00000019044	8883	3967	5999	23713	16575	6411	2756	4437	16720	20552	8356	3617	4426	21900	12327	-	7	79264740	79268083	+	555	protein_coding	-	-
ENSCAFG00000014723	11775	5386	7053	13498	9238	10836	6612	9123	16142	22496	12584	5081	6338	12643	11490	-	20	44477128	44479948	-	575	protein_coding	-	ubiquitin
ENSCAFG00000003012	11731	8551	9602	10006	12185	11777	10605	12869	8516	8213	12344	8809	8975	8547	17540	-	15	2887750	2899270	-	1428	protein_coding	-	-
ENSCAFG00000012050	6730	6727	5821	15158	20999	6859	6567	8903	11066	11071	7108	6995	5027	11770	29317	-	17	59759601	59763070	-	5043	protein_coding	-	-
ENSCAFG00000003252	1113	29664	321	12797	8340	1263	30651	506	14020	1571	1177	36651	317	10932	10773	-	14	47894915	48052967	-	3658	protein_coding	-	Lipase_GDSL
ENSCAFG00000006102	9635	5248	5732	16838	11173	8800	6051	7319	19837	19642	9650	5386	5488	15552	13292	-	20	37726326	37729619	+	1606	protein_coding	-	-
ENSCAFG00000002641	10429	12310	9749	9713	6974	10633	19555	13192	8871	5561	12552	13216	9463	8479	8178	-	10	49139476	49246724	+	4347	protein_coding	-	-
ENSCAFG00000019627	22922	6699	10402	7945	5396	22129	5829	16111	8968	1459	23175	6398	8503	6975	5582	-	X	122852116	122866103	-	1449	protein_coding	-	PDZ
ENSCAFG00000016422	8014	3942	5434	24924	10088	9307	5098	8669	26416	9111	9140	3767	4393	21233	8922	-	2	84141911	84150803	-	1395	protein_coding	-	-
ENSCAFG00000015827	12029	7344	9512	9660	12614	11621	8872	12536	10701	9787	12217	8241	7935	8113	17110	-	5	31670789	31671633	+	294	protein_coding	-	-
ENSCAFG00000004082	242	296	104	10856	53731	290	507	188	5988	6439	234	325	83	7937	70610	-	20	1752387	1761613	+	3755	protein_coding	-	BTB
ENSCAFG00000008754	286	423	46332	0	0	272	274	60987	0	0	352	332	47749	0	0	-	2	59001473	59005737	-	1143	protein_coding	-	-
ENSCAFG00000013934	8309	4546	4826	15943	13943	7804	5362	6541	17783	22064	7944	4731	4191	14781	18065	-	18	52073117	52074289	+	402	protein_coding	-	Ribosomal_S30
ENSCAFG00000019838	10301	2654	5183	26010	14505	11920	2813	6566	20551	3194	10526	2870	3472	23292	12821	-	9	50525128	50575890	+	5232	protein_coding	-	Hormone_recep
ENSCAFG00000011376	5409	7536	3843	14210	24751	5161	10471	5520	7983	8670	5527	8560	4004	11952	32529	-	3	49076642	49311844	+	12265	protein_coding	-	RhoGEF
ENSCAFG00000001778	9309	12740	2842	20067	9185	6674	22241	3622	15115	5361	9403	12169	2294	17528	7433	-	1	84743276	84763121	-	2462	protein_coding	-	-
ENSCAFG00000030896	9101	4161	6471	13812	11417	8483	4538	7819	16076	30378	8562	3939	5670	12624	12906	-	3	25208658	25212356	+	2645	protein_coding	-	Ribosomal_S12
ENSCAFG00000001399	11059	8231	9043	10396	9513	10134	9639	11960	10742	15955	11512	8137	7806	8930	12767	-	1	75500485	75510249	+	4568	protein_coding	-	KH_1
ENSCAFG00000024818	8170	3406	5170	19272	10948	8108	3858	6757	23924	20875	7900	3532	4871	17581	11058	-	11	426776	430975	-	954	protein_coding	-	WD40
ENSCAFG00000012395	7609	3995	5013	15808	12351	7784	4389	6381	19159	27598	7545	3770	4336	15547	14032	-	5	14834173	14836232	+	378	protein_coding	-	-
ENSCAFG00000009876	8649	4898	5336	16732	11061	8436	5170	6065	19212	23402	8956	5237	4336	15240	12203	-	35	13679339	13680292	-	954	retrotransposed	-	-
ENSCAFG00000001318	7682	3578	4727	14361	11958	7579	4420	6166	19447	30539	7509	3316	4149	13808	15318	-	12	4602065	4604111	+	654	protein_coding	-	-
ENSCAFG00000013819	3615	2503	2819	19666	22732	3191	1141	3740	19206	20534	3637	2587	2598	15907	30477	-	9	18318542	18333803	-	5216	protein_coding	-	FH2
ENSCAFG00000015041	13687	14794	7491	7409	4369	13203	20219	9356	8070	6313	15281	14996	6591	6959	4776	-	2	78268503	78275789	+	1617	protein_coding	-	-
ENSCAFG00000020200	1273	41584	5129	934	337	1527	41809	7697	428	447	1294	45379	4472	890	183	-	6	59150614	59173773	+	6345	protein_coding	-	-
ENSCAFG00000013232	7621	4214	4555	16879	11363	7679	4625	6111	19663	24997	7345	4127	4518	15598	13745	-	2	75781259	75785591	-	537	protein_coding	-	-
ENSCAFG00000017516	16029	11757	7729	5740	5492	14116	14453	10883	5887	11178	15720	10354	7119	5352	8479	-	8	61398103	61406936	+	2450	protein_coding	-	-
ENSCAFG00000016632	11370	8188	9691	10291	6584	11370	11820	12781	13475	10175	11429	8040	8605	9347	6858	-	5	32494296	32500805	+	1729	protein_coding	-	-
ENSCAFG00000029853	16480	15690	13971	4095	3498	12964	8157	11422	4996	5456	18862	15429	10820	3154	4742	-	12	5746899	5757614	+	4579	protein_coding	-	-
ENSCAFG00000002180	7222	10638	2300	7495	16809	8238	24753	3396	6026	9834	9324	10196	2239	5976	25276	-	1	96825978	96868644	+	2916	protein_coding	-	Sema
ENSCAFG00000029884	9679	6530	5889	13820	9479	10245	6283	7714	17372	17717	10237	6240	5299	12930	10000	-	29	7484296	7489691	-	4585	protein_coding	-	Ribosomal_S10
ENSCAFG00000005081	12416	17518	6703	998	471	13489	43552	12863	1672	2063	14974	15993	5258	840	540	-	16	18260390	18272232	+	3281	protein_coding	-	-
ENSCAFG00000012353	17130	7059	10888	4035	7570	13744	16739	14653	3929	5801	18055	7502	8882	3241	9978	-	3	53359045	53369617	-	3122	protein_coding	-	Peptidase_S8
ENSCAFG00000006697	16891	7964	6156	12933	12593	13334	6934	6720	9705	1194	17645	8047	4485	11542	12833	-	1	116757289	116760453	+	619	protein_coding	-	-
ENSCAFG00000019587	8801	8112	6642	11642	15820	8516	8333	8787	12021	8490	8955	8825	5704	8989	18649	-	X	122141163	122179951	+	7878	protein_coding	-	-
ENSCAFG00000005621	3382	10376	11808	7758	12068	3190	7914	14236	12554	13507	3793	11535	10943	5581	19275	-	20	12641694	12647281	-	2910	protein_coding	-	HLH
ENSCAFG00000028917	7092	28633	2142	4403	5655	7456	30483	3037	3109	1899	8429	31087	2244	3273	8081	-	14	39567473	39645409	+	5658	protein_coding	-	PX
ENSCAFG00000029298	21478	9004	6801	8282	3530	19956	8957	9264	7315	4325	22556	9102	5827	7403	3158	-	9	61013838	61042520	+	3143	protein_coding	-	-
ENSCAFG00000006830	32794	765	14904	91	14	32363	1834	22662	125	2	28937	802	11521	82	0	-	16	39459526	39502775	-	6048	protein_coding	-	SRCR
ENSCAFG00000007117	6794	4294	3552	17359	10843	7553	5222	5396	21372	22056	6943	4388	3329	15507	12031	-	27	2120127	2150322	-	1839	protein_coding	-	RRM_1
ENSCAFG00000011202	6023	9902	3029	12839	17072	6094	11309	4386	12244	8748	6438	10133	2570	11170	24360	-	8	3208851	3243581	+	2220	protein_coding	-	Ldl_recept_a
ENSCAFG00000006149	10788	6846	8720	10940	9186	9989	10296	14094	8053	8968	11677	7327	8389	9370	10975	-	2	36482588	36581791	-	7306	protein_coding	-	FH2
ENSCAFG00000023443	7390	10150	7772	8757	8517	6223	14595	9373	10238	15453	7990	10678	7223	7527	13494	-	5	39533531	39534220	-	690	protein_coding	-	ubiquitin
ENSCAFG00000010077	1120	4658	5011	21883	17799	824	3164	5236	20508	16231	1067	3851	3891	19538	20565	-	18	46087794	46122925	+	2944	protein_coding	-	-
ENSCAFG00000009523	7419	3594	4713	14795	10083	6984	4071	6391	17851	26452	6973	3472	3780	14299	13331	-	18	45176828	45178223	+	348	protein_coding	-	-
ENSCAFG00000013102	3502	29947	2453	8447	8242	5443	11907	5321	6652	2793	4295	33368	1985	7431	11913	-	7	15732455	15740241	-	1378	protein_coding	-	-
ENSCAFG00000014553	9676	9630	15461	5614	4185	9342	11911	23340	5519	3674	10507	9946	14699	5172	4384	-	27	38154519	38158001	-	1489	protein_coding	-	-
ENSCAFG00000018540	7239	7430	7125	11625	16850	7611	8823	9387	8294	4083	7674	8059	7021	9612	21908	-	20	53054815	53088768	-	3615	protein_coding	-	Myosin_head
ENSCAFG00000005501	7002	3165	5217	13391	11546	7240	3355	6506	15390	28241	7514	3159	4613	11592	14778	-	1	113795311	113798315	+	483	protein_coding	-	-
ENSCAFG00000000851	1373	23992	2350	8838	6896	1689	26812	3342	13058	10589	1339	25183	1830	7844	6973	-	11	20772643	20781207	-	3344	protein_coding	-	IRF
ENSCAFG00000004107	13219	12236	7476	7100	3826	12137	20414	9422	8463	4371	13488	13264	6820	6631	3008	-	20	2070714	2087789	+	3310	protein_coding	-	-
ENSCAFG00000031101	9957	17447	7110	6471	4811	9190	21914	8189	5698	2066	10879	19609	7575	5894	4821	-	38	21612257	21631772	+	4886	protein_coding	-	-
ENSCAFG00000031326	2227	11168	1077	15255	24847	2145	11894	1718	9313	1750	2614	11731	844	12245	32573	-	24	36633869	36662656	+	1167	protein_coding	-	bZIP_2
ENSCAFG00000004011	18583	5791	14648	4180	3860	17805	5274	18177	3963	1268	20013	6298	13158	3878	4238	-	16	8869803	9032075	-	2375	protein_coding	-	p450
ENSCAFG00000017270	7764	12373	9871	9562	4444	8404	13803	16925	9634	3085	9005	13204	9944	8741	4216	-	X	60374855	60395801	+	1254	protein_coding	-	-
ENSCAFG00000014597	22968	5780	11943	2478	1040	21096	8291	18755	3173	989	22278	6344	12618	2130	1016	-	36	28815197	28890642	+	6796	protein_coding	-	FG-GAP
ENSCAFG00000012257	10876	6354	12621	10113	5052	11025	7715	18049	11459	5300	11806	6475	10088	9123	4480	-	34	17073418	17079971	+	1311	protein_coding	-	Adap_comp_sub
ENSCAFG00000005677	7228	6951	4598	15011	15299	7406	7577	6038	14250	7634	7295	7298	4021	12607	17256	-	21	25492080	25531060	+	4311	protein_coding	-	RhoGAP
ENSCAFG00000005537	11746	16134	7569	4189	3772	11791	24765	10187	3275	4425	11432	17199	5635	3404	4904	-	9	2453774	2459654	+	1680	protein_coding	-	SRCR
ENSCAFG00000011395	2590	32351	2505	3475	5702	3150	36090	2777	3202	1289	3080	32157	2213	2977	6675	-	6	5700832	5719439	-	3582	protein_coding	-	PX
ENSCAFG00000005494	20966	10379	6548	2016	2115	21747	17510	10263	2346	633	21803	12787	5953	1915	2601	-	23	16294614	16295141	+	528	protein_coding	-	Ferritin
ENSCAFG00000000691	14614	6970	14045	4639	5066	10862	9859	17649	3179	3134	15293	8944	15266	3907	5899	-	1	49161459	49262260	+	9179	protein_coding	-	-
ENSCAFG00000031025	7549	6104	4947	10776	12877	7704	7236	7419	11421	15586	7756	6479	4389	8495	20255	-	27	3614471	3621453	-	4693	protein_coding	-	-
ENSCAFG00000011745	894	131	1868	11511	42730	583	169	2475	5530	6262	841	133	1539	8034	56260	-	5	12497955	12650767	-	11712	protein_coding	-	Ldl_recept_a
ENSCAFG00000014609	9007	6804	6964	13090	9765	9099	5082	9855	14630	11464	9122	6797	5952	10987	10289	-	18	52834308	52850967	-	1998	protein_coding	-	Band_41
ENSCAFG00000011733	4099	4588	3171	15252	22919	4331	2509	4025	13150	11256	3918	4950	2465	12867	29216	-	18	50148506	50167485	-	3436	protein_coding	-	-
ENSCAFG00000000444	10549	3141	6191	10037	13492	10194	4857	9501	10567	11132	11196	3367	5681	8557	19274	-	12	516161	528232	-	3491	protein_coding	-	-
ENSCAFG00000001141	7127	6157	11589	9992	7195	6516	6418	18792	11867	8872	8271	5382	11350	8232	9656	-	13	29689072	29746038	-	3262	protein_coding	-	Ndr
ENSCAFG00000018314	4989	324	45889	97	38	6070	1876	38331	87	7	4560	354	34207	104	5	-	20	52518081	52521506	-	2526	protein_coding	-	Lectin_C
ENSCAFG00000017107	13832	10638	10122	3692	3541	14547	12921	12686	8797	2056	14738	12115	9158	3140	4272	-	30	29242218	29263909	+	2920	protein_coding	-	PH
ENSCAFG00000015177	351	1369	32	12935	34048	599	7665	110	6985	5307	351	1211	62	9613	55606	-	7	28906579	28931118	+	4985	protein_coding	-	Lectin_C
ENSCAFG00000022742	6953	2194	4176	9422	13209	6212	3198	7309	14821	31915	5211	2413	4469	10077	14276	-	MT	14183	15322	+	1140	protein_coding	-	-
ENSCAFG00000015493	1648	2083	1203	35694	9791	1229	725	1391	38952	5067	1512	2499	919	29423	3277	-	5	31266665	31299124	+	4419	protein_coding	-	NACHT
ENSCAFG00000005872	12247	7071	8857	7209	5897	12947	8645	12710	8055	8061	14044	7519	8631	6351	6435	-	9	420806	422066	+	612	protein_coding	-	-
ENSCAFG00000012013	14181	1158	5510	21400	6698	11144	2507	6466	21219	3455	14514	1127	3568	19115	2448	-	3	52764347	52779746	-	3684	protein_coding	-	-
ENSCAFG00000000848	5111	15602	7463	7535	4262	6361	26423	10799	7574	3941	5822	17492	6241	6789	3006	-	12	2517244	2520536	-	1537	protein_coding	-	C1-set
ENSCAFG00000017557	5	8	1	7003	53585	9	2	5	524	207	12	4	3	4083	68854	-	7	43540667	43541864	+	762	protein_coding	-	-
ENSCAFG00000001445	6148	11359	4748	6756	13797	6762	19648	7637	7974	3456	6480	11331	4261	5031	18740	-	13	37511918	37515107	+	2743	protein_coding	-	-
ENSCAFG00000000832	4027	20344	5745	6153	4894	3762	21774	7908	6237	11507	3823	21212	4702	5326	6478	-	12	2424465	2432068	-	2355	protein_coding	-	ABC_membrane
ENSCAFG00000000348	11786	9785	10450	5385	2820	11743	15518	14667	6353	4120	12700	11113	10152	4820	2473	-	11	1972580	1982456	-	3299	protein_coding	-	-
ENSCAFG00000008582	923	319	10848	33365	6801	638	80	8391	27114	1302	1118	420	10650	29711	2193	-	3	24129207	24239146	-	12724	protein_coding	-	Xlink
ENSCAFG00000015605	6261	3553	4973	13952	9202	8521	5174	6157	16259	22599	6130	3954	4478	10852	10968	-	4	27886872	27889639	+	586	protein_coding	-	Ribosomal_S24e
ENSCAFG00000000842	14670	6304	7231	8300	9238	13688	8337	9885	7748	2457	15642	6504	5572	7358	9917	-	1	54800966	54820724	-	4538	protein_coding	-	Ribonuclease_T2
ENSCAFG00000002689	2430	3842	1596	21030	18595	2727	3169	2723	20485	4656	2871	4527	1454	17640	24621	-	1	102995986	103039680	+	4791	protein_coding	-	MBOAT
ENSCAFG00000032102	3657	16108	5874	8890	5977	4108	23826	7500	9022	7354	3712	17925	4636	8135	5180	-	12	2498738	2508275	-	5476	protein_coding	-	C1-set
ENSCAFG00000015532	4881	7732	5697	11179	14118	4980	9215	9122	9892	8967	5304	7964	5386	9530	17806	-	20	45513272	45582619	-	6542	protein_coding	-	Myosin_head
ENSCAFG00000005506	4436	5536	5732	8998	14570	4471	5637	8233	11218	19650	4835	5311	5121	7341	20680	-	9	2636945	2677481	+	3137	protein_coding	-	Sec7
ENSCAFG00000004420	2790	3682	2028	11886	28364	2554	3719	2134	7337	7780	2719	3984	1893	9867	41025	-	1	110050154	110062827	-	2013	protein_coding	-	-
ENSCAFG00000011171	8459	11515	13310	8737	2691	6074	14985	15957	8294	1026	9172	11012	11583	7913	863	-	18	49802351	49813925	-	2173	protein_coding	-	Aldedh
ENSCAFG00000006941	8040	4711	3794	12837	16197	9238	3200	6783	12037	4419	8990	4325	3062	10681	23261	-	18	33383005	33422447	-	2221	protein_coding	-	Catalase
ENSCAFG00000009135	41	43711	38	25	2	88	35117	9	16	0	61	52235	17	31	0	-	21	40663392	40704315	+	1574	protein_coding	-	-
ENSCAFG00000003004	11626	5747	11955	6747	6996	11231	8238	14534	5842	3346	12366	6059	10298	5654	10393	-	15	2860285	2886171	+	2022	protein_coding	-	-
ENSCAFG00000028992	10282	10735	5522	7690	5142	11797	13870	9678	7954	7886	10607	11032	5194	6359	7187	-	16	12315731	12372917	+	4908	protein_coding	-	-
ENSCAFG00000002885	9372	6956	7533	8021	8207	8480	7883	10752	8576	14313	8668	7244	7454	6676	10794	-	14	39501300	39508911	-	1274	protein_coding	-	RRM_1
ENSCAFG00000023898	6314	8686	9006	10380	5667	6568	10267	12147	14057	8592	6520	9029	8305	9201	5770	-	15	6046833	6068459	-	4470	protein_coding	-	-
ENSCAFG00000013440	10278	2329	4595	10163	22055	10456	2675	4639	7890	2287	12618	2377	2950	7832	27285	-	28	40853600	40863804	-	2762	protein_coding	-	-
ENSCAFG00000015122	6235	3539	5150	14814	10653	5804	3334	5572	15779	20661	6816	3235	4286	13935	10368	-	20	45036602	45039914	-	531	protein_coding	-	-
ENSCAFG00000018359	3938	4688	613	16312	18545	3186	6379	873	18197	6274	4882	5122	681	13792	26566	-	X	90925592	90980707	+	2539	protein_coding	-	-
ENSCAFG00000019216	8774	7415	6698	10373	9332	8731	8609	9352	10033	7272	9180	7882	5517	8691	11990	-	5	56779342	56879774	-	2460	protein_coding	-	WD40
ENSCAFG00000002585	6814	3821	4174	10727	9621	6491	5136	5603	16022	23640	6535	3651	3888	10430	13056	-	1	102301012	102305193	-	1717	protein_coding	-	-
ENSCAFG00000004567	17022	7679	12470	2129	1369	16696	10287	16563	2398	2684	17806	8243	10811	1894	1481	-	15	14841362	14855386	+	611	protein_coding	-	-
ENSCAFG00000016316	5269	4799	6078	11799	14359	5409	4361	6689	12463	13605	5605	4809	4717	10033	19537	-	20	48160561	48184751	-	3438	protein_coding	-	Pkinase
ENSCAFG00000013202	8219	9186	6573	8701	7159	9737	15040	8931	9299	7362	8111	9953	5215	7336	8637	-	5	16398877	16410413	-	4774	protein_coding	-	-
ENSCAFG00000001395	7428	4930	4983	13518	12980	7078	5663	7449	9799	11778	7353	5617	4060	10942	15666	-	10	26282592	26305371	+	7029	protein_coding	-	DEAD
ENSCAFG00000005764	7795	4328	5498	12079	8277	7805	5032	6670	15408	19042	7883	4250	4921	11106	9027	-	23	19827257	19829099	-	615	protein_coding	-	-
ENSCAFG00000002215	4748	2627	2852	13834	9435	6642	4879	5718	20859	23322	4986	2928	3202	11743	11153	-	10	41832854	41842211	-	430	protein_coding	-	Ribosomal_L31e
ENSCAFG00000023735	12546	6232	13105	5451	2629	10274	13914	15921	6525	2642	13299	7162	12638	4857	1416	-	38	23347240	23439701	-	3085	protein_coding	-	C1-set
ENSCAFG00000003000	9133	14078	5238	6059	3689	8870	27751	8345	5384	1354	9711	15243	4315	5565	3875	-	11	66189887	66209218	-	2358	protein_coding	-	ADH_zinc_N
ENSCAFG00000031738	14907	9140	7212	6748	2412	15747	15275	9219	8395	2227	15736	8504	5591	5972	1519	-	20	45250100	45273002	-	4261	protein_coding	-	-
ENSCAFG00000012687	12053	8993	9217	7254	3666	11866	11514	12180	5933	4899	12056	9537	8808	6561	3419	-	34	17194551	17214052	+	6723	protein_coding	-	-
ENSCAFG00000009926	1587	8680	775	15447	23763	1219	6782	1413	11049	3904	1455	9196	819	12360	29323	-	27	13280495	13420864	-	7856	protein_coding	-	Pkinase
ENSCAFG00000000950	7087	3376	4642	13404	8730	7200	3780	5911	15795	20686	6704	3511	4752	12030	10139	-	12	2712958	2718657	+	547	protein_coding	-	-
ENSCAFG00000023066	9318	6790	6831	10544	7814	9499	8565	9514	9551	7285	9933	7132	5995	9517	9079	-	20	39824575	39887215	+	1032	protein_coding	-	Ras
ENSCAFG00000000871	7147	6256	4493	9331	10242	7308	7827	6216	13543	16439	7312	6516	3809	7823	12978	-	12	2534034	2548840	+	7527	protein_coding	-	Bromodomain
ENSCAFG00000009036	6258	7009	6313	8522	9910	6406	12677	9708	9736	10445	6097	7925	6308	6723	12850	-	30	7468792	7493113	-	8159	protein_coding	-	PI-PLC-X
ENSCAFG00000000661	2297	4246	2593	17966	12166	2127	4872	3675	13314	22143	2358	4257	2186	16448	16010	-	1	48161362	48210131	-	1995	protein_coding	-	Band_41
ENSCAFG00000019218	12762	7430	15469	1188	781	14435	11618	24234	1413	801	14815	7116	12625	1060	700	-	20	55863850	55864620	-	570	protein_coding	-	-
ENSCAFG00000009062	11287	7840	7136	6366	6784	10145	10580	12836	7530	3172	12104	8088	7011	5582	9728	-	28	10720326	10726754	+	765	protein_coding	-	-
ENSCAFG00000016385	885	2055	2041	21446	16608	3031	2767	4279	14541	8721	1263	1985	2148	17731	26257	-	20	48205344	48220048	-	2648	protein_coding	-	7tm_2
ENSCAFG00000013817	1418	4826	9749	9153	18278	1215	7064	13731	4812	2543	1780	4956	9000	7362	29182	-	4	20230793	20244269	+	486	protein_coding	-	-
ENSCAFG00000029584	4618	5066	3964	10183	14007	4604	5646	4981	12592	16453	4763	4972	3717	8357	21069	-	9	21098289	21101783	-	2054	protein_coding	-	SUI1
ENSCAFG00000003477	13703	10641	9025	3336	2075	12824	16132	10855	4107	2831	15022	11301	7776	2857	1954	-	17	7650112	7674204	-	5615	protein_coding	-	-
ENSCAFG00000023317	780	1081	744	6593	52439	970	3192	383	1543	3798	902	1493	427	4868	45108	-	17	34586716	34589136	+	1628	protein_coding	-	-
ENSCAFG00000019565	5853	14404	4654	8644	4404	6224	21752	6944	9190	5613	6358	14604	4078	7431	4153	-	6	39337944	39357543	+	4703	protein_coding	-	Voltage_CLC
ENSCAFG00000004360	9012	7538	4949	10154	9056	9035	11474	9040	9689	2429	9504	8053	4334	8744	10308	-	23	1193377	1252255	-	2589	protein_coding	-	AMP-binding
ENSCAFG00000018615	7213	8355	7755	6154	5874	7239	9674	11541	6042	14751	7501	8881	7423	5449	9238	-	5	45328692	45407460	+	3648	protein_coding	-	Pkinase_Tyr
ENSCAFG00000018349	3865	9255	31831	3	1	4289	2839	14425	2	0	3503	14674	37979	1	1	-	9	39007882	39010042	-	1045	protein_coding	-	-
ENSCAFG00000032392	9683	7282	8184	3443	3623	11726	14415	14241	4852	11209	10173	7912	7399	2994	5529	-	JH373278.1	236296	239099	-	1934	protein_coding	-	-
ENSCAFG00000030747	3981	2604	3121	14816	20157	4019	1676	4460	15617	7355	4044	2522	2312	12039	23810	-	24	47512035	47518469	-	2943	protein_coding	-	RGS
ENSCAFG00000023324	2	6	0	6829	48732	6	2	0	629	262	1	12	0	3997	61922	-	7	43554066	43555378	+	642	protein_coding	-	-
ENSCAFG00000013805	11381	8738	10428	1928	4585	11371	13558	20224	581	167	13432	9069	10124	1426	5259	-	20	42424809	42425876	+	1065	pseudogene	-	7tm_1
ENSCAFG00000017053	13782	10310	6564	4269	3479	12553	15674	7690	4904	5314	13785	10869	5661	3844	3548	-	30	28654423	28660068	-	2438	protein_coding	-	Pro_isomerase
ENSCAFG00000017708	13385	11555	8968	2217	1261	14344	15660	12219	2475	1509	15776	11879	7571	1962	1448	-	30	35836752	35863444	-	2770	protein_coding	-	Glyco_hydro_20
ENSCAFG00000011210	7354	4633	8597	10803	7262	7093	9003	13596	12179	5773	7433	4389	7419	9586	6703	-	18	49826438	49836401	+	2917	protein_coding	-	-
ENSCAFG00000004779	101	193	5	13820	32464	184	329	14	8522	2304	117	239	11	8858	54015	-	1	111712139	111834729	+	6326	protein_coding	-	ig
ENSCAFG00000008292	13763	9645	8977	2794	2020	14278	13702	12204	3056	1451	15771	10624	8089	2488	2145	-	2	57222156	57248521	+	1480	protein_coding	-	Glyco_hydro_20
ENSCAFG00000015834	7878	3615	4822	9315	7469	8457	3774	7120	12899	19945	8373	3516	4264	9030	10322	-	18	54062567	54075093	+	1314	protein_coding	-	GST_N
ENSCAFG00000010595	4062	3166	1097	7370	33793	1993	3320	627	2550	1646	3935	2748	912	4827	48390	-	38	6200902	6203556	-	3414	protein_coding	-	-
ENSCAFG00000006413	11064	6436	7677	10323	6937	10361	6284	9698	7545	4384	11277	6358	6490	9126	6390	-	27	805659	843695	-	4169	protein_coding	-	-
ENSCAFG00000031640	5774	7226	7848	10644	7324	6442	9226	10988	10431	5663	6170	7588	7358	8575	9065	-	8	28167328	28195057	+	4341	protein_coding	-	-
ENSCAFG00000030297	6530	8350	5677	11243	9102	5917	8970	7805	10645	6310	7109	7785	4734	9671	10293	-	9	5107995	5182130	+	3110	protein_coding	-	SH2
ENSCAFG00000017311	5856	5629	4925	10581	11993	5306	6528	6376	10177	10240	5773	5632	4693	8977	17344	-	7	43039460	43067297	+	2406	protein_coding	-	-
ENSCAFG00000007778	5255	1893	7509	6912	13237	5846	2133	12342	8354	16035	5346	1865	7354	5650	20251	-	27	3563157	3598905	+	4475	protein_coding	-	-
ENSCAFG00000002366	6393	2880	4619	11785	8088	6437	3364	6173	14759	20263	6643	2831	4405	11150	10188	-	1	99558764	99563531	-	672	protein_coding	-	-
ENSCAFG00000025063	2896	13248	3463	5481	9147	4278	25746	6394	4528	2027	3559	15997	4199	3994	14588	-	7	6602851	6643653	+	1188	protein_coding	-	Sushi
ENSCAFG00000001519	3763	11988	10270	8107	10888	3831	5018	10275	5429	1894	4183	14320	9183	6306	14090	-	10	27541554	27567023	-	5289	protein_coding	-	-
ENSCAFG00000020060	9854	6524	12080	703	358	16241	11035	28268	1213	686	13240	7818	10507	622	364	-	9	55100533	55100964	+	426	pseudogene	-	-
ENSCAFG00000004613	20857	6173	12049	361	181	19790	5532	14043	541	160	21729	6967	10376	339	103	-	20	5554841	5609308	+	5787	protein_coding	-	Sema
ENSCAFG00000018174	5962	3286	4171	10801	8727	6498	3905	6513	12672	21905	6225	3240	4122	10099	10952	-	6	26309073	26329529	+	1054	protein_coding	-	-
ENSCAFG00000008611	8006	11137	2720	10455	6375	9357	15820	4422	10425	677	9423	12070	2531	8995	6664	-	32	790898	865560	-	1527	protein_coding	-	-
ENSCAFG00000008830	2706	7443	2201	16806	12329	2966	12459	3697	13739	6135	2595	7956	2123	12758	13130	-	26	9721837	9748243	+	4250	protein_coding	-	-
ENSCAFG00000015734	7886	6727	5083	11713	8881	8080	9069	8021	11371	3456	8074	7066	4586	10447	8344	-	6	11757286	11791965	-	6957	protein_coding	-	Lipase_3
ENSCAFG00000019534	1358	1670	1055	15934	21979	1489	1779	1247	15812	8303	1648	1949	896	11822	31474	-	20	57536880	57542781	-	1386	protein_coding	-	ubiquitin
ENSCAFG00000019870	12793	7497	7304	6531	2837	12294	10508	9334	6829	5534	14095	8113	6624	5421	2695	-	5	64584139	64640161	+	7909	protein_coding	-	-
ENSCAFG00000014618	8474	7972	5403	7391	9835	7603	8537	7053	7889	6554	8341	7601	5103	6558	13912	-	37	24916823	24930830	+	549	protein_coding	-	-
ENSCAFG00000015468	11548	7098	7756	4238	1508	14983	10751	13358	10552	2336	14529	7471	6490	3708	1872	-	2	79636306	79738500	+	12916	protein_coding	-	Aldedh
ENSCAFG00000010896	2372	9959	17205	1833	794	2754	19971	26761	4203	1569	2929	10039	15535	1466	634	-	3	42650202	42664423	-	4957	protein_coding	-	-
ENSCAFG00000015768	527	30	68	12309	37186	162	35	6	7789	1357	427	29	19	9199	48653	-	2	80912334	80942785	-	2920	protein_coding	-	-
ENSCAFG00000015629	9955	9751	8246	5131	4301	10133	11792	10858	5332	4605	10706	9977	7004	4262	5715	-	9	20754213	20777027	+	1843	protein_coding	-	Ras
ENSCAFG00000003662	7196	19900	8718	1723	1079	7271	18662	10769	1712	1331	7837	21246	7598	1481	1162	-	19	2142989	2255669	+	7176	protein_coding	-	-
ENSCAFG00000012070	5292	7411	9283	12172	6342	5445	11088	9169	9393	2707	5925	7481	8840	10891	6180	-	2	72678384	72690182	+	2276	protein_coding	-	Pkinase_Tyr
ENSCAFG00000020062	7785	3951	4796	15593	8708	7849	5187	6412	16631	1536	7959	3652	3635	13154	10500	-	6	51814573	52578213	+	3194	protein_coding	-	DHO_dh
ENSCAFG00000008363	13721	10955	9942	1119	349	14411	14430	14425	1296	286	15704	11089	8402	970	209	-	26	7896837	7914234	-	2380	protein_coding	-	-
ENSCAFG00000000355	6280	15217	3576	4458	3256	6755	28296	5929	5384	3865	7133	15879	3193	3919	4029	-	11	1883024	1894245	+	3815	protein_coding	-	-
ENSCAFG00000015524	11671	7369	7312	5398	4860	12204	9445	9930	6055	5386	12067	7933	6457	5069	5953	-	3	69305189	69349652	+	4268	protein_coding	-	WD40
ENSCAFG00000005608	7910	7421	6241	4285	8500	7354	10868	9727	4671	11711	8597	7819	5700	3555	12659	-	20	12447847	12472638	-	5887	protein_coding	-	-
ENSCAFG00000000190	8835	3267	4847	9551	7415	8963	3365	6441	11761	18006	8954	3267	4378	8860	9063	-	1	25836709	25839118	+	399	protein_coding	-	-
ENSCAFG00000016635	7905	5023	20733	321	295	6708	6785	34994	378	475	8403	4739	19523	308	310	-	30	24067625	24266036	-	5065	protein_coding	-	Myosin_head
ENSCAFG00000015206	35	38097	23	9	5	26	25374	3	11	0	26	52841	10	8	2	-	21	40680858	40685074	+	441	protein_coding	-	-
ENSCAFG00000016856	3198	9250	3702	12296	10026	3777	11427	4989	9848	6171	3575	10875	3348	10803	12673	-	4	40087498	40197625	+	3027	protein_coding	-	-
ENSCAFG00000018897	3075	5986	2559	9846	14111	2976	9821	2790	9395	18469	3272	5658	1833	7755	17765	-	5	50967818	50968843	+	1026	protein_coding	-	Jun
ENSCAFG00000000621	8561	8572	3281	10397	9035	7733	11160	3173	8520	5393	8832	8741	2808	9507	9586	-	12	1209967	1215229	-	1172	protein_coding	-	-
ENSCAFG00000000359	9612	9383	8413	3137	3123	11115	14840	15041	3081	1380	10691	10483	8278	2489	4079	-	10	7366250	7415694	-	1633	protein_coding	-	-
ENSCAFG00000030300	156	42182	3252	11	1520	25	20033	2395	8	4704	255	33523	3468	8	3097	-	9	22068760	22094073	+	5874	protein_coding	-	7tm_1
ENSCAFG00000015960	11009	9850	7596	4586	3693	11137	11898	10374	5658	2375	11855	9979	6347	3635	4194	-	5	31867082	32042087	+	384	protein_coding	-	-
ENSCAFG00000004080	3317	2064	1562	15659	8729	3951	2008	2614	20387	20970	3488	1853	1403	14259	11332	-	1	108303277	108315699	-	5273	protein_coding	-	-
ENSCAFG00000011559	9364	3326	7229	7176	12345	9009	3491	9226	5536	5145	9081	3667	6094	6106	16749	-	33	24901444	24925744	-	1649	protein_coding	-	SH3_1
ENSCAFG00000003159	5438	6550	4980	11122	15732	3549	5576	6405	5803	2696	5904	6386	4737	9944	18657	-	14	45179432	45180432	-	999	pseudogene	-	-
ENSCAFG00000031314	11877	5963	5777	6251	5351	11298	9788	7693	6941	6273	12753	6131	5031	5357	6604	-	1	116546807	116557870	-	4175	protein_coding	-	-
ENSCAFG00000015095	3044	23561	4377	597	417	3317	38027	5870	564	784	3178	24043	4298	532	414	-	3	62898994	62924846	-	1731	protein_coding	-	-
ENSCAFG00000030095	0	3	0	6578	40244	3	4	0	2226	787	0	4	1	3934	59236	-	7	8334873	8336943	+	1948	protein_coding	-	-
ENSCAFG00000003615	2598	2053	4524	11753	18865	3077	2270	5643	13789	6814	2690	2128	3742	9335	23662	-	16	6304164	6313959	-	2176	protein_coding	-	LIM
ENSCAFG00000013917	5888	7904	4761	10861	7392	6290	10323	6923	10916	5325	6573	8232	4206	9700	7449	-	4	20449974	20516136	+	6306	protein_coding	-	-
ENSCAFG00000023363	8814	11135	11994	2699	1257	9881	12309	14388	3027	1808	9446	12072	10228	2364	1169	-	1	4913526	4931752	-	3548	protein_coding	-	Peptidase_M20
ENSCAFG00000019633	3451	1804	1778	13947	7906	3626	2578	1889	39409	9433	3588	2351	1502	10926	8316	-	9	48873056	49019038	+	9468	protein_coding	-	EGF_CA
ENSCAFG00000002608	9207	7770	5506	7159	6194	8505	9395	7592	7742	7257	9467	7714	4793	6433	7626	-	1	102405878	102426429	+	3567	protein_coding	-	-
ENSCAFG00000004175	7833	3226	2262	16251	14952	8134	1131	2953	8629	478	8805	2973	1784	14242	18704	-	1	108659637	108703238	-	3476	protein_coding	-	7tm_1
ENSCAFG00000012716	5917	4842	2788	9943	15177	5834	4611	3425	8851	8850	6169	5416	2284	8592	19164	-	38	21394891	21411281	+	3851	protein_coding	-	RhoGAP
ENSCAFG00000017386	6854	2939	3783	10740	7860	7257	3510	5714	13006	17082	7244	3132	3395	9499	9787	-	7	43149522	43150625	-	255	protein_coding	-	-
ENSCAFG00000009211	9566	5537	7262	8288	5877	9016	4782	12515	7769	5023	10464	5888	6567	7418	5788	-	21	40831917	40841198	+	1916	protein_coding	-	-
ENSCAFG00000011650	6003	3548	3994	11535	9814	5981	3194	5469	12439	13700	6030	3579	3432	9951	13057	-	25	44611670	44732137	+	6028	protein_coding	-	Exo_endo_phos
ENSCAFG00000014282	6036	4648	4587	9853	12926	5913	4689	6536	9610	7120	6420	4550	3919	8668	16216	-	6	9032966	9035190	-	1179	protein_coding	-	WD40
ENSCAFG00000017647	14014	7007	10669	2413	1517	13959	8211	14979	1912	1987	13476	7791	9777	2074	1739	-	9	34116634	34183017	+	5922	protein_coding	-	-
ENSCAFG00000016008	4806	3006	3417	10652	9094	5231	3507	4270	14877	21978	5619	2925	2923	8465	10563	-	3	72988909	72993585	+	1315	protein_coding	-	-
ENSCAFG00000017945	4404	2792	3029	12902	12207	4567	2675	4472	14257	13729	4653	2626	2191	10724	16091	-	30	37851259	37869687	+	1527	protein_coding	-	-
ENSCAFG00000002921	8006	6300	5845	7247	9640	8540	9676	8602	5890	2379	8603	7026	5264	5906	12209	-	14	39913427	40092188	-	4360	protein_coding	-	PH
ENSCAFG00000011037	9074	5946	7333	5902	5193	7841	7602	9254	6427	10936	8191	6945	7158	5585	6695	-	25	43330694	43340768	-	3127	protein_coding	-	RRM_1
ENSCAFG00000000686	5552	33201	2336	365	302	5549	19702	2568	433	1619	5933	29952	1625	313	601	-	12	1363672	1406213	+	5578	protein_coding	-	VWA
ENSCAFG00000009601	5106	3223	3417	11167	8291	4914	3658	4456	13923	19916	4883	3230	2896	10138	10158	-	33	8018232	8023518	-	468	protein_coding	-	-
ENSCAFG00000012878	7710	11791	4578	7350	7533	6859	9265	5612	7009	1551	8071	13343	3814	6024	8660	-	38	21268002	21270940	-	382	protein_coding	-	-
ENSCAFG00000011751	9827	12339	6172	4190	1894	8526	18755	7132	3847	1304	10457	12473	7054	3961	1090	-	33	25256136	25318087	+	2999	protein_coding	-	V-set
ENSCAFG00000015835	6649	5399	4870	7744	10217	6211	7629	6412	7684	9564	6353	6116	4374	6241	13488	-	7	35834026	35842967	-	3063	protein_coding	-	-
ENSCAFG00000001315	7891	9843	8372	4869	1833	8304	15692	13950	5146	1626	8026	10034	7910	4156	1137	-	11	26272900	26458713	+	3277	protein_coding	-	-
ENSCAFG00000013341	9563	6284	5570	8407	5736	9725	6867	7668	7292	5117	10411	6496	4760	7117	6954	-	7	16977712	16983369	-	345	protein_coding	-	-
ENSCAFG00000009721	10967	9517	10106	397	239	11217	16439	15831	332	512	12160	9656	9820	303	289	-	33	10983060	11195336	+	5454	protein_coding	-	-
ENSCAFG00000004151	10588	9142	7111	2352	1053	11221	18006	12861	2279	867	12309	9069	7843	2084	831	-	19	18419429	18451344	+	3392	protein_coding	-	-
ENSCAFG00000017986	8540	8588	5615	8314	5045	5388	10940	5706	5078	7121	6985	10495	5742	8479	5480	-	8	69996341	70065199	+	15287	protein_coding	-	Dynein_heavy
ENSCAFG00000014956	7532	8805	7133	4776	4005	7302	10130	11817	6691	6336	8886	8872	7263	4152	3731	-	20	44819739	44823322	-	1189	protein_coding	-	-
ENSCAFG00000017550	10944	3098	4087	10656	4660	12542	4162	5669	13222	6377	12132	3575	2995	9332	3747	-	7	43493845	43496166	+	795	protein_coding	-	-
ENSCAFG00000005807	5677	4469	3611	8087	11477	5767	5530	5807	7543	12800	6115	5096	3580	6674	14649	-	21	26043212	26075464	+	6416	protein_coding	-	-
ENSCAFG00000001976	9842	8420	8232	3645	3134	9741	10307	11374	3593	4285	10083	9221	7921	3363	3617	-	11	51637572	51651524	-	2469	protein_coding	-	AAA
ENSCAFG00000009618	8042	7191	5874	7070	5827	7681	8252	7894	6688	7121	8281	7270	5413	6133	7662	-	17	52420641	52444215	-	2394	protein_coding	-	CSD
ENSCAFG00000010476	3135	2464	2155	15738	15236	3231	2992	3284	11555	5200	3526	3027	2228	13589	18991	-	17	56862956	57020991	-	11019	protein_coding	-	EGF
ENSCAFG00000002007	8376	10890	6844	5370	3221	8174	16145	10792	1826	1141	7794	11710	6011	5034	2990	-	14	18643998	18648755	-	4683	protein_coding	-	-
ENSCAFG00000016104	8492	4786	4952	7901	9424	8487	5805	7231	8616	4023	8222	5270	4107	7022	11792	-	5	32208306	32209857	-	351	protein_coding	-	-
ENSCAFG00000004985	8604	10900	5384	4715	5132	7520	12192	6516	4096	5119	8676	11632	5440	4069	6133	-	19	35099104	35134443	-	1805	protein_coding	-	Actin
ENSCAFG00000017387	1548	3769	1318	9555	21176	1407	2780	1678	7825	14118	1477	3612	1198	7056	27596	-	5	33535139	33605342	-	8004	protein_coding	-	-
ENSCAFG00000003415	4536	1651	2745	7091	15301	3805	1746	2783	9250	15140	4508	2065	2485	5290	27686	-	17	7366484	7377498	-	5339	protein_coding	-	-
ENSCAFG00000006200	17659	1942	5196	6371	5833	15893	1760	7219	4917	1138	18820	2125	4614	5356	7172	-	15	34279503	34414764	+	5220	protein_coding	-	PSI
ENSCAFG00000001611	2497	2283	6022	17742	6173	2822	4482	8835	19095	6492	2590	2539	5843	14541	3710	-	14	7724780	7735142	-	2307	protein_coding	-	IRF
ENSCAFG00000003874	9067	11188	4536	4139	3146	9057	17202	6255	4289	3792	9707	11954	3783	3716	3791	-	1	107453634	107476563	-	2763	protein_coding	-	-
ENSCAFG00000012725	4984	2782	3368	10062	7877	5378	3294	4244	12276	20798	5277	2733	2764	9384	10191	-	33	28741244	28744278	-	965	protein_coding	-	-
ENSCAFG00000003692	6900	13119	3789	5190	2763	6064	23209	4572	4667	2499	7752	14310	3321	4549	2659	-	11	74270015	74284185	-	2903	protein_coding	-	-
ENSCAFG00000011408	9005	10434	5647	4802	4387	7949	12415	6613	4745	4189	8662	11803	5027	3933	5699	-	24	35930259	35954170	-	8625	protein_coding	-	-
ENSCAFG00000013490	9115	4354	5474	6968	10184	9758	3280	6748	4876	3436	10256	4016	5711	5802	15330	-	7	18024725	18176586	-	8509	protein_coding	-	-
ENSCAFG00000016010	1623	28854	6368	4	42	3025	25438	8523	5	118	2125	22259	6856	5	39	-	6	12360845	12371129	-	2926	protein_coding	-	-
ENSCAFG00000001508	3120	4192	4566	6616	15154	3146	3609	6099	6828	12630	3373	4288	3869	5481	22254	-	10	27295754	27310725	+	581	protein_coding	-	Ras
ENSCAFG00000002858	4935	3504	3817	8884	13768	5007	4380	5975	7962	9673	5067	3652	3457	7476	17600	-	JH373336.1	16499	28606	-	3578	protein_coding	-	Cofilin_ADF
ENSCAFG00000032614	2915	16690	630	10158	9132	2861	12422	519	7401	1686	3051	18828	582	8029	10213	-	12	9934948	9947254	-	6812	protein_coding	-	V-set
ENSCAFG00000023107	9318	10216	11068	3745	1080	8441	10590	15420	2493	202	8407	10856	9047	3468	588	-	26	10431723	10451332	+	4810	protein_coding	-	NTP_transf_2
ENSCAFG00000000163	7736	5749	4594	8956	7440	8318	7817	6475	7253	5423	8271	5995	4002	8037	8807	-	10	1233691	1246052	-	2865	protein_coding	-	STAT_bind
ENSCAFG00000007156	1992	5301	696	14087	17412	2082	4165	953	10932	4741	2030	5748	598	11938	21759	-	21	32466136	32573474	-	5083	protein_coding	-	-
ENSCAFG00000007054	9261	7176	4729	5318	7029	9089	9164	7224	5660	3602	9883	7788	4304	4475	9599	-	1	117308838	117317763	-	1474	protein_coding	-	-
ENSCAFG00000014742	10852	7240	5546	4486	4316	10597	10173	7544	5147	5191	11445	7701	4307	4194	5339	-	20	44494598	44503651	+	6773	protein_coding	-	FKBP_C
ENSCAFG00000007157	3058	2904	1761	7242	23560	3664	3270	2655	4993	4383	3260	2893	1705	5064	33524	-	1	117515755	117528503	-	3891	protein_coding	-	GRAM
ENSCAFG00000028707	6722	9947	2430	2455	2411	11141	22673	5060	6163	8293	8201	9227	2183	2175	4558	-	25	42829693	42845868	+	5271	protein_coding	-	-
ENSCAFG00000000533	7234	4735	5561	7023	9276	7109	4375	6837	6792	9290	7438	5270	4750	6184	11475	-	12	1112614	1126345	+	7543	protein_coding	-	-
ENSCAFG00000007303	8367	7490	7039	6831	3695	7926	6689	11938	6417	4140	9370	7397	5947	6464	3578	-	1	117922651	117948402	-	1838	protein_coding	-	-
ENSCAFG00000013053	5253	2610	3926	9290	7558	5879	3070	5062	11618	18629	5650	2621	3549	8855	9535	-	3	54401650	54402966	-	777	protein_coding	-	-
ENSCAFG00000019735	3528	5299	2640	11590	10942	2905	3178	3849	11455	12733	3822	5769	2179	9566	13598	-	5	62884514	62935487	+	3501	protein_coding	-	PI3_PI4_kinase
ENSCAFG00000014972	13176	10430	6231	1675	738	14691	11441	7734	2849	598	15902	10277	5117	1681	469	-	9	20407526	20415032	-	3220	protein_coding	-	-
ENSCAFG00000029982	2851	5433	2925	10537	13812	2802	4242	4608	8188	8626	2902	5356	2513	8416	19755	-	10	7342887	7354249	+	3899	protein_coding	-	RA
ENSCAFG00000005026	6275	4222	4362	8534	8185	6160	4904	6151	9118	10330	6474	4566	4000	7534	12093	-	1	112663064	112693539	-	5011	protein_coding	-	SPRY
ENSCAFG00000024903	8548	1733	7653	16007	3820	7321	1642	11073	13833	689	8455	1652	5686	13680	978	-	24	28770749	28772525	-	480	protein_coding	-	bZIP_Maf
ENSCAFG00000018440	2106	2443	4909	16245	7721	2237	2150	7850	15577	12908	2165	1887	3700	13613	7233	-	8	72784832	72785869	+	237	protein_coding	-	-
ENSCAFG00000029284	5944	3168	5988	5760	15530	7620	3336	9431	3691	2674	6326	3248	5524	4129	20225	-	X	19461380	19465677	+	2391	protein_coding	-	Acetyltransf_1
ENSCAFG00000017066	5438	3026	3621	11163	7115	5569	3372	4699	13121	15458	5246	2807	3330	10298	8319	-	5	33152154	33157474	-	438	protein_coding	-	KOW
ENSCAFG00000000566	10124	6154	5332	5264	4999	10912	7810	7039	5950	5771	11725	6545	4276	4419	5997	-	10	16691471	16694346	+	1980	protein_coding	-	Sulfatase
ENSCAFG00000019187	6735	7792	16498	933	558	6579	13934	17733	1019	871	7148	6658	14393	728	591	-	20	55698968	55704949	+	2454	protein_coding	-	Pkinase_Tyr
ENSCAFG00000001711	19038	1668	5683	4941	1400	20855	1428	9072	5077	426	20737	2140	4062	4642	475	-	10	28743753	28752012	-	1986	protein_coding	-	-
ENSCAFG00000006502	13224	7885	6347	2909	1060	13225	11139	8278	3232	830	15187	8856	5947	2744	623	-	21	29921764	29927001	-	1719	protein_coding	-	-
ENSCAFG00000023471	5297	3664	3480	8320	7404	5689	4964	4480	10725	18218	5602	4141	3239	7484	8636	-	10	56132924	56135327	+	542	protein_coding	-	ubiquitin
ENSCAFG00000029635	4599	2319	3007	11704	7672	4740	2516	4003	13333	16545	4539	2294	2859	11087	9050	-	37	14714290	14717090	+	1477	protein_coding	-	-
ENSCAFG00000005776	7941	5300	6328	5085	5507	7884	7267	9163	5149	8894	8288	5562	5511	4412	7956	-	1	114356180	114428174	-	6418	protein_coding	-	-
ENSCAFG00000006545	8184	6299	6131	5364	4424	8021	7010	8371	7522	7612	8778	6543	5729	4998	5226	-	15	37989556	37999460	+	2708	protein_coding	-	Mito_carr
ENSCAFG00000004157	8078	8727	5556	3916	3411	8801	15403	8418	3403	2981	8579	10334	5066	3412	4117	-	20	2755480	2826636	+	801	protein_coding	-	Ras
ENSCAFG00000007065	533	597	1409	12522	23395	177	121	191	5656	11998	653	614	789	10624	30663	-	27	1985782	1994809	+	2714	protein_coding	-	-
ENSCAFG00000020225	7413	11557	5926	3919	2932	7741	14476	9138	3845	1430	7490	11301	5759	3596	3256	-	9	58617133	58656079	-	2987	protein_coding	-	Pkinase
ENSCAFG00000005675	8492	12195	5207	5166	2347	5207	14322	5500	2560	4195	6498	14996	5002	5150	2831	-	9	1440443	1506760	-	14334	protein_coding	-	zf-C3HC4
ENSCAFG00000008234	1902	17424	6628	3278	2820	704	23329	3873	1968	6795	1703	17646	5247	3219	3097	-	18	41142496	41145658	+	1594	protein_coding	-	MHC_I
ENSCAFG00000031381	4639	4901	2947	8861	10102	5345	9281	4978	9662	4483	4846	5154	2819	7061	14350	-	16	34194354	34215106	+	6380	protein_coding	-	-
ENSCAFG00000016399	80	3542	1776	13928	17604	134	1632	2383	14658	5053	108	3423	1520	10932	22576	-	6	14632694	14634875	-	3814	protein_coding	-	Fringe
ENSCAFG00000018354	5584	4676	3030	9092	9940	5746	5686	4864	9655	8449	5993	4625	2321	7580	12090	-	8	72315826	72335651	-	3964	protein_coding	-	Pkinase
ENSCAFG00000014354	776	1305	283	15609	17127	876	2019	340	15695	4260	937	1316	253	13362	25114	-	4	22507088	22528752	-	936	protein_coding	-	V-set
ENSCAFG00000011034	11564	5580	7537	322	193	15775	11782	16804	298	498	14665	5517	8279	271	157	-	X	780894	802054	-	2091	protein_coding	-	-
ENSCAFG00000031841	982	11363	7625	10188	4041	909	7905	9339	13313	3821	1223	12029	6480	7717	2286	-	38	23454169	23457718	-	3113	protein_coding	-	-
ENSCAFG00000000437	6027	5153	5437	6654	7744	6001	4896	5536	8501	9759	6133	5681	5162	5752	10713	-	12	490665	493145	-	4940	protein_coding	-	-
ENSCAFG00000019598	9555	5753	6014	4854	7416	8736	6213	8212	5057	1897	10250	6206	4988	4080	9874	-	X	122217978	122231361	-	2805	protein_coding	-	G6PD_C
ENSCAFG00000003197	8620	6503	6427	5474	3984	9578	8274	8787	4700	4058	9503	7030	6061	4875	5102	-	10	64696186	64730512	+	1197	protein_coding	-	Actin
ENSCAFG00000006936	6221	3182	3838	9468	6533	6145	3681	4996	12670	14313	5920	3082	3408	8120	7342	-	21	32099792	32102754	+	531	protein_coding	-	-
ENSCAFG00000010161	22037	225	2760	7	0	41143	1250	6062	22	7	20510	421	4218	6	0	-	25	37082146	37103255	-	2094	protein_coding	-	Lipase
ENSCAFG00000017135	988	2711	230	9051	26827	836	2575	208	5049	3723	828	3283	184	6677	35360	-	6	18249060	18253679	-	5399	protein_coding	-	-
ENSCAFG00000017356	3011	3210	1990	6615	22880	2505	3333	2214	3340	5178	2919	3051	1721	4811	31659	-	6	18599278	18673896	+	6778	protein_coding	-	-
ENSCAFG00000012183	5702	12787	5962	4669	2340	5580	17165	8178	4727	2125	5974	12150	5074	4090	1628	-	24	43743786	43750151	-	786	protein_coding	-	Peptidase_C1
ENSCAFG00000013968	18188	1753	10688	2443	528	18947	1512	10278	3517	345	16764	1754	9138	2030	230	-	27	37669631	37697641	+	4044	protein_coding	-	SRCR
ENSCAFG00000012883	4425	5987	4847	5925	8049	4409	10561	5971	5691	9838	4747	6214	5124	5497	10782	-	27	31662896	31683590	+	2826	protein_coding	-	-
ENSCAFG00000020212	5785	3636	4432	8241	6092	5909	4164	5965	9661	15030	5744	3472	4556	7588	7450	-	9	58153978	58158559	+	372	protein_coding	-	-
ENSCAFG00000012019	8165	4739	5211	6294	5344	8230	7097	7705	7297	7439	8723	5055	4504	5765	6101	-	6	6180064	6192330	-	2754	protein_coding	-	RRM_1
ENSCAFG00000001506	6149	2174	3009	11778	12307	5407	1328	3865	9888	6577	6527	2400	2364	9970	13878	-	10	27238173	27269329	-	3716	protein_coding	-	Sec7
ENSCAFG00000019219	3004	3200	2534	12978	13583	2833	3185	3755	12535	3412	3179	3331	2227	10505	17119	-	5	56745869	56774759	-	1718	protein_coding	-	NAD_kinase
ENSCAFG00000031898	8312	7802	4875	4112	4946	8029	11474	6908	3771	4844	8586	8678	4731	3571	6578	-	4	39378007	39409968	-	787	protein_coding	-	-
ENSCAFG00000031890	5791	8281	4531	7121	4154	6002	13755	6912	8802	2719	6039	8613	4073	6799	3262	-	17	7247057	7361802	+	3657	protein_coding	-	-
ENSCAFG00000008737	10158	7386	5346	4672	3043	8995	11721	6842	5086	3274	10125	7525	5015	4423	3178	-	24	25827642	25880097	+	4409	protein_coding	-	-
ENSCAFG00000014463	4698	2534	3011	12792	12187	4507	967	4471	10767	5034	4952	3007	2689	10635	14293	-	27	38084524	38096803	-	2440	protein_coding	-	Y_phosphatase
ENSCAFG00000024540	22	30075	437	33	89	9	32027	135	9	574	28	32535	264	43	223	-	6	59273713	59292614	+	3018	protein_coding	-	-
ENSCAFG00000019096	7195	3828	9589	4292	2282	8570	7910	17668	5248	3413	7698	4291	8542	3826	2024	-	X	117490539	117515996	-	5520	protein_coding	-	Sulfatase
ENSCAFG00000014542	6695	4800	3773	10171	6915	6476	5925	5063	10703	4955	7220	5234	3133	8930	6326	-	18	52792241	52808954	-	6735	protein_coding	-	PI-PLC-X
ENSCAFG00000003821	9860	6584	5547	4047	3089	9091	9121	6283	4530	8762	10260	6686	5003	3517	3936	-	2	3728545	3759496	+	5365	protein_coding	-	-
ENSCAFG00000018703	2703	2223	3087	11779	12183	2766	1528	4489	9340	13470	2801	2365	2447	9943	15023	-	X	100989557	101001831	+	2775	protein_coding	-	SAM_2
ENSCAFG00000012301	9009	11912	5857	1235	825	9444	17430	8831	1540	1193	10097	12078	4687	1119	885	-	16	345833	432969	+	5988	protein_coding	-	SH2
ENSCAFG00000007112	9181	8350	5980	2012	1721	10020	15727	10396	2654	1620	9877	8708	5620	1690	2442	-	29	9351713	9369348	+	894	protein_coding	-	-
ENSCAFG00000029134	6989	5662	5515	4792	4616	8286	9739	8164	4801	7214	7463	6168	5538	4021	6664	-	7	69866914	69871549	+	519	protein_coding	-	-
ENSCAFG00000014630	5650	3976	4234	7728	6037	5823	4289	5787	9456	14116	6151	3637	4132	7088	7479	-	9	20063524	20066915	-	497	protein_coding	-	KOW
ENSCAFG00000000525	10231	5351	3517	3983	6336	10429	12342	5023	3215	1826	11202	5773	3467	3473	9211	-	10	15959370	15976729	+	881	protein_coding	-	SCP
ENSCAFG00000013314	5337	4154	8911	9177	6229	5057	5362	9848	7614	773	5871	4509	8442	7527	6539	-	7	16915010	16944410	-	2341	protein_coding	-	SH3_1
ENSCAFG00000013860	9544	8203	5435	3780	1406	12529	13504	6804	3933	1185	11063	8779	4814	3393	864	-	6	8664412	8671679	+	2548	protein_coding	-	2OG-FeII_Oxy
ENSCAFG00000010545	5401	2969	3517	13065	6300	5984	3124	5331	16479	4952	5811	3182	2988	11491	4640	-	7	965172	985106	-	4179	protein_coding	-	-
ENSCAFG00000030770	6074	3794	4189	6694	8479	7196	5805	6971	7808	4485	6775	4146	3628	5222	13925	-	7	40845072	40857017	-	5402	protein_coding	-	-
ENSCAFG00000015190	1154	23621	1822	287	1677	1863	31459	1527	181	84	1851	25345	1802	193	2310	-	4	24327934	24334907	+	3637	protein_coding	-	Trypsin
ENSCAFG00000007044	5928	6830	4394	8212	5564	5710	7664	5935	6930	7195	6049	6831	3549	7442	6334	-	28	3670455	3671699	+	1245	protein_coding	-	RRM_1
ENSCAFG00000001316	9161	10074	9286	1022	1123	9009	9556	12023	1541	1108	10164	10434	8078	933	976	-	1	72278835	72447794	-	5808	protein_coding	-	Pkinase
ENSCAFG00000014170	3018	2108	1780	7965	20563	3013	1513	2406	7073	5847	2961	2191	1444	6177	26425	-	20	43636765	43646257	+	3543	protein_coding	-	RhoGAP
ENSCAFG00000006889	2992	6351	4918	8437	4816	2747	11052	7183	9699	9209	3108	6969	4374	7141	5401	-	18	32754374	32826483	-	3373	protein_coding	-	Xlink
ENSCAFG00000031952	5462	2972	3415	9632	6309	5080	3538	4659	11710	14589	5072	3055	3345	8337	7197	-	13	301146	304585	-	1693	protein_coding	-	-
ENSCAFG00000017357	588	11	1991	12443	18258	1227	72	2640	9254	8864	630	4	1856	10522	25786	-	4	52649984	52733351	+	6416	protein_coding	-	-
ENSCAFG00000014251	5424	5738	4213	5423	6560	5926	7444	6074	4677	9035	6621	6935	4469	4198	10980	-	X	35759500	35772579	+	2318	protein_coding	-	DEAD
ENSCAFG00000015818	9191	6480	7713	3082	1486	10018	9615	13862	3109	1899	9931	6778	6479	2729	1333	-	9	20929476	20973315	+	4791	protein_coding	-	Citrate_synt
ENSCAFG00000000267	2879	11032	1875	912	3722	2442	11097	1859	1215	27902	3085	13037	1696	677	10216	-	1	30247095	30263167	+	5164	protein_coding	-	OTU
ENSCAFG00000028955	5299	2942	3914	8212	6501	5558	3967	5169	10103	14538	5279	3032	4015	7389	7644	-	9	23397252	23403052	+	477	protein_coding	-	-
ENSCAFG00000013350	4310	4048	2201	6971	13569	4368	4608	3366	5963	8674	4787	4048	1986	5768	18870	-	18	51559444	51568803	-	4477	protein_coding	-	PDZ
ENSCAFG00000019717	10376	7248	5158	3597	1861	11213	9882	7536	4306	2749	11906	7609	4675	3169	2032	-	20	57942635	57951740	-	2406	protein_coding	-	-
ENSCAFG00000015796	9091	4058	8699	4537	2373	8964	5381	10797	5508	4603	10177	4329	8279	4109	2347	-	20	46356186	46376425	-	855	protein_coding	-	-
ENSCAFG00000000337	14833	4272	7843	865	1977	14099	5102	10988	704	547	16625	4635	7030	651	2842	-	10	5822588	6072424	-	2460	protein_coding	-	PP2C
ENSCAFG00000018283	6839	4802	4955	5610	5319	6360	6447	7335	7045	9314	6765	5046	4613	5142	7333	-	5	41301868	41315484	+	5575	protein_coding	-	-
ENSCAFG00000005652	6175	5021	5081	6037	4608	6130	6691	7509	8965	9282	6147	5576	4757	5113	5740	-	1	114267210	114278780	+	1764	protein_coding	-	-
ENSCAFG00000005866	5710	2432	5431	9861	5412	6006	2640	7490	11913	8549	5746	2304	4718	8936	5429	-	1	114433408	114443814	-	657	protein_coding	-	-
ENSCAFG00000013659	3639	3628	2415	8191	10343	3708	3087	2991	9214	15090	3779	3539	1998	6220	14627	-	34	19354869	19361729	+	2577	protein_coding	-	DEAD
ENSCAFG00000012557	6594	9405	3918	4026	3432	7038	16985	5705	4034	3021	7567	9510	3307	3492	4248	-	38	21878681	22039894	-	2178	protein_coding	-	-
ENSCAFG00000001840	6103	6878	4772	4551	3884	6655	12274	8398	6459	3847	6654	7356	4809	3722	5696	-	11	50223549	50276926	-	4416	protein_coding	-	-
ENSCAFG00000029799	2215	1826	1033	7238	17939	1710	913	1280	5045	15577	2249	1752	890	6007	26290	-	38	2782340	2851704	+	6535	protein_coding	-	RA
ENSCAFG00000010642	12697	4951	7112	933	606	14347	9064	11606	1676	680	12615	7388	6470	737	901	-	31	37718226	37718638	-	234	protein_coding	-	-
ENSCAFG00000003625	12842	2421	7598	4138	2508	12037	2905	8962	5205	3738	13984	2755	6257	4159	2222	-	1	106983075	106991765	-	1410	protein_coding	-	MHC_I
ENSCAFG00000007034	5776	10962	2878	7764	4521	5492	8796	3962	7574	1819	5467	12773	2684	6626	4549	-	29	7367481	7447612	+	1796	protein_coding	-	Pkinase_Tyr
ENSCAFG00000019425	6544	5694	6960	5318	4038	6230	7555	9270	5715	6076	6554	6069	5776	4465	5091	-	20	56892614	56931575	+	4625	protein_coding	-	-
ENSCAFG00000017169	5534	8326	4230	6257	5433	5374	9452	5676	5464	5730	5646	9516	3464	5191	6024	-	7	42767341	42786069	+	6415	protein_coding	-	z-alpha
ENSCAFG00000000141	3821	2279	2859	11084	6766	3834	3011	3774	14028	13798	3918	2215	2416	9973	7457	-	10	943957	949032	-	2517	protein_coding	-	-
ENSCAFG00000004148	7940	8199	4604	4023	2492	7669	15451	6295	4515	3301	8153	8196	3981	3809	2481	-	20	2607378	2640698	-	6854	protein_coding	-	-
ENSCAFG00000014253	11714	7669	4469	2300	1866	10234	13707	5264	2196	1445	14206	7770	3899	2030	2081	-	26	29360372	29366006	-	991	protein_coding	-	-
ENSCAFG00000004486	7029	5310	11456	3054	2346	7146	5828	14416	2565	2699	7423	5827	10454	2510	2452	-	21	13437970	13542014	+	5658	protein_coding	-	-
ENSCAFG00000031869	7418	9193	5279	4338	1021	7222	11043	6887	4588	215	9525	12558	7132	3753	221	-	9	37763225	37766818	+	601	protein_coding	-	-
ENSCAFG00000019919	2502	6521	3614	7077	5607	2987	11263	5261	11900	9922	2866	5515	3311	5925	6110	-	5	66788723	66808896	-	3909	protein_coding	-	IRF
ENSCAFG00000009003	9800	10497	7173	1984	849	8778	14096	7967	1158	234	8667	10582	6057	1748	720	-	15	63650453	63741300	-	6762	protein_coding	-	DEAD
ENSCAFG00000000945	2561	1038	11028	5981	4206	2670	1184	25261	4785	7016	2802	1032	9089	5326	5978	-	1	59109473	59273494	-	4692	protein_coding	-	-
ENSCAFG00000005141	2835	2089	1984	7653	18267	3121	2564	3239	7170	3680	3347	1996	1752	6113	23705	-	1	113154917	113165917	-	2470	protein_coding	-	K_tetra
ENSCAFG00000007637	7735	5147	6272	6864	3966	7438	7493	8177	5982	1999	8504	4980	5182	6364	3361	-	24	23928670	23972630	+	2371	protein_coding	-	AMP-binding
ENSCAFG00000006691	2795	13503	3005	2427	1389	3482	29180	6694	2168	802	3378	13914	3478	2052	974	-	25	11031634	11050913	+	3762	protein_coding	-	MFS_1
ENSCAFG00000011317	2062	2378	2152	7519	14591	2620	4588	4768	4862	8720	2537	2412	2094	6335	21120	-	26	18249763	18259118	+	3369	protein_coding	-	-
ENSCAFG00000009273	22081	85	8468	458	166	23821	145	5339	1090	115	20793	111	5573	417	46	-	20	37255704	37276707	-	5128	protein_coding	-	-
ENSCAFG00000012913	7262	7780	5977	3661	3155	6923	9835	7942	3747	3794	7440	7960	5362	3372	3694	-	25	51228567	51256527	-	5899	protein_coding	-	KH_1
ENSCAFG00000005847	10291	8576	4211	1376	562	11294	15906	6628	1599	350	11603	9635	4125	1206	316	-	16	26414583	26525030	-	6483	protein_coding	-	-
ENSCAFG00000022734	5572	2767	3334	6210	6894	4956	3641	6062	7941	14364	4542	2939	3952	6333	7935	-	MT	9911	10207	+	297	protein_coding	-	-
ENSCAFG00000000575	5226	4984	4781	5463	5916	5543	6945	6663	5881	8659	5525	5227	4216	4480	7734	-	12	1126824	1146964	-	4717	protein_coding	-	ubiquitin
ENSCAFG00000003340	3216	2488	1797	6811	11669	3733	2786	3237	6531	14423	3620	2560	1625	5698	17030	-	11	68560648	68598444	-	6210	protein_coding	-	-
ENSCAFG00000000259	5711	5590	3591	5266	8203	5816	7831	4878	4549	4256	6007	6013	3367	4151	11750	-	10	1756969	1787135	+	3838	protein_coding	-	-
ENSCAFG00000001013	7591	4469	5756	3113	2972	7688	8192	9272	6291	7349	7874	4613	4669	2980	4124	-	10	23451077	23513368	-	4996	protein_coding	-	HLH
ENSCAFG00000020360	8135	7138	6051	3786	3233	8032	8165	9152	4320	1528	8764	7116	5239	3357	2778	-	5	81926700	81966174	+	1716	protein_coding	-	-
ENSCAFG00000012339	13819	4479	7619	738	370	13571	8458	8473	1111	670	14984	4607	7063	527	291	-	7	10782154	10794031	+	3366	protein_coding	-	bZIP_1
ENSCAFG00000009261	1743	2674	1529	8836	7158	1569	7388	2739	12145	16946	1759	2665	1562	6359	11706	-	27	8055212	8066072	+	5665	protein_coding	-	-
ENSCAFG00000031652	17586	3510	7029	23	227	15504	5401	7073	83	488	19263	4035	5900	35	221	-	29	40939229	41028533	+	5276	protein_coding	-	-
ENSCAFG00000010167	9155	7443	6187	7773	2334	6254	8294	5562	3808	1472	8071	7082	4481	7143	1186	-	31	35860596	35884282	+	3696	protein_coding	-	-
ENSCAFG00000012941	11909	5171	6795	1016	853	10683	4385	10012	1976	5104	12836	5356	7607	881	1449	-	33	29206003	29231090	-	5623	protein_coding	-	TFR_dimer
ENSCAFG00000000443	11025	3829	8118	1888	1636	10963	4080	10701	2581	3786	11514	4200	7826	1464	2211	-	12	512945	516144	+	1335	protein_coding	-	Tubulin
ENSCAFG00000002656	7231	1439	2315	9955	5554	4876	1710	2775	9741	18864	3688	1363	2355	8491	5415	-	12	35576576	35581236	-	2912	protein_coding	-	GTP_EFTU
ENSCAFG00000016405	1093	19145	1919	192	615	1207	30580	3603	191	2038	1282	21105	1766	154	837	-	18	55363482	55376294	-	3651	protein_coding	-	-
ENSCAFG00000023338	1029	3196	2663	7325	10196	1187	3501	4310	5906	18855	1119	3077	2478	6257	14506	-	20	44737177	44738220	+	1044	protein_coding	-	Jun
ENSCAFG00000013918	1644	3279	8623	5774	6204	1942	4254	12368	4766	8630	2114	3445	9574	4399	8545	-	27	37297932	37428383	-	2326	protein_coding	-	Sugar_tr
ENSCAFG00000015213	4435	8045	3333	6031	6415	5123	9416	5023	4517	4313	4733	8701	3023	4813	7352	-	9	20539480	20614720	+	4796	protein_coding	-	STAT_alpha
ENSCAFG00000006821	5727	3729	4339	7219	5918	4162	4586	4975	9079	9263	5313	3706	3687	6365	6897	-	27	1740061	1756956	-	1360	protein_coding	-	KH_1
ENSCAFG00000016970	4984	7068	4448	7891	5773	4463	5932	5494	6463	3438	5041	6639	4066	7382	5434	-	6	17877761	17903702	+	4243	protein_coding	-	-
ENSCAFG00000002292	6891	6166	7079	3862	2910	7232	7196	9639	4445	2335	7675	6537	6201	3774	2571	-	11	52659891	52680982	+	747	protein_coding	-	-
ENSCAFG00000016743	4791	4244	3308	7154	6788	4580	5750	5156	6366	9646	4906	4154	2802	6158	8426	-	3	91575655	91630321	+	3915	protein_coding	-	Pkinase
ENSCAFG00000012298	6367	2778	5058	6837	8222	5644	3899	6885	7200	3508	6364	2753	4100	5572	9033	-	3	53344103	53356542	-	5638	protein_coding	-	Pkinase_Tyr
ENSCAFG00000005479	7745	8164	5068	2523	1135	6595	17887	7167	2601	1144	7302	9083	4477	2442	710	-	24	5349440	5390739	+	4908	protein_coding	-	-
ENSCAFG00000000988	9317	5856	2795	4257	3075	11212	7738	3843	4390	4235	11641	6198	2430	3400	3612	-	10	23303360	23314428	+	4560	protein_coding	-	-
ENSCAFG00000011706	7002	4022	3738	7997	4085	7204	4965	5499	7636	6249	7295	4292	3194	6846	3910	-	38	22921316	22929293	-	1946	protein_coding	-	PAAD_DAPIN
ENSCAFG00000005287	2852	6753	6713	3294	4337	3575	8986	12595	4828	5910	3306	6997	5727	2821	5203	-	9	2973484	2974897	-	927	protein_coding	-	-
ENSCAFG00000007235	4705	3452	1873	8594	9995	4727	3490	2981	6471	6120	4769	3742	1688	6860	14242	-	18	34308656	34397511	-	7411	protein_coding	-	Pkinase
ENSCAFG00000016060	808	598	776	13027	14182	787	649	904	16905	4721	899	686	518	10296	17819	-	9	22254803	22289459	-	2558	protein_coding	-	zf-C4
ENSCAFG00000011677	4446	3607	2008	7997	6566	4297	5283	3313	7854	11533	4569	3969	1673	7048	9395	-	2	71475756	71584266	-	4244	protein_coding	-	Band_41
ENSCAFG00000016151	7052	7713	5284	3879	2111	7313	9973	6877	4449	2197	7657	8331	5256	3426	2017	-	27	45223180	45249185	-	681	protein_coding	-	-
ENSCAFG00000006411	3970	11618	2889	849	2603	5115	26020	4031	556	711	4778	12698	2561	680	4412	-	21	29714400	29719799	+	3185	protein_coding	-	-
ENSCAFG00000007248	8450	8119	4186	1835	895	8964	15089	6900	2022	1646	9641	8738	4340	1562	996	-	15	40674415	40703329	-	6579	protein_coding	-	-
ENSCAFG00000003570	771	1165	597	4402	25782	777	1419	705	854	692	866	1151	497	2450	41095	-	11	73825590	73831386	-	3771	protein_coding	-	Laminin_EGF
ENSCAFG00000016466	176	4619	14358	3	0	152	20815	23420	1	0	192	4277	15064	0	0	-	30	23074408	23170609	-	3609	protein_coding	-	Aldedh
ENSCAFG00000011083	7852	6358	7266	1867	1470	8349	7701	10825	2421	1538	9455	6856	7651	1754	1688	-	18	49796596	49799675	-	633	protein_coding	-	-
ENSCAFG00000008767	4203	5759	4519	8126	4691	4722	7722	6617	7239	3677	4684	6091	4176	7262	3359	-	27	5598983	5626394	+	2781	protein_coding	-	wnt
ENSCAFG00000010726	7982	5599	4483	3944	3712	7614	8630	5940	4376	3493	8764	5928	3854	3379	4967	-	34	11263104	11277715	+	2273	protein_coding	-	-
ENSCAFG00000022732	4174	1776	3266	4962	8223	4400	3509	5654	6129	17281	3240	2433	3249	4820	9548	-	MT	9496	9842	+	347	protein_coding	-	-
ENSCAFG00000009441	7905	9663	3160	909	4955	7801	11026	3985	239	1179	9523	10578	3163	596	7894	-	18	44659297	44682615	-	1821	protein_coding	-	Tetraspannin
ENSCAFG00000007905	4755	4355	5001	10971	3848	4210	5073	5188	10318	3966	4868	4209	3542	9672	2573	-	3	13795867	13801916	+	321	protein_coding	-	-
ENSCAFG00000016863	8623	10652	2820	2922	1273	7674	15326	3471	2035	1089	9515	11190	2178	2819	872	-	7	41702948	41719658	-	6027	protein_coding	-	Filament
ENSCAFG00000010511	1665	21002	2240	166	211	1366	24097	2957	57	574	1369	24116	2093	169	352	-	26	16836790	16850989	-	2863	protein_coding	-	ubiquitin
ENSCAFG00000007417	13752	2443	5855	2231	2016	12243	2964	9042	2000	2863	13533	2597	5809	2066	2974	-	3	2343114	2477447	-	6097	protein_coding	-	-
ENSCAFG00000030958	1865	754	1061	3950	2774	6198	3006	5340	15908	22936	2901	1174	1747	3149	9618	-	14	25826059	25826837	+	587	pseudogene	-	-
ENSCAFG00000031999	6223	7203	3347	6588	1907	6661	11606	5698	7429	2716	5296	7887	3033	4915	1833	-	7	9952258	9959405	-	5527	protein_coding	-	-
ENSCAFG00000015686	5516	5387	4110	5429	5652	5215	6526	5458	4850	7107	5547	5639	3618	4753	7407	-	18	53942554	53952806	+	4398	protein_coding	-	SPRY
ENSCAFG00000017688	4781	2253	3153	7749	5585	5028	2988	4821	10677	11161	4557	2559	2983	7301	5942	-	X	75306975	75309258	+	318	protein_coding	-	-
ENSCAFG00000005589	5536	6757	3599	5809	2695	6650	8437	5515	8343	4978	6318	6772	3002	4609	2369	-	9	1600866	1615752	-	4283	protein_coding	-	Glyco_hydro_31
ENSCAFG00000005449	4542	9396	3812	2448	3312	5136	12720	7658	2200	5175	5105	9411	3247	2236	4789	-	23	13886405	13945343	-	4683	protein_coding	-	Pkinase_Tyr
ENSCAFG00000012916	4077	5152	2353	7945	6894	3426	6389	2907	7832	7875	4017	5341	1900	6919	8041	-	17	61020413	61021598	-	297	protein_coding	-	-
ENSCAFG00000001546	3005	2739	1694	9226	9087	3101	3956	2764	8193	10840	2965	2668	1395	7622	11752	-	13	37628126	37696993	+	4528	protein_coding	-	-
ENSCAFG00000017143	6312	5501	5915	3746	2401	5909	9205	8077	5429	4388	6479	5718	5473	3773	2617	-	6	18276734	18300521	+	4271	protein_coding	-	-
ENSCAFG00000001075	6407	8011	6365	2559	1801	6488	9607	8369	2439	2804	6959	8313	6135	2295	2260	-	10	23742675	23798482	-	2346	protein_coding	-	Aconitase
ENSCAFG00000009663	9026	4562	4390	1047	1446	7783	14273	15011	1691	1825	9933	3704	3252	980	1881	-	28	13112455	13125260	+	5756	protein_coding	-	-
ENSCAFG00000018012	4780	7041	4731	4262	4092	3846	13167	5533	3932	4698	4983	6623	4591	3679	4718	-	5	39490449	39512627	-	5070	protein_coding	-	Ion_trans
ENSCAFG00000014620	7621	7115	7800	700	557	8705	9520	12440	931	877	9367	6861	6680	601	570	-	9	20043294	20047696	+	891	protein_coding	-	ADH_N
ENSCAFG00000023401	0	0	0	4048	30201	0	0	0	85	131	0	0	0	2293	43379	-	20	46611481	46631393	-	1974	protein_coding	-	p450
ENSCAFG00000009094	5426	2791	9150	6584	2930	4188	10207	7036	5883	2312	5154	2942	7524	5690	2302	-	32	7165410	7199714	-	4210	protein_coding	-	-
ENSCAFG00000004375	2256	403	836	12283	6973	2702	464	1159	15398	14922	2421	455	638	10969	8108	-	20	3636674	3712604	-	7102	protein_coding	-	-
ENSCAFG00000007277	1015	9194	632	13254	6546	520	4833	748	12209	1119	998	10359	640	12208	5590	-	17	37244717	37250891	+	2154	protein_coding	-	-
ENSCAFG00000015861	9209	8300	3721	418	704	10023	14733	5970	619	2572	10681	8419	2977	289	1159	-	4	29539109	29561364	+	3783	protein_coding	-	-
ENSCAFG00000014944	6496	4938	5140	5329	4746	6170	4582	6446	4388	4030	7015	5141	4773	4444	5727	-	X	40792085	40807124	+	4693	protein_coding	-	-
ENSCAFG00000016184	10452	6483	3107	3796	1903	9208	7507	4042	3738	3527	10590	6960	2335	3554	2161	-	2	81865792	81880743	-	3093	protein_coding	-	RUN
ENSCAFG00000016430	7169	7048	4303	3644	2384	7460	12271	5719	3025	1662	7977	7259	3587	3252	2452	-	4	36002901	36023788	+	1952	protein_coding	-	-
ENSCAFG00000019460	4601	2606	3171	4334	8013	4321	2970	4185	6776	12759	4507	2820	3022	3048	12078	-	9	48426308	48434518	-	3809	protein_coding	-	Tubulin
ENSCAFG00000013830	4672	3447	3385	8474	5323	5630	4625	4949	8550	5868	4897	3374	2400	7290	6245	-	18	51984020	52010113	-	2160	protein_coding	-	Peptidase_C2
ENSCAFG00000018231	5360	3532	5765	8750	3814	5266	3112	7444	9164	2337	5369	3605	4606	7936	2848	-	4	59009620	59055356	-	6047	protein_coding	-	-
ENSCAFG00000018641	5985	5834	3969	5453	5284	5453	8937	4603	4987	2321	5277	6205	2878	4295	7401	-	9	42154702	42170391	+	1759	protein_coding	-	-
ENSCAFG00000019878	6034	5139	6996	3199	1805	6306	11248	10441	4505	1624	6203	4763	5981	2936	1641	-	5	64682715	64691632	+	2400	protein_coding	-	GHMP_kinases
ENSCAFG00000018262	3396	3783	3723	10298	8112	3086	3123	4737	7450	3806	3515	3603	2807	8872	8443	-	20	52329031	52348790	+	4101	protein_coding	-	cNMP_binding
ENSCAFG00000010711	6516	6612	7921	1557	690	7307	9861	11976	1492	412	7153	7305	8004	1281	462	-	33	18037612	18103706	+	4959	protein_coding	-	ATP-synt_ab
ENSCAFG00000031458	5524	6097	5084	3395	3298	6301	7822	7540	3824	4604	6448	6357	4641	3141	4324	-	26	16346370	16348857	+	887	protein_coding	-	-
ENSCAFG00000003120	6151	6367	2763	3231	4981	3879	8370	3150	1704	10480	5416	7808	2999	3547	7493	-	15	3363106	3639831	-	24900	protein_coding	-	CH
ENSCAFG00000007027	3	305	586	5763	25942	2	160	547	2301	249	0	269	663	3576	37910	-	1	117198289	117199281	-	993	protein_coding	-	7tm_1
ENSCAFG00000019693	4707	4034	4531	4624	4071	4421	4985	5698	7625	11136	4630	4527	3916	3964	5343	-	20	57807914	57818427	-	3451	protein_coding	-	RRM_1
ENSCAFG00000016208	4919	7957	1588	3464	6309	5372	10572	2834	3886	3813	5311	8261	1380	2972	9430	-	3	74079102	74316957	-	6780	protein_coding	-	-
ENSCAFG00000017553	6752	3775	3070	6172	2303	9362	7449	6043	6033	4932	7753	3000	2952	5345	2899	-	7	43502396	43502997	+	273	protein_coding	-	-
ENSCAFG00000004662	4631	14933	5834	1124	475	3953	12880	4564	1033	446	5091	15859	5279	1173	309	-	17	21071651	21078962	+	3457	protein_coding	-	-
ENSCAFG00000019727	4322	3165	4238	9168	6371	4117	3482	4068	8435	4540	4660	3511	3268	7988	6122	-	5	62548964	62572632	+	7420	protein_coding	-	G6PD_C
ENSCAFG00000017134	2402	1831	1550	9449	9820	2103	2662	2280	10235	10889	2021	1859	1506	7168	11670	-	X	55820947	55857720	+	5876	protein_coding	-	TPR_1
ENSCAFG00000020069	3827	3274	2656	8985	5180	4107	3832	3711	11372	7610	3874	3246	2520	8385	4780	-	5	75175861	75188021	+	1878	protein_coding	-	tRNA-synt_2
ENSCAFG00000010961	8560	6166	4387	2621	1857	8304	7729	6307	2795	4123	9103	6660	3920	2169	2513	-	4	3549892	3577567	-	2732	protein_coding	-	-
ENSCAFG00000014309	9	9	1	6162	16995	19	6	4	4900	20518	15	12	1	4729	23798	-	18	52412344	52426924	+	2301	protein_coding	-	C1_1
ENSCAFG00000001700	6617	9294	4249	2353	1490	6319	10666	5975	2404	2743	7066	9878	4164	2341	1513	-	14	8260919	8685952	-	7719	protein_coding	-	-
ENSCAFG00000016912	5518	4461	4870	4865	3385	5827	5227	6130	6345	7087	5384	4920	4857	4346	3607	-	4	40756782	40770088	-	885	protein_coding	-	-
ENSCAFG00000029011	5664	6549	4121	3038	2030	6644	12819	6486	3987	3209	6221	7620	3706	2452	2283	-	12	66295230	66309595	-	3235	protein_coding	-	-
ENSCAFG00000015064	7366	5340	3648	3271	4010	8088	7123	5671	3237	3246	7603	5734	3233	3117	6114	-	18	53241987	53297984	-	5685	protein_coding	-	-
ENSCAFG00000000336	3586	1328	3175	6726	6272	3522	1819	3770	9306	15808	3436	1444	2723	4808	9021	-	11	2051371	2060154	+	2852	protein_coding	-	RRM_1
ENSCAFG00000009691	5139	1952	8508	6383	2673	5367	2297	12274	7138	2578	5606	2003	7348	5769	1685	-	18	45309984	45358213	+	3046	protein_coding	-	-
ENSCAFG00000004966	4736	1863	3249	7455	9172	4257	2269	4181	7790	4207	4511	1855	2600	6669	11891	-	23	7901345	7906631	+	3080	protein_coding	-	Death
ENSCAFG00000005338	12106	4584	6748	779	280	11236	6062	9239	723	88	13395	5166	5171	630	273	-	1	113244298	113258072	+	918	protein_coding	-	-
ENSCAFG00000009869	4930	3365	3478	10610	3151	5351	4106	5930	11303	2083	5110	3427	2898	9333	1380	-	30	8924848	9007249	-	6570	protein_coding	-	-
ENSCAFG00000006576	6276	2264	1972	4079	12526	5498	3527	3034	2497	5447	5942	2833	1707	3394	15390	-	28	614395	900468	+	9955	protein_coding	-	Beach
ENSCAFG00000003326	5392	5829	3745	5731	3679	5857	5660	5798	5270	5151	6028	5802	3322	5103	3886	-	10	68686389	68687456	+	1068	protein_coding	-	KH_1
ENSCAFG00000000418	15753	2500	4759	1020	639	14663	3072	6599	1328	1785	15558	2617	4225	907	741	-	10	10936609	10971551	+	1580	protein_coding	-	zf-RanBP
ENSCAFG00000005504	4863	3743	4057	5917	6275	4732	4774	5444	4519	5895	5145	3937	3799	5058	8003	-	15	18240402	18269719	-	1002	protein_coding	-	RRM_1
ENSCAFG00000019138	4061	6469	2490	5616	6636	3891	6194	3764	6909	3874	4020	6662	2186	4858	8398	-	20	55465078	55490385	+	4347	protein_coding	-	Pkinase
ENSCAFG00000008584	15	22046	36	8	4	46	30600	20	5	18	9	23161	27	8	6	-	32	597634	600003	-	1147	protein_coding	-	-
ENSCAFG00000024150	3952	2724	2168	7691	8617	3148	2718	2346	7629	6981	4069	2710	1774	6136	13203	-	8	26446133	26446660	+	528	protein_coding	-	Arf
ENSCAFG00000004782	3881	3399	2550	8410	9132	3543	3568	3283	7717	2191	3984	3692	2368	7175	10935	-	21	20283223	20603708	+	6259	protein_coding	-	PH
ENSCAFG00000011565	5109	7662	4719	4462	2736	5390	8299	7363	4216	2239	5548	7425	4107	4349	2170	-	18	50026679	50065141	+	3349	protein_coding	-	-
ENSCAFG00000018524	5471	3790	4093	4853	5267	5012	4519	5458	5177	8252	5286	3839	3780	4332	6552	-	20	52993824	53034734	+	2620	protein_coding	-	RRM_1
ENSCAFG00000017447	5904	9373	3193	2525	3868	5604	9427	3894	2042	3349	6605	9566	2387	2039	5766	-	6	19253631	19272157	-	4066	protein_coding	-	-
ENSCAFG00000012057	6849	4453	5182	4454	2531	6588	5147	6873	5766	4838	6571	4846	4731	4237	2404	-	28	29290607	29326701	-	5112	protein_coding	-	-
ENSCAFG00000012844	1575	3179	2656	13857	5697	1722	2649	4180	10979	5107	1856	3319	2390	11931	4229	-	5	15677547	15686336	-	1719	protein_coding	-	-
ENSCAFG00000016416	5481	3428	2424	10676	3592	4196	3595	2733	10765	4863	5479	3336	1934	9730	2822	-	7	40334172	40367987	-	2046	protein_coding	-	Peptidase_C2
ENSCAFG00000007478	4873	4307	2921	5299	6224	4724	8388	4291	4970	3383	5344	4054	2806	4438	9014	-	24	22995798	23051149	+	2545	protein_coding	-	ESCRT-III
ENSCAFG00000009910	9040	5751	5736	675	650	9371	10426	9564	984	1823	9394	5519	4522	594	923	-	26	14499958	14546447	+	786	protein_coding	-	-
ENSCAFG00000016245	13669	10407	3666	2	6	8460	6032	4396	5	12	13000	12177	3004	5	0	-	20	47844170	47861907	+	2430	protein_coding	-	7tm_2
ENSCAFG00000000642	5659	8703	3765	2825	2595	6110	11506	5403	2466	2285	6429	8436	3224	2497	2769	-	12	1320196	1327903	-	5227	protein_coding	-	-
ENSCAFG00000005190	1810	2083	2240	8071	9088	1932	1615	3724	7693	9873	2015	1897	1967	6925	13647	-	9	3502717	3626550	-	2164	protein_coding	-	-
ENSCAFG00000003992	1630	4056	1387	4272	15330	1835	4616	2328	3807	1626	1933	4154	1467	2767	23251	-	18	14186764	14212138	+	5181	protein_coding	-	-
ENSCAFG00000019543	1943	5166	1749	8016	11617	1893	4585	2069	5469	3675	1976	5471	1507	6350	12820	-	20	57606531	57639333	+	4116	protein_coding	-	-
ENSCAFG00000008683	5066	4088	6975	4298	1908	6158	5904	11733	5020	1366	5454	4008	6609	4201	1492	-	26	9319232	9356259	+	1566	protein_coding	-	Aldedh
ENSCAFG00000015105	116	20432	1755	767	1311	209	22768	1577	246	668	174	19993	1683	797	1687	-	5	29323233	29337240	-	3926	protein_coding	-	BIR
ENSCAFG00000009488	5174	4358	3713	3763	3316	5469	7829	5574	5282	7326	5507	5034	3465	3515	4663	-	29	41675297	41729362	+	2784	protein_coding	-	-
ENSCAFG00000014175	2524	4048	1981	7393	5798	2842	2336	4404	8720	12111	2377	3678	1710	6263	7742	-	36	24654104	24732504	+	6680	protein_coding	-	FG-GAP
ENSCAFG00000023556	7231	9566	9171	1349	807	5052	5380	10736	719	139	6109	8684	6944	1227	807	-	26	10385074	10399082	+	4328	protein_coding	-	NTP_transf_2
ENSCAFG00000015495	6505	4641	4037	2506	4424	5261	8204	5469	3870	4684	6793	4813	3759	1816	7074	-	18	53810446	53818867	-	1714	protein_coding	-	-
ENSCAFG00000003187	6529	7441	5197	2079	1757	6688	8728	7313	2683	1631	7221	8238	4508	1842	1855	-	10	64564351	64590654	-	841	protein_coding	-	Ras
ENSCAFG00000012544	6708	4926	5143	3478	3175	5946	6402	6560	3164	2989	7216	5503	5122	3088	4249	-	38	21893001	21934868	+	4416	protein_coding	-	Coatomer_WDAD
ENSCAFG00000001620	6177	8936	5421	1553	1367	6334	9770	6266	1598	1256	7069	9422	5473	1371	1430	-	14	7787097	7789454	-	360	protein_coding	-	-
ENSCAFG00000002128	3802	8234	4916	2493	1040	4583	11996	10321	3005	1792	4107	9170	4544	2144	1211	-	1	93767951	93844453	+	7518	protein_coding	-	-
ENSCAFG00000005204	5800	4828	5332	3702	3081	6505	6803	8035	3613	2902	6469	4720	4845	3225	3482	-	23	10559728	10572927	+	3463	protein_coding	-	Arm
ENSCAFG00000010951	6448	5064	6730	2533	1602	6710	6958	9223	2774	2999	7201	5048	6062	2127	1775	-	34	11935943	11965189	-	2169	protein_coding	-	-
ENSCAFG00000000415	4923	3753	6210	4661	2701	5133	5011	8976	3923	5305	5270	3599	6232	3796	3753	-	10	10805359	10818433	+	3536	protein_coding	-	Ras
ENSCAFG00000017954	2319	10274	1367	4522	4125	2580	11989	1890	4438	4277	2545	11697	1306	4207	5146	-	4	58150626	58201489	+	4298	protein_coding	-	-
ENSCAFG00000007468	6083	5462	3660	3759	2953	5659	8080	4532	4412	5538	6273	5711	3400	3166	3923	-	26	6037393	6047807	-	3094	protein_coding	-	-
ENSCAFG00000019772	4913	4091	5316	4467	3910	5020	8901	6734	3182	3196	5418	4545	4437	3830	4548	-	6	41070934	41089263	-	757	protein_coding	-	Tetraspannin
ENSCAFG00000012408	6105	4300	3528	5069	5340	6298	4223	5028	4090	3153	6214	4886	2856	4910	6463	-	2	73497979	73534327	-	5051	protein_coding	-	Pkinase
ENSCAFG00000013204	5553	3711	7730	3387	2298	5595	4289	9953	5059	1869	6180	4084	6896	2861	2957	-	28	36746822	36902083	+	2384	protein_coding	-	Y_phosphatase
ENSCAFG00000000886	9823	3359	8621	1038	872	8748	1988	13242	878	1292	9900	3731	7275	889	762	-	1	56814353	56868616	+	4554	protein_coding	-	-
ENSCAFG00000006577	3539	3123	3005	5947	7027	3338	4167	4148	6361	6164	3328	3199	2795	5249	10922	-	20	22888197	22890353	-	2094	pseudogene	-	-
ENSCAFG00000017943	3237	1386	2607	5617	5940	5021	2461	5379	6318	13792	3248	1294	2084	5133	8742	-	4	58106851	58139359	+	2025	protein_coding	-	-
ENSCAFG00000019921	4938	4806	5233	4176	3005	5727	5686	7443	4873	3784	5851	4771	4777	3738	3404	-	5	66883604	66890296	-	760	protein_coding	-	COX4
ENSCAFG00000024320	3750	2872	1658	8282	7625	3214	4827	2075	9155	5046	4104	2864	1217	7392	7934	-	1	117413159	117423691	-	3290	protein_coding	-	-
ENSCAFG00000029920	1303	834	613	4849	12034	1442	2396	862	3311	15369	1611	736	601	3855	22111	-	X	81232953	81296557	-	4547	protein_coding	-	-
ENSCAFG00000016764	5473	2025	4797	10800	2964	5683	2183	6786	8865	965	5460	2126	3523	9167	1012	-	3	91734080	91739057	+	2738	protein_coding	-	MFS_1
ENSCAFG00000010241	1091	2671	1878	8897	10089	1108	3059	2992	9900	3358	1198	2791	1717	7515	13543	-	26	16156280	16169544	-	4595	protein_coding	-	LIM
ENSCAFG00000015892	2640	12661	4099	901	424	2668	21800	5142	905	395	2990	12459	3541	794	377	-	5	31816889	31820745	+	1349	protein_coding	-	-
ENSCAFG00000023650	6562	3750	4155	5168	3527	7066	4868	6111	5051	2901	7064	3726	3521	4527	3794	-	20	8445271	8449746	-	501	protein_coding	-	-
ENSCAFG00000003663	5511	4266	3564	1846	7259	4872	7424	4097	1000	7304	5849	4511	2611	1404	10227	-	11	74248247	74268129	+	2458	protein_coding	-	-
ENSCAFG00000003408	4428	5563	3937	6042	3378	4583	6645	6090	6174	3048	4467	5721	3396	5036	3205	-	14	55763586	55824629	+	2329	protein_coding	-	-
ENSCAFG00000010793	2451	8000	7014	3663	1268	2449	11800	10235	3342	1094	2625	7941	5826	3376	576	-	34	11411208	11440841	+	4864	protein_coding	-	AA_permease
ENSCAFG00000000673	5188	2323	5021	6277	2901	6487	2350	8691	9258	3301	5615	2593	4225	5606	1793	-	10	16959139	16974381	+	6361	protein_coding	-	Sema
ENSCAFG00000000320	5551	4558	3768	4635	3967	5878	5364	5625	4313	4737	6061	4861	3298	4312	4575	-	30	10535558	10537175	+	402	protein_coding	-	-
ENSCAFG00000009922	3746	5009	5653	3907	3180	3553	7623	7830	4104	4635	3738	5477	5384	3331	4315	-	36	5981466	6110420	-	4347	protein_coding	-	RRM_1
ENSCAFG00000009248	4249	3387	4256	2665	4344	5163	3194	7248	3415	11708	4763	3311	3697	2370	7622	-	18	43092138	43101180	-	3541	protein_coding	-	C1_1
ENSCAFG00000001371	1974	1501	2020	3653	10621	2167	2761	2759	3262	15367	2027	1652	1709	2868	16973	-	10	26056889	26074646	+	3501	protein_coding	-	-
ENSCAFG00000013418	918	6120	2120	7939	5393	1084	4675	2229	10514	8745	957	5807	1897	6126	6780	-	8	14099773	14103345	-	1913	protein_coding	-	Ank
ENSCAFG00000002646	6279	1436	5453	6977	4138	5787	1745	7953	6021	3455	6359	1244	4636	5524	4264	-	10	49301063	49308186	-	468	protein_coding	-	-
ENSCAFG00000008689	2515	4136	3084	9425	5341	2860	5381	4443	8634	2416	2755	4133	2745	8278	5108	-	20	36724062	36749485	-	2139	protein_coding	-	Pkinase
ENSCAFG00000018384	5503	5525	5866	3203	2100	5109	6977	7648	4283	3215	5712	5798	5248	2956	2091	-	X	91523524	91527183	+	2042	protein_coding	-	-
ENSCAFG00000008824	2446	10077	5853	1011	286	2966	18652	9550	997	146	2623	9851	5572	828	99	-	18	42333312	42339496	-	1353	protein_coding	-	Hormone_recep
ENSCAFG00000016095	4146	1841	3105	8614	3572	3684	2494	4419	13166	5802	4276	1814	2962	7927	3079	-	4	34630337	34662717	-	1464	protein_coding	-	-
ENSCAFG00000004034	1152	432	1463	15183	7622	798	412	1964	13752	5010	1195	454	1143	13319	6758	-	1	107901720	107906211	-	1419	protein_coding	-	-
ENSCAFG00000012621	5321	4270	1691	4733	5590	5379	9958	2480	4755	3564	5765	4746	1584	3902	6784	-	38	21522363	21554777	-	3513	protein_coding	-	V-set
ENSCAFG00000001786	5486	6418	6540	2078	683	7042	8756	9232	2709	709	6021	6734	5866	1795	398	-	11	49698740	49749932	+	4234	protein_coding	-	Aconitase
ENSCAFG00000010239	2883	6650	2652	6677	2703	2909	5875	3134	8948	7058	2835	6914	2341	5691	3182	-	38	2747917	2772126	+	2546	protein_coding	-	Pkinase
ENSCAFG00000015398	5914	5224	7679	1938	1346	5800	6256	11199	2171	2366	5844	5211	6615	1552	1296	-	4	25449423	25461842	+	1566	protein_coding	-	-
ENSCAFG00000008603	3720	5163	3022	4379	3461	4114	8115	5241	4735	7771	3699	5607	3211	3501	4632	-	23	46737905	46934908	+	5071	protein_coding	-	-
ENSCAFG00000017677	9127	3302	6116	1581	1075	10102	3567	10614	1928	1626	9697	3506	5562	1482	1075	-	6	22309535	22345049	+	5546	protein_coding	-	-
ENSCAFG00000000702	3423	2083	1989	9185	5081	3338	2032	2869	11239	8305	3269	1939	1994	8629	4791	-	13	8833376	8888271	-	3367	protein_coding	-	-
ENSCAFG00000003711	2986	2491	2561	5970	5592	3118	2770	3619	6644	14428	2908	2492	2041	4671	7865	-	1	107346949	107355364	-	1820	protein_coding	-	RRM_1
ENSCAFG00000001317	3810	1741	2386	7393	5315	4004	1722	3192	8951	10460	3972	1736	2114	7285	6063	-	13	37239711	37247603	-	2660	protein_coding	-	-
ENSCAFG00000016889	4619	4090	3797	3804	6516	4454	4217	4524	4687	5677	4710	4334	3118	3299	8276	-	7	41812353	41850488	+	4206	protein_coding	-	RhoGEF
ENSCAFG00000004320	3750	3579	3068	4823	5154	3390	4052	3765	5380	10907	3885	3668	2589	4142	7924	-	20	2916624	2929307	+	1693	protein_coding	-	zf-CCHC
ENSCAFG00000019648	4656	4474	3819	4325	3611	5340	6143	5808	4759	5475	5586	4861	3397	3617	4078	-	20	57694262	57703652	+	3404	protein_coding	-	-
ENSCAFG00000015616	3638	3764	1608	4802	12962	2929	4430	1973	2535	2580	3733	3555	1217	3779	16424	-	20	45746845	45786844	-	5364	protein_coding	-	PAH
ENSCAFG00000024792	9800	4580	3676	5027	3779	6534	3957	3364	3709	575	9340	4561	2687	4520	3622	-	9	5906878	5913176	+	2782	protein_coding	-	V-set
ENSCAFG00000009360	8945	4809	4116	3691	1458	7403	6194	5627	3368	2131	9222	5000	3528	3073	1107	-	27	8885760	9066934	-	5932	protein_coding	-	-
ENSCAFG00000007893	12757	805	4169	243	444	19631	3028	9440	109	699	14141	896	2631	224	387	-	28	7823195	7830387	-	633	protein_coding	-	-
ENSCAFG00000007749	9444	2589	3468	4502	1710	9667	7153	6025	3276	1410	9506	2702	3408	3763	897	-	28	7603334	7745056	-	7004	protein_coding	-	C2
ENSCAFG00000011437	49	9099	14783	478	487	43	3421	13528	832	771	85	6201	18785	364	564	-	38	23294565	23297989	-	1852	protein_coding	-	C1-set
ENSCAFG00000010725	4762	3285	2950	5042	7000	4887	5219	4565	4717	3610	4978	3232	2653	3864	8656	-	26	17170623	17217714	+	5525	protein_coding	-	-
ENSCAFG00000019323	6860	5837	4091	2329	2330	7181	7760	5087	2362	3344	7333	6215	3379	2135	3098	-	5	56407000	56421937	-	2711	protein_coding	-	-
ENSCAFG00000025045	4699	3217	3243	5049	4671	4185	4034	4454	5598	8447	4243	3774	2982	4396	6277	-	32	6320357	6341185	-	4777	protein_coding	-	RRM_1
ENSCAFG00000005437	4564	10990	6190	702	259	5337	8363	8843	476	68	5205	11406	5887	661	98	-	21	23345710	23393624	-	6188	protein_coding	-	-
ENSCAFG00000030554	406	2525	306	9131	3762	1897	1395	1530	22747	9676	966	2911	403	7586	3781	-	38	23490372	23494426	-	1185	protein_coding	-	C1-set
ENSCAFG00000017964	6989	2479	4404	3888	4004	7131	2563	6408	5432	3558	7580	2474	3781	3146	5161	-	30	37906058	37928256	-	3531	protein_coding	-	-
ENSCAFG00000007377	7561	4088	7678	1606	714	7385	5115	10950	1831	1067	8600	4200	6160	1386	645	-	1	118670746	118774854	+	3533	protein_coding	-	Peptidase_M24
ENSCAFG00000005889	3193	3490	1690	6848	7891	3596	3269	2442	8207	4118	3651	3512	1354	5666	10024	-	21	26372462	26373229	-	768	protein_coding	-	Ras
ENSCAFG00000014336	1919	1540	1640	7622	10136	2225	1381	2150	7560	8128	2109	1595	1354	6551	12962	-	6	9102423	9113368	+	4177	protein_coding	-	CH
ENSCAFG00000018931	506	8226	2665	4460	3355	652	11961	3720	4949	9319	561	8510	2032	3787	4091	-	6	31775830	31813546	-	3697	protein_coding	-	NACHT
ENSCAFG00000017392	4670	4913	2998	4851	3615	4760	6395	4143	5816	5053	4968	5398	2657	4549	3927	-	20	49900726	49916024	-	6591	protein_coding	-	-
ENSCAFG00000024952	3748	2492	2881	6012	7622	3600	3740	3734	5344	4353	4005	2403	2417	5373	10777	-	11	1645439	1746456	+	1107	protein_coding	-	-
ENSCAFG00000000829	2035	8810	4715	4004	2427	1721	8773	6213	3977	4138	1913	8854	4162	3857	2699	-	12	2419456	2422832	-	1086	protein_coding	-	Proteasome
ENSCAFG00000001586	21452	321	2110	120	29	16999	657	1887	203	4	22448	366	1564	109	11	-	12	9923301	9928223	-	1114	protein_coding	-	V-set
ENSCAFG00000016264	6217	4320	4988	3698	2263	6924	4868	7280	3782	2799	6298	4438	4463	3142	2726	-	18	55064603	55096899	+	3707	protein_coding	-	-
ENSCAFG00000001544	3639	2330	2761	7920	4789	3533	2263	3388	9878	7338	3364	2279	2565	7461	4603	-	10	27893445	27906198	+	3099	protein_coding	-	-
ENSCAFG00000011878	5063	3794	4179	4767	3194	5034	4557	5648	5833	5055	5265	3867	3880	4179	3738	-	37	10005686	10017192	+	1353	protein_coding	-	-
ENSCAFG00000016878	2358	1961	4662	7988	4875	2623	2503	6269	8132	4767	2367	2059	4786	6904	5743	-	9	25057845	25077262	+	1854	protein_coding	-	-
ENSCAFG00000010457	19	5	1	7769	12838	51	15	16	6491	15377	37	9	4	6014	19296	-	35	22824394	22881278	-	3227	protein_coding	-	-
ENSCAFG00000007875	910	552	626	8732	9712	611	1550	2306	8127	16285	836	477	557	7505	9117	-	17	40049082	40049447	-	132	protein_coding	-	-
ENSCAFG00000020113	6158	3041	2895	5673	4212	5561	4184	3848	5311	4720	6572	3478	2802	4937	4474	-	5	76020735	76171572	+	8531	protein_coding	-	-
ENSCAFG00000000823	2963	10057	3020	3091	2571	3055	8923	4099	3372	5128	2957	10113	2564	2800	3136	-	12	2404098	2416898	-	6287	protein_coding	-	ABC_membrane
ENSCAFG00000005109	2309	268	902	1997	11139	1914	773	1211	3695	15886	2512	191	668	1260	22986	-	19	38873992	38877889	-	1936	protein_coding	-	7tm_1
ENSCAFG00000013916	4529	4200	3845	2563	4940	4614	6788	5107	2947	6346	4910	4239	3532	2073	7034	-	18	52060347	52069147	+	3933	protein_coding	-	-
ENSCAFG00000017651	4633	4385	3630	3635	4190	4963	5199	5239	4375	6369	4643	4619	3267	2868	5621	-	20	50400657	50487161	-	2613	protein_coding	-	PH
ENSCAFG00000018306	2863	2591	2718	6112	8059	2891	3155	3729	6261	6060	2744	2691	2266	5047	10159	-	20	52413226	52421684	+	1998	protein_coding	-	Sec1
ENSCAFG00000014808	3333	3234	3686	3947	5761	3459	4644	7766	3191	6720	3586	3204	3535	3389	7886	-	3	61358177	61442989	-	6396	protein_coding	-	Aldolase_II
ENSCAFG00000005876	3163	3031	2612	8455	3710	3440	5739	4943	7850	4544	3315	3298	2522	7641	2993	-	16	26677588	26797532	-	7630	protein_coding	-	-
ENSCAFG00000015162	3265	6678	2997	3742	3867	3429	11317	4297	3678	2206	3169	6719	3149	3141	5411	-	8	31352224	31453521	+	4861	protein_coding	-	-
ENSCAFG00000006249	10199	3441	4256	1498	1327	9109	5562	6107	1804	2799	10483	3597	3713	1206	1927	-	2	37041969	37066409	+	2857	protein_coding	-	-
ENSCAFG00000018538	5368	3287	4310	3966	3144	5041	4453	5636	4315	7066	5076	3418	3966	4063	3809	-	5	43169994	43189586	+	6368	protein_coding	-	-
ENSCAFG00000009514	4988	3829	3882	4882	3581	5081	4501	5291	5102	4830	5061	4096	3702	4157	3914	-	24	32318651	32323915	+	794	protein_coding	-	-
ENSCAFG00000013271	3818	4915	5936	2336	3553	3845	4120	8948	1931	4343	4363	5063	5893	1793	5797	-	36	18577273	18619805	-	2492	protein_coding	-	-
ENSCAFG00000016129	6115	4978	4420	3189	2306	5860	5261	5482	3483	5016	6052	4778	4291	2767	2630	-	5	32270454	32272160	+	465	protein_coding	-	-
ENSCAFG00000008753	5190	3486	1673	8829	3563	4563	5056	2840	8812	3035	5180	3173	1356	7709	1976	-	25	30900283	31038144	-	5006	protein_coding	-	Amidohydro_1
ENSCAFG00000016582	3062	4876	2847	6037	4211	3011	5660	4513	6574	3699	3483	5360	2674	5186	5245	-	8	43406691	43465864	+	5440	protein_coding	-	Sushi
ENSCAFG00000010304	5	5	18	136	8322	37	28	112	118	37958	20	12	17	112	19489	-	5	6073010	6190184	+	6258	protein_coding	-	Ets
ENSCAFG00000017207	5298	6124	4139	3080	2220	5209	5456	5663	4442	3554	5333	6476	3777	2769	2778	-	4	47802741	47806942	-	891	protein_coding	-	-
ENSCAFG00000014239	3237	2424	2711	4885	7363	2917	3234	3563	5093	9356	3111	2603	2340	3665	9784	-	18	52380211	52397150	+	6019	protein_coding	-	KH_1
ENSCAFG00000009168	6514	4542	2745	2995	2183	7686	9766	4442	3558	1638	7580	5306	2304	2505	2237	-	3	27870151	28039083	+	5785	protein_coding	-	Sulfatase
ENSCAFG00000030725	2642	5753	2937	5273	4175	2528	7086	4021	4538	7008	2383	5998	2343	4446	4859	-	12	2432579	2441456	+	4138	protein_coding	-	Proteasome
ENSCAFG00000014920	1477	2519	3743	2241	5469	4859	13799	9252	1286	742	2684	4187	4952	1772	6913	-	2	77678060	77793948	+	4849	protein_coding	-	-
ENSCAFG00000006458	5168	2538	2332	4181	3722	4545	3005	2777	4232	13488	5217	2946	1800	3699	6228	-	22	61094914	61202106	-	2704	protein_coding	-	C2
ENSCAFG00000005743	3758	3290	2342	5672	5653	3768	3497	3593	6377	6721	3850	3254	2025	4772	7293	-	21	25899166	25914607	-	5937	protein_coding	-	-
ENSCAFG00000014971	3712	3426	3145	5725	6316	3478	3404	4010	4724	4902	3602	3778	2661	4867	8092	-	4	24220797	24238363	+	9122	protein_coding	-	-
ENSCAFG00000001301	3849	7094	3471	3272	2930	3560	7878	4346	3785	5133	3841	6974	2686	2956	4030	-	13	37222179	37227525	+	2504	protein_coding	-	-
ENSCAFG00000007038	4431	3985	5551	2342	3145	5192	5553	8457	2206	3450	4937	4378	5803	2066	4180	-	24	21026827	21067412	+	1918	protein_coding	-	-
ENSCAFG00000008327	2919	2293	2230	5258	5496	2790	2945	3066	7772	11934	2866	2300	2104	4246	7455	-	24	24618010	24647433	-	3428	protein_coding	-	RRM_1
ENSCAFG00000005725	6139	3711	3031	4560	3753	6115	5435	4347	4349	2928	6598	3711	2630	3902	4415	-	9	810228	851281	+	5408	protein_coding	-	Aa_trans
ENSCAFG00000014968	7663	6313	6651	2227	2398	3952	4769	5249	1386	3163	7166	5269	4779	2402	2163	-	7	80937643	80938137	-	495	protein_coding	-	Pro_isomerase
ENSCAFG00000014073	1325	1086	919	7913	14502	1224	987	1339	6191	3570	1198	1220	712	5976	17385	-	6	8898941	8907188	-	2790	protein_coding	-	AA_permease
ENSCAFG00000018181	6456	4909	5038	2661	1908	5998	5833	5868	2734	3045	6677	5409	4407	2366	2134	-	6	27738472	27793390	-	3680	protein_coding	-	-
ENSCAFG00000002771	4245	6569	2774	2271	1309	5950	14532	4593	2445	1744	5184	7782	2513	2103	1392	-	10	55885419	55955031	-	3597	protein_coding	-	-
ENSCAFG00000004074	4682	2898	1891	5173	5032	6292	4228	3283	5777	5711	5341	2951	1532	4493	6110	-	1	108285443	108289551	-	755	protein_coding	-	-
ENSCAFG00000011427	2729	2216	2057	5621	7678	2628	2452	2968	5470	9856	2537	2370	1729	4505	10297	-	8	3370424	3405682	-	4673	protein_coding	-	SAP
ENSCAFG00000030686	318	3897	1415	8128	10094	277	4635	2080	6355	2940	315	4611	1194	7102	11627	-	11	52624232	52636796	+	3991	protein_coding	-	SCP
ENSCAFG00000016961	2174	2841	2576	4515	9759	2152	2681	3476	3159	5455	2166	3672	2886	3187	14231	-	4	41611646	41656170	+	1947	protein_coding	-	SH2
ENSCAFG00000023455	7034	3882	4466	2140	2318	7118	5434	6156	3103	3103	7198	4967	4230	1713	2058	-	4	53034722	53064055	+	4765	protein_coding	-	V-set
ENSCAFG00000006878	4111	3294	3283	4222	5900	4170	3512	4600	3954	5817	4269	3566	2933	3607	7648	-	1	116978273	116985737	-	12486	protein_coding	-	FYRC
ENSCAFG00000022709	3532	3075	2475	4341	7777	2215	3600	2231	5347	8852	2891	3396	2636	6006	6427	-	MT	70	1023	+	954	Mt_rRNA	-	-
ENSCAFG00000016034	3135	2090	1825	7114	7453	3262	2491	2546	6563	5879	3389	2381	1634	6389	8621	-	6	12521016	12609026	+	12338	protein_coding	-	-
ENSCAFG00000010178	5787	4845	4789	2594	1909	5641	6348	6506	2933	3092	6199	4931	4270	2603	2111	-	6	582179	585214	-	456	protein_coding	-	-
ENSCAFG00000004389	8829	2584	7920	607	510	9052	3541	10327	636	837	9787	2762	6064	573	525	-	23	1496694	1562844	-	1471	protein_coding	-	-
ENSCAFG00000016244	1090	589	753	8420	11714	1037	671	1057	7339	6154	1121	576	682	6665	16686	-	7	39291500	39307863	+	2469	protein_coding	-	-
ENSCAFG00000006968	5467	2737	3946	5580	2023	5463	6399	6353	5952	2518	5580	2859	3302	4882	1459	-	26	5087760	5122988	+	3047	protein_coding	-	-
ENSCAFG00000030749	5146	6400	4429	1082	1102	4713	13178	7737	1300	1994	5219	5961	3893	969	1385	-	7	42241145	42249405	-	1266	protein_coding	-	-
ENSCAFG00000019422	3926	6441	2158	4181	3232	4715	6567	4319	4723	3658	4461	6441	1905	3823	3870	-	5	57410100	57416481	+	1453	protein_coding	-	-
ENSCAFG00000001944	5587	5908	4381	2756	3121	4573	7652	5301	2101	1665	5746	6171	3633	2188	3597	-	10	33904065	34021549	-	3827	protein_coding	-	Pyr_redox_2
ENSCAFG00000015197	3353	2564	1747	7090	9316	3720	2690	2865	5070	1215	3578	2661	1280	6094	10975	-	27	38642113	38654160	+	1363	protein_coding	-	Death
ENSCAFG00000010491	4824	2780	6172	2375	2667	5744	3221	12222	2249	2059	5900	2949	5713	1992	3259	-	34	11162501	11193379	+	4327	protein_coding	-	Acyltransferase
ENSCAFG00000012126	7365	5312	5499	830	1079	6487	7793	5736	1037	2575	7319	5725	5046	818	1378	-	5	14795730	14808329	+	4666	protein_coding	-	-
ENSCAFG00000001490	2166	1096	1671	5278	12177	1809	666	2150	6308	5655	2113	1084	1321	4301	16196	-	10	26953134	26966417	-	3447	protein_coding	-	RhoGAP
ENSCAFG00000015270	4131	2363	2154	6232	6348	4350	3147	3345	7415	1989	4415	2334	1918	5740	8098	-	20	45292772	45301038	-	2203	protein_coding	-	-
ENSCAFG00000000850	7313	4210	2927	3594	2043	6707	6654	3900	4381	2263	8180	4415	2415	3136	1718	-	10	20786070	20821722	+	1555	protein_coding	-	-
ENSCAFG00000009076	7143	4282	4488	522	451	9187	8199	8863	723	1180	8449	4904	4151	522	744	-	26	10699801	10722956	+	1779	protein_coding	-	-
ENSCAFG00000012680	3194	2422	2092	6182	5623	3132	2785	2902	7772	7417	3396	2370	1502	5423	7484	-	25	50543896	50549468	+	2686	protein_coding	-	-
ENSCAFG00000032152	4313	4721	2946	3703	4097	4490	6832	4244	4675	3659	4631	4993	2665	3242	4484	-	11	19532399	19555441	-	3698	protein_coding	-	HIT
ENSCAFG00000008980	1694	2547	1778	6668	9145	1917	3041	2801	7221	4759	1712	1980	1617	5198	11503	-	2	59389092	59399915	-	1997	protein_coding	-	ubiquitin
ENSCAFG00000010474	5279	4815	3754	3010	2840	5309	6046	4971	3273	3641	5851	5092	3423	2531	3681	-	5	8224416	8252455	+	3220	protein_coding	-	-
ENSCAFG00000001523	5037	3577	3507	3984	3929	3984	4097	3765	4214	7227	5330	3455	2630	3534	5232	-	13	37577265	37580254	+	3939	protein_coding	-	-
ENSCAFG00000013517	733	426	372	9484	13307	610	345	439	6605	6575	599	380	278	7763	15537	-	20	41806921	41821231	-	6873	protein_coding	-	Beach
ENSCAFG00000012160	4327	4481	3584	3332	3290	3874	5580	4480	4307	6913	4270	4505	3071	3019	4317	-	26	22582865	22607810	+	2016	protein_coding	-	zf-RanBP
ENSCAFG00000017390	4419	6235	4724	3486	2002	4167	6415	6203	2894	2411	4709	6338	4171	3016	2134	-	9	31703287	31725704	-	5763	protein_coding	-	SPRY
ENSCAFG00000008456	4594	3543	3336	4373	4883	4608	3913	4709	4658	3548	4497	3744	2963	3680	6258	-	26	8267371	8274283	-	612	protein_coding	-	-
ENSCAFG00000001125	3520	3294	2662	4568	4900	3381	3534	3593	4244	8380	3810	3608	2473	4194	7109	-	10	23886879	23920125	-	9198	protein_coding	-	KIX
ENSCAFG00000005176	5722	3919	3279	3071	4313	6814	4514	5160	4098	1910	5948	3640	2791	2288	5784	-	9	3683229	3739200	-	2910	protein_coding	-	MSF1
ENSCAFG00000005014	4387	3556	3476	3756	4170	3862	5830	4369	4398	6012	4444	3171	2751	3160	5896	-	1	112621464	112643885	+	3371	protein_coding	-	TGFb_propeptide
ENSCAFG00000018073	2732	1299	2226	7393	7889	1918	1001	2179	8502	6938	2752	1442	1739	5788	9189	-	30	39271882	39308691	-	1609	protein_coding	-	-
ENSCAFG00000018018	4601	5913	3562	3035	3652	4363	6135	4007	3297	3626	4467	6195	2795	2882	4444	-	26	5007356	5008501	+	1146	protein_coding	-	ubiquitin
ENSCAFG00000012968	2506	3270	1894	4185	6755	1946	2651	1872	3061	13591	2214	3661	1360	3498	10415	-	24	47146119	47161378	-	11646	protein_coding	-	RNB
ENSCAFG00000013477	4748	3993	3539	4384	3581	4950	4913	4938	3745	2892	4949	4089	3535	3731	4758	-	17	62901486	62927530	-	876	protein_coding	-	-
ENSCAFG00000012879	2250	1227	1676	5334	3963	3699	2198	3546	9192	11375	2870	1556	1988	4835	6959	-	20	40740084	40740614	-	531	protein_coding	-	-
ENSCAFG00000008700	8628	4930	3526	1724	1119	8412	5530	5380	1297	1328	8922	5552	3425	1581	1259	-	15	55897848	55962743	+	7080	protein_coding	-	-
ENSCAFG00000016589	1695	1249	1305	6119	8626	1760	1441	1994	6405	11212	1699	1302	1311	4545	11948	-	8	43515129	43518481	+	838	protein_coding	-	RRM_1
ENSCAFG00000018487	995	698	230	9463	10991	1050	1076	326	7778	1878	1311	824	238	7573	17979	-	4	64443002	64459145	+	834	protein_coding	-	I-set
ENSCAFG00000023628	5935	4032	4584	3282	2233	5654	4187	5489	3788	4292	5806	4042	3692	2878	2495	-	9	26991598	26998691	+	997	protein_coding	-	NDK
ENSCAFG00000011993	5417	3792	2851	4535	3765	5545	4593	3860	3910	4453	5523	3758	2124	3616	4625	-	8	4141761	4151907	+	3231	protein_coding	-	IBR
ENSCAFG00000001076	3884	3998	4509	4779	2534	3934	5272	6254	5055	3591	3965	4363	3763	4237	2174	-	11	23370554	23438209	-	4964	protein_coding	-	A1pp
ENSCAFG00000019861	7002	4237	2287	3980	5444	5690	3342	1906	3279	1229	7867	4240	1737	3535	6493	-	5	64534188	64562169	+	1575	protein_coding	-	Sulfatase
ENSCAFG00000028453	2339	4561	4961	2699	6751	2682	6045	6480	1654	151	2427	5225	4714	1858	9589	-	1	102781329	102787260	-	4370	protein_coding	-	ig
ENSCAFG00000000360	5825	8293	2737	903	1043	5378	12228	4435	1424	1375	4956	9127	2375	735	1279	-	11	1859799	1869639	-	2088	protein_coding	-	ZZ
ENSCAFG00000010865	5614	4284	6138	1481	1379	5458	6374	7522	1639	3106	5334	4567	5962	1388	1854	-	37	7010895	7020336	-	1722	protein_coding	-	-
ENSCAFG00000004598	3059	3627	2209	5751	5074	2925	4502	3350	5828	5868	2750	3676	1990	4951	6519	-	23	3445843	3499337	+	5728	protein_coding	-	CP2
ENSCAFG00000019221	5836	2841	3881	3786	3129	4773	3357	4897	3319	6136	5710	3148	3721	3676	3850	-	9	45797828	45827387	-	7404	protein_coding	-	Mov34
ENSCAFG00000017100	1651	742	5689	7395	4448	1611	1467	8114	7945	6295	1674	745	4320	6419	3541	-	7	42433118	42446754	-	3560	protein_coding	-	-
ENSCAFG00000030705	4081	2447	2873	5637	4307	3860	2926	3922	6338	6556	4135	2474	2252	4973	5215	-	28	40865169	40875541	-	2943	protein_coding	-	-
ENSCAFG00000016443	4510	2180	3043	5986	4649	4559	3205	3642	6901	2429	5184	2288	2501	5368	5496	-	4	36051956	36054915	-	660	protein_coding	-	MSF1
ENSCAFG00000012067	3260	3411	5906	4064	1802	3919	3920	9327	4166	3141	3648	3658	5632	3650	2040	-	26	22633828	22690134	-	3174	protein_coding	-	-
ENSCAFG00000000752	3547	2519	3763	4094	3746	3308	3124	6335	4412	8512	3590	2590	3065	3673	5191	-	10	19537621	19601378	+	4103	protein_coding	-	-
ENSCAFG00000006597	5036	1773	2920	4450	4428	4945	2099	4149	4714	7835	5070	1858	2888	3773	5498	-	25	9430486	9558144	+	3317	protein_coding	-	HMG_box
ENSCAFG00000030927	33	20	5	12646	14412	27	13	9	6381	927	34	27	1	11010	15693	-	27	1003175	1012956	+	4538	protein_coding	-	bZIP_Maf
ENSCAFG00000009720	4484	4767	4300	5055	1592	4815	5577	6275	4889	804	4677	4787	3956	4735	512	-	3	32097137	32216269	-	4424	protein_coding	-	-
ENSCAFG00000001957	4394	3817	2332	4205	6153	4097	4251	3080	3172	3640	4529	3936	2199	3725	7524	-	1	89151933	89377994	+	6852	protein_coding	-	-
ENSCAFG00000017584	6240	3763	3576	2732	2146	6459	5666	5068	2939	3097	6331	4598	3386	2560	2450	-	20	50175884	50249609	-	4920	protein_coding	-	SNF2_N
ENSCAFG00000011966	2470	9515	3338	2092	1835	2281	11019	4775	2064	2887	2407	9678	2883	1951	1734	-	8	4137069	4140686	-	938	protein_coding	-	-
ENSCAFG00000009960	3659	3395	3552	5456	2783	3971	4250	5349	7524	2364	4172	3600	3006	4889	2749	-	18	45559255	45578890	-	3199	protein_coding	-	C2
ENSCAFG00000004224	4870	4842	3283	3960	2459	4160	6150	4406	4094	3261	4948	5070	2826	3565	2823	-	19	20809765	20847873	+	3449	protein_coding	-	PH
ENSCAFG00000023084	4928	3339	3204	3524	3189	4751	3931	4085	3849	6308	5509	3591	2899	3015	4489	-	10	546898	551011	+	2488	protein_coding	-	-
ENSCAFG00000018629	5155	1736	2399	6704	5462	6113	2090	3288	4668	2356	5667	1931	1899	5434	5679	-	9	41869504	41889263	+	5443	protein_coding	-	SOCS_box
ENSCAFG00000029086	4210	4597	3627	3486	3388	4347	4672	4930	3715	4284	4351	4409	3276	2785	4492	-	20	32850048	32873415	+	3695	protein_coding	-	Arf
ENSCAFG00000006153	459	1664	566	7060	12519	429	1134	669	3573	6345	453	1307	506	5321	18535	-	15	32647472	32647912	-	441	protein_coding	-	-
ENSCAFG00000032206	1021	3226	1507	8884	6304	967	3692	2246	10676	2709	994	3582	1445	7292	5959	-	12	33681563	33692504	+	3040	protein_coding	-	-
ENSCAFG00000017715	3661	1270	2196	2663	5661	3950	1726	3564	2950	13780	4125	1161	1980	2299	9416	-	20	50559045	50586890	-	2911	protein_coding	-	-
ENSCAFG00000015421	4532	3835	2791	3968	4129	4117	6402	3894	3278	2931	4848	4085	2550	3340	5554	-	26	31013607	31132998	-	3680	protein_coding	-	Pkinase
ENSCAFG00000031353	6000	9423	3666	148	400	4969	11705	3043	83	1493	5363	9956	2779	129	1066	-	20	45383428	45387491	+	2676	protein_coding	-	-
ENSCAFG00000008279	6454	4293	3616	2369	2191	6988	5557	4824	1970	1385	7604	4982	3487	1951	2540	-	18	41604829	41633030	-	4199	protein_coding	-	Y_phosphatase
ENSCAFG00000004951	5245	2672	1838	3902	5731	5765	3001	2617	3777	5155	5984	2609	1611	3118	7111	-	20	5943361	5971791	+	3102	protein_coding	-	Pkinase_Tyr
ENSCAFG00000008601	2419	1634	2194	8520	4563	2374	2379	2949	11373	4125	2582	1428	1781	7307	4395	-	26	9033447	9074450	+	6743	protein_coding	-	SH2
ENSCAFG00000011432	2516	4127	1964	3866	5694	2404	2649	2527	4750	7623	2435	4331	1746	3217	10154	-	7	5898234	5903839	+	2790	protein_coding	-	Pkinase
ENSCAFG00000015809	3039	2052	2108	5473	5260	3280	1769	2783	6386	9305	3190	2156	1734	4133	7315	-	18	54038212	54045719	+	2007	protein_coding	-	BAH
ENSCAFG00000012329	5385	4452	4465	2669	2217	4978	5372	5477	3049	2999	5545	4312	3953	2373	2710	-	20	40507852	40515725	+	1470	protein_coding	-	-
ENSCAFG00000001293	4618	5011	4929	1461	1191	4496	7272	6587	2569	3867	4324	5382	5133	1348	1733	-	11	26125059	26142345	-	2040	protein_coding	-	HSP70
ENSCAFG00000002551	3780	2278	3248	4708	4435	3771	2671	3855	5043	7308	4001	2401	2895	3891	5630	-	1	102074688	102092067	-	2280	protein_coding	-	-
ENSCAFG00000016425	604	598	481	8789	9814	835	1040	696	8564	7478	718	649	395	7332	11911	-	4	35985495	35999391	-	1768	protein_coding	-	RGS
ENSCAFG00000018286	4259	4469	3264	3765	3095	4265	5139	4725	3649	4259	4625	4360	3015	3348	3660	-	4	59434992	59476803	+	3412	protein_coding	-	Pkinase
ENSCAFG00000001448	337	4521	265	3623	10387	305	5244	496	3994	7082	312	4698	231	2318	16066	-	12	6212625	6219052	+	3783	protein_coding	-	Pkinase
ENSCAFG00000016426	5151	4872	4046	3499	2056	4986	5173	5787	4053	1821	5511	4809	3538	2923	1609	-	6	14831683	14876471	+	6701	protein_coding	-	PX
ENSCAFG00000019555	5730	3481	4887	2602	2105	5936	4374	6567	2718	2192	6584	3780	4259	2253	2320	-	X	122102638	122109635	-	1500	protein_coding	-	Exo_endo_phos
ENSCAFG00000030335	583	14123	32	2210	1747	530	12456	80	2215	6115	579	14395	35	1885	2779	-	35	3186157	3199690	-	5629	protein_coding	-	Serpin
ENSCAFG00000010603	4125	10121	670	84	793	2883	18116	947	22	5103	3810	10538	844	51	1629	-	38	6371975	6376441	-	1487	protein_coding	-	RGS
ENSCAFG00000010850	3903	1777	2243	5595	3869	3872	2116	2702	7431	8433	3654	1893	1977	5787	4447	-	24	34662480	34662926	-	447	protein_coding	-	-
ENSCAFG00000001070	5044	4167	4066	2820	1630	5335	6018	6182	3396	2715	5475	4615	3818	2362	2004	-	13	23019655	23076126	-	3809	protein_coding	-	-
ENSCAFG00000001345	4764	3685	3491	2859	2549	4585	4551	4978	3115	7003	4654	3920	3496	2437	3419	-	11	26758568	26793507	+	7122	protein_coding	-	-
ENSCAFG00000015383	1166	15718	566	2267	1328	1086	15300	588	973	659	992	15223	376	1915	1203	-	34	36718785	36735089	-	1410	protein_coding	-	-
ENSCAFG00000019644	3183	1125	1068	6353	5624	3210	1220	1219	6902	9962	3789	1241	952	5887	7604	-	20	57685657	57691542	-	927	protein_coding	-	CH
ENSCAFG00000018590	5599	2871	2772	4099	4824	5702	3065	3498	3278	3449	5836	2983	2226	3383	5736	-	20	53482498	53531224	-	2538	protein_coding	-	RhoGEF
ENSCAFG00000005891	1581	1184	1082	5960	8609	1810	1152	1699	7648	9103	1585	1238	951	4647	11054	-	9	377198	382909	+	1203	protein_coding	-	SIR2
ENSCAFG00000006100	8516	2257	6373	2584	1249	8282	2348	5106	1669	942	8438	2905	5089	2270	1131	-	15	30322404	30326508	-	2457	protein_coding	-	DSPc
ENSCAFG00000018332	3801	3694	3541	4690	3803	3756	3250	4847	3389	4344	3906	3801	3266	3944	4944	-	X	90752762	90891722	+	6123	protein_coding	-	Ded_cyto
ENSCAFG00000014443	2803	2050	1981	5746	7615	3023	1700	3030	4720	4878	2989	2176	1604	5033	9617	-	6	9197197	9211653	+	2025	protein_coding	-	-
ENSCAFG00000010999	4462	3831	3745	3355	3102	4731	4219	5004	3522	3769	5050	3920	3403	2906	3935	-	9	15180666	15200674	+	1548	protein_coding	-	cNMP_binding
ENSCAFG00000016862	4607	3196	3595	2229	3034	4113	3816	4534	2848	8765	4427	3359	3360	1766	5301	-	6	17060223	17071113	-	1551	protein_coding	-	zf-RanBP
ENSCAFG00000010493	4117	2040	2407	7898	4431	3552	3348	3410	6447	2149	3925	2136	2274	6525	4278	-	33	17046189	17073113	-	1890	protein_coding	-	-
ENSCAFG00000001543	3006	2814	3149	7027	3045	2826	4522	4302	7100	3852	2976	2854	2930	5847	2493	-	14	7639659	7724813	+	5584	protein_coding	-	-
ENSCAFG00000002708	4568	3956	3305	2873	2901	5351	6558	4896	2904	2348	5120	4582	3264	2307	3730	-	12	36900635	36931891	-	3474	protein_coding	-	-
ENSCAFG00000000260	6851	1685	2003	5033	3978	6573	1783	2877	5535	3083	7085	1738	1765	4276	4385	-	1	29643891	29669676	-	5239	protein_coding	-	-
ENSCAFG00000005068	3397	776	2458	10849	3206	3883	198	3342	9772	2235	4197	859	2134	9585	1746	-	22	30507649	30508632	-	984	protein_coding	-	K_tetra
ENSCAFG00000007854	2454	4016	1619	8030	4307	2203	4611	2180	7537	2594	2486	3923	1355	6737	4574	-	3	12923506	13032422	-	2945	protein_coding	-	-
ENSCAFG00000012104	3397	3638	2045	5329	4104	3706	4335	2825	5360	4496	3583	4073	1950	4480	5269	-	2	72800863	72870842	+	2830	protein_coding	-	-
ENSCAFG00000016556	2926	3392	7983	1145	2486	2893	6191	10877	546	50	3179	3775	7985	924	4054	-	30	23224837	23269076	+	1382	protein_coding	-	-
ENSCAFG00000012155	3740	8124	1695	3114	1966	3860	8632	2742	3463	1716	3909	8531	1585	2481	2730	-	7	10094069	10172929	-	5409	protein_coding	-	Acyltransferase
ENSCAFG00000010598	5197	4316	3709	3221	2264	4734	4511	5006	3090	3400	5060	4700	3498	2910	2574	-	25	42061337	42163429	-	10221	protein_coding	-	HECT
ENSCAFG00000031516	4147	3917	2420	4357	3018	4239	4641	4264	4738	4613	4009	4056	2109	4092	3516	-	9	44819578	44830408	-	5361	protein_coding	-	-
ENSCAFG00000015300	3942	4315	3153	3623	2496	4209	7842	4928	3550	2577	4376	4401	3081	2925	2632	-	30	16597060	16649194	-	6360	protein_coding	-	-
ENSCAFG00000019360	6119	5265	2999	2425	2134	5651	6547	4029	3020	1042	6465	5313	2586	2131	2268	-	6	38507102	38519956	-	4444	protein_coding	-	-
ENSCAFG00000010210	4807	4733	3820	2720	2072	5316	5779	5526	2592	2514	5179	4846	3430	2403	2211	-	28	14972509	14990434	-	2913	protein_coding	-	Actin
ENSCAFG00000012608	5172	4731	3634	2559	1965	5197	5800	4874	2539	3048	5192	5473	3231	2030	2437	-	34	17180119	17189352	+	2926	protein_coding	-	-
ENSCAFG00000017861	2511	1913	1670	5218	9139	2294	1538	2063	4863	4912	2505	2051	1372	4448	11310	-	20	50782907	50798683	+	4810	protein_coding	-	RRM_1
ENSCAFG00000002261	4475	3203	3791	3703	2415	4290	3897	5134	3845	5202	4772	3340	3296	3176	3201	-	1	98264547	98336761	-	4597	protein_coding	-	-
ENSCAFG00000029158	2343	1499	2228	7487	3789	2903	1238	4038	13063	4427	2560	1456	2076	6461	2122	-	27	927982	947186	+	3870	protein_coding	-	-
ENSCAFG00000019194	3360	9853	2196	2855	1719	3508	6436	2672	2446	917	3845	10939	1899	2699	2282	-	9	45736528	45776675	-	1822	protein_coding	-	MFS_1
ENSCAFG00000008429	4920	2979	3568	2942	2170	4980	4793	6421	3338	4310	5072	3272	3394	2576	2737	-	23	45247088	45271229	+	4190	protein_coding	-	-
ENSCAFG00000010024	257	5425	2872	5605	5014	281	4753	3537	5665	4644	329	4995	2644	4750	6689	-	25	35334349	35339245	+	2309	protein_coding	-	-
ENSCAFG00000005147	3471	2093	2981	4905	3370	3737	2396	4259	6592	7856	3777	2031	2101	3849	3997	-	9	4028695	4029569	+	666	protein_coding	-	RRM_1
ENSCAFG00000014929	4112	4042	4037	3125	2852	3888	4400	5380	2685	4485	4221	4214	3839	2839	3283	-	27	38412032	38439834	+	5817	protein_coding	-	SNF2_N
ENSCAFG00000012707	3725	5232	2924	2485	2626	3873	7040	4225	3061	4232	4121	5319	2875	2171	3491	-	17	60461245	60463496	+	795	protein_coding	-	Proteasome
ENSCAFG00000007866	4875	4851	3816	2596	2115	4914	5477	5048	2891	2840	5217	4532	3638	2154	2240	-	29	19669628	19703696	-	2843	protein_coding	-	-
ENSCAFG00000002772	4657	3848	3427	3142	2652	5083	5169	5060	3182	3254	5080	3923	3121	2724	2869	-	1	104975848	105013642	-	1979	protein_coding	-	-
ENSCAFG00000005194	4656	6630	3855	1043	1310	4399	4954	6041	1061	5072	4971	6311	3825	813	2111	-	2	29732445	29748074	-	4245	protein_coding	-	-
ENSCAFG00000000963	2177	1167	1317	7587	8493	2270	932	1814	6298	4376	2115	1200	1043	6325	9933	-	12	2731299	2738786	-	3191	protein_coding	-	RA
ENSCAFG00000016180	1921	497	1545	9262	5947	1826	453	2120	11249	4341	2031	490	1272	7344	6701	-	3	73626642	73663660	-	5451	protein_coding	-	zf-C2H2
ENSCAFG00000018636	1701	940	585	5964	8629	1759	971	839	7199	9172	1748	944	500	5065	10978	-	20	53709785	53717782	+	2403	protein_coding	-	DENN
ENSCAFG00000009407	2738	3680	763	7542	4338	3164	7763	1717	6478	899	2774	3783	536	5971	4847	-	2	60398530	60469192	-	6245	protein_coding	-	Acyltransferase
ENSCAFG00000013033	4327	3142	2939	3819	3496	3976	3606	3856	4031	5538	4433	3500	2618	3410	4272	-	18	51197006	51212354	-	3778	protein_coding	-	-
ENSCAFG00000000135	2033	2583	1051	6499	6321	1694	3099	1339	6664	6867	1875	2957	1017	5306	7633	-	10	836665	863874	-	9420	protein_coding	-	MBD
ENSCAFG00000013506	2937	4304	2782	3581	2143	3843	7482	3864	8483	1966	3371	4546	2385	2929	2302	-	36	20989706	21022230	-	4335	protein_coding	-	-
ENSCAFG00000016882	4147	4504	2463	3968	2297	4167	6877	3157	4651	3271	4264	4553	2250	3554	2576	-	7	41795032	41801447	+	1060	protein_coding	-	-
ENSCAFG00000016859	3723	2529	1703	2547	5254	3515	2193	2509	3020	12423	3465	2614	1213	2329	7600	-	5	32747619	32766955	+	5997	protein_coding	-	SNF2_N
ENSCAFG00000009887	1601	8985	2188	2355	2656	1520	10238	2683	2148	3680	1731	9244	2063	1866	3646	-	33	13321373	13363102	-	1416	protein_coding	-	-
ENSCAFG00000011187	1848	2353	1633	8603	4546	1440	605	1538	7672	9218	1853	2324	1281	7602	4073	-	X	1938353	1982997	-	5690	protein_coding	-	Pkinase
ENSCAFG00000014738	4790	4219	4265	2349	1962	4625	5619	6015	2613	2317	5059	4540	3746	1942	2493	-	18	53048902	53050528	-	533	protein_coding	-	-
ENSCAFG00000004380	4314	2695	2382	3901	4468	4375	4276	3519	3027	5040	4698	2760	1882	3324	5864	-	23	1426101	1493498	+	3201	protein_coding	-	-
ENSCAFG00000028607	2499	1961	3621	5029	6704	2669	2518	4074	4481	2741	2627	2114	3117	4190	8134	-	1	113876314	113879667	+	441	protein_coding	-	Cofilin_ADF
ENSCAFG00000031198	2129	2076	2149	8797	6779	1966	1873	2534	7312	1250	2059	2172	1786	7990	5571	-	6	7795706	7807090	-	5591	protein_coding	-	PH
ENSCAFG00000023309	3735	2310	1945	6791	4825	3619	2526	2957	6389	2204	3760	2224	1804	6435	4860	-	20	37529465	37539541	+	1050	protein_coding	-	Cofilin_ADF
ENSCAFG00000009365	173	14	3	2723	19076	128	19	3	325	800	164	27	0	1296	31572	-	30	7976027	7991760	+	5102	protein_coding	-	-
ENSCAFG00000017416	2183	1382	2192	6594	6013	2533	1210	3112	6429	6515	2340	1576	1649	5153	7322	-	7	43185571	43197577	+	4749	protein_coding	-	DENN
ENSCAFG00000022740	4797	3529	2983	3572	3193	2672	3433	3883	3688	5447	2782	5013	3165	4086	3902	-	MT	13582	14109	-	528	protein_coding	-	-
ENSCAFG00000005609	3075	5023	1183	10326	2140	3468	3397	1743	5583	313	3715	5349	1006	9240	394	-	17	24901975	24960582	-	4087	protein_coding	-	Fer2
ENSCAFG00000007662	1832	7017	3740	3070	2439	1929	6080	6130	2675	2562	2032	6722	4008	2646	3021	-	16	45735582	45806294	+	3968	protein_coding	-	AMP-binding
ENSCAFG00000005704	4125	2270	3187	6578	2820	3766	2058	3556	8767	2625	3940	2790	2545	5314	1562	-	2	34782973	34792241	-	3175	protein_coding	-	-
ENSCAFG00000019060	3799	4053	2343	4294	2626	4181	4761	4169	4343	4100	4026	4254	2022	3771	3034	-	9	44681411	44818843	+	2715	protein_coding	-	RhoGAP
ENSCAFG00000006947	5834	4586	4423	2290	1151	5381	5908	5709	1671	1056	5859	4687	4246	2007	938	-	29	5379736	5507197	-	3747	protein_coding	-	V-ATPase_H
ENSCAFG00000006478	5922	6300	2317	2346	1201	4609	8750	3204	1989	736	5992	7386	1912	2061	991	-	16	33633704	33680616	+	3290	protein_coding	-	Pyr_redox_2
ENSCAFG00000015767	3867	3209	2983	3598	3185	3999	5011	4058	3621	4864	4228	3331	2473	2874	4320	-	18	54004399	54018154	+	2901	protein_coding	-	Glyco_hydro_31
ENSCAFG00000004913	15633	314	2403	447	92	15693	615	1809	649	51	15387	354	1692	431	32	-	19	30996355	31034536	-	1844	protein_coding	-	SRCR
ENSCAFG00000001093	2826	2405	2984	5086	4948	2816	2877	4181	5049	4422	2693	2451	2616	4270	5889	-	13	26942717	27045429	-	4620	protein_coding	-	-
ENSCAFG00000012928	317	365	92	4057	13049	390	255	96	2678	10100	351	350	46	3105	20242	-	9	11680729	11681458	-	387	protein_coding	-	LIM
ENSCAFG00000015201	2376	7683	2400	3558	2173	2429	8222	3219	3494	1986	2392	8406	1957	3152	1987	-	26	30606194	30630262	-	3813	protein_coding	-	-
ENSCAFG00000007851	1192	665	462	5140	9571	1052	603	729	5182	10331	1017	680	442	4198	14126	-	25	23938507	23942256	-	2309	protein_coding	-	HMG_box
ENSCAFG00000018213	2493	4028	3029	2917	2830	2562	6388	4364	5470	5124	2426	4224	2863	2439	4207	-	8	71104236	71109840	+	1293	protein_coding	-	-
ENSCAFG00000003772	3909	3279	2436	5493	3120	3795	4649	3723	5386	2373	3991	3387	2310	4753	2752	-	12	65252839	65294349	-	486	protein_coding	-	PX
ENSCAFG00000014932	1881	2566	1491	3949	6723	1841	2991	2001	3892	9064	1833	2874	1422	3183	9563	-	26	30322894	30367572	+	2791	protein_coding	-	-
ENSCAFG00000006121	5167	1690	4013	4501	2657	4920	2029	7231	3847	2392	5246	1602	3591	3537	2830	-	15	30549976	30616429	-	7481	protein_coding	-	Cation_ATPase_C
ENSCAFG00000016857	773	8597	1388	2099	3889	806	9322	1795	2092	5258	796	9608	1326	1709	5725	-	7	41672120	41687999	-	2603	protein_coding	-	Sema
ENSCAFG00000013112	9092	2062	3577	1885	890	9629	2110	4414	2420	690	10746	2078	2950	1567	931	-	JH373243.1	393063	481695	+	870	protein_coding	-	-
ENSCAFG00000019436	4744	1844	2498	4785	3202	4836	1943	3217	6511	4925	5083	1958	1744	4115	3621	-	X	121851142	121862500	-	5443	protein_coding	-	Pkinase
ENSCAFG00000001441	3852	3853	3071	3748	3384	3893	3645	4692	3874	3626	3683	3791	2720	3003	4138	-	12	6033587	6047836	-	1217	protein_coding	-	Mito_carr
ENSCAFG00000000612	1758	1818	1427	4237	6057	1948	2830	1998	4185	11419	1816	1775	1196	3436	9031	-	10	16831013	16839425	+	3354	protein_coding	-	GRAM
ENSCAFG00000019515	5767	2085	3855	2961	1079	8496	3570	6525	3096	1285	7078	2532	3052	2101	1270	-	9	48554206	48557959	+	1488	protein_coding	-	Peptidase_S28
ENSCAFG00000011924	3195	6258	2733	2908	1895	2942	7884	3884	2893	3179	3221	6800	2423	2425	1984	-	8	4130492	4136254	+	4005	protein_coding	-	-
ENSCAFG00000007767	4915	4426	3376	2713	2137	4690	5436	4247	2494	2348	5108	4817	2908	2378	2619	-	18	38497654	38498998	-	6577	protein_coding	-	Arm
ENSCAFG00000032748	4296	4014	2843	3036	2542	4698	5456	4143	3697	3496	4393	4214	2355	2484	2878	-	25	10100696	10166132	+	4307	protein_coding	-	-
ENSCAFG00000018466	10841	1719	4604	831	289	10210	1788	6023	908	91	11066	1625	3654	775	110	-	9	40815866	40845417	-	5007	protein_coding	-	PH
ENSCAFG00000015152	3776	2332	2949	4115	4092	3670	2889	4509	3993	3978	3748	2394	2961	3750	5310	-	2	79217095	79311364	+	1573	protein_coding	-	-
ENSCAFG00000023247	2978	1551	2272	4622	3775	3152	1568	2967	5999	10077	3305	1353	1703	4221	4918	-	20	57406576	57407014	-	348	protein_coding	-	-
ENSCAFG00000001903	3628	3811	3486	2814	1447	3906	9163	5765	2677	2817	3648	4149	3066	2519	1544	-	13	43400827	43502978	+	8959	protein_coding	-	-
ENSCAFG00000016016	4787	1975	1962	3941	3899	5632	2680	2551	4635	4770	5102	2370	1735	3280	5108	-	5	32189049	32365679	+	2110	protein_coding	-	-
ENSCAFG00000005468	2194	4582	1574	6222	3032	1909	5349	1911	6161	4342	2531	4665	1464	5604	2784	-	2	32221121	32254413	-	2809	protein_coding	-	PFK
ENSCAFG00000006702	5156	4432	4795	660	375	5138	9339	7383	913	482	5731	4639	4214	669	317	-	18	25907305	26061783	-	2654	protein_coding	-	adh_short
ENSCAFG00000024867	2635	1836	1694	3195	4576	2451	2419	1980	2837	16596	2206	1759	1280	2778	5893	-	21	28687790	28695185	+	1485	protein_coding	-	SPRY
ENSCAFG00000012195	3871	3341	3666	2357	1630	4463	5348	6222	3537	3874	4117	3704	3521	2213	2228	-	27	25473222	25492908	+	1093	protein_coding	-	-
ENSCAFG00000000985	4478	4436	4205	2649	1313	4135	5720	5834	3149	1570	4652	4271	4065	2326	1116	-	11	22198666	22212924	-	1803	protein_coding	-	-
ENSCAFG00000008933	1386	5840	1154	3414	4105	1141	6190	1498	2369	9942	1184	6368	879	3177	5256	-	2	59279357	59359909	-	7866	protein_coding	-	NACHT
ENSCAFG00000010292	5440	4986	3854	1424	1081	4539	4802	5283	1385	3757	5269	5302	3922	1409	1449	-	25	37963297	38161305	-	7962	protein_coding	-	Ded_cyto
ENSCAFG00000016522	5024	4307	5680	2552	1099	4886	3799	5359	1376	1300	5769	4715	4848	2263	914	-	2	84320529	84343562	-	2436	protein_coding	-	2OG-FeII_Oxy
ENSCAFG00000017879	4489	5634	2669	2395	2007	4210	7111	3738	2270	1394	4656	6261	2374	2100	2551	-	7	54388226	54468405	-	5563	protein_coding	-	Glycos_transf_2
ENSCAFG00000019379	1154	9751	1405	4136	1384	1274	11124	1905	3699	1344	1193	10024	1257	3574	617	-	6	38679324	38712112	+	5522	protein_coding	-	ABC_tran
ENSCAFG00000005924	5268	3116	4893	1276	927	6061	5202	7296	1734	1486	6529	3359	4448	1189	955	-	1	114681349	114689604	+	1638	protein_coding	-	-
ENSCAFG00000019740	3278	2402	2206	4601	5029	2706	1842	3097	4432	6185	3383	2710	1905	3593	6354	-	5	62938545	63020092	-	5993	protein_coding	-	Cadherin
ENSCAFG00000019387	1422	1257	1140	7105	6890	1489	1500	1824	6961	6044	1389	1288	935	5655	8793	-	5	57144410	57216525	+	5419	protein_coding	-	-
ENSCAFG00000005480	4550	4320	3510	2304	1499	4584	6793	4954	2227	2054	4755	4954	3346	2132	1645	-	22	46307597	46402236	+	5425	protein_coding	-	DnaJ
ENSCAFG00000019808	3868	3142	3098	3545	3444	3799	3644	3909	3858	3422	4185	3143	2652	3057	4851	-	5	63699996	63729665	-	2037	protein_coding	-	DUF654
ENSCAFG00000008370	3759	2201	2304	2659	5789	4347	4948	4606	2510	1489	4237	2407	2144	2131	8031	-	23	44529489	44684990	+	4122	protein_coding	-	-
ENSCAFG00000019943	0	3	2	2669	18191	0	0	0	49	276	2	2	0	1142	31195	-	5	67643124	67707753	-	4568	protein_coding	-	LCCL
ENSCAFG00000006831	2478	2290	1233	5162	7773	2647	2800	1786	4046	2246	2808	2490	940	4151	10645	-	26	2803180	2831213	+	2331	protein_coding	-	-
ENSCAFG00000007731	2344	5306	1312	3870	4291	2180	11689	2034	2553	655	2287	5410	1210	3196	5013	-	23	37684435	37726702	+	867	protein_coding	-	-
ENSCAFG00000015248	3542	4618	2730	3509	2827	3171	5144	3531	3230	3677	3698	4949	2491	3046	3180	-	26	30630261	30748743	+	6792	protein_coding	-	PI3Ka
ENSCAFG00000000108	1592	3801	3279	4470	3555	1508	3252	5737	4683	5692	1578	3599	2551	3720	4308	-	10	446052	462841	+	4781	protein_coding	-	C2
ENSCAFG00000029227	847	2377	4304	6931	4641	726	1478	3550	5548	5187	823	2175	3272	6099	5322	-	7	1400668	1424651	+	4563	protein_coding	-	LIM
ENSCAFG00000029396	5576	3233	6827	142	955	5852	4291	9490	20	369	5810	2749	6171	114	1677	-	4	86361608	86362306	-	699	protein_coding	-	-
ENSCAFG00000008755	4546	6188	2981	864	572	4921	10538	4920	1516	810	5243	6167	2617	827	414	-	24	25986689	26020149	+	4272	protein_coding	-	Pkinase_Tyr
ENSCAFG00000030055	2	2	15771	1376	860	2	11	15606	1568	1533	5	1	13786	1262	1338	-	20	52449871	52460210	-	3124	protein_coding	-	-
ENSCAFG00000018546	4622	2718	4383	2940	1543	4919	5167	6478	2921	2171	4728	2518	3962	2727	1230	-	4	66347241	66437842	-	5487	protein_coding	-	-
ENSCAFG00000016603	4315	3787	2121	1597	1629	6908	8889	4336	1754	1784	4935	4898	2323	1344	2361	-	6	17605760	17644940	-	3535	protein_coding	-	VWA
ENSCAFG00000003198	4178	1867	1668	6556	4013	4109	2293	2631	6352	2528	4317	1966	1491	5659	3313	-	11	67534366	67589985	-	3615	protein_coding	-	FKBP_C
ENSCAFG00000019536	4587	3581	3991	3105	1712	4260	4440	5567	3190	2400	4672	3532	3508	2653	1737	-	20	57548051	57549669	-	507	protein_coding	-	-
ENSCAFG00000009615	2586	2887	1679	4265	5614	2644	2398	2566	3655	6179	2830	2425	1538	3554	8040	-	24	32375749	32463916	+	5351	protein_coding	-	Pkinase
ENSCAFG00000019016	3463	4995	1683	2894	4624	3301	6410	2328	1770	1547	3873	5445	1693	2110	6683	-	9	44387765	44467794	+	6506	protein_coding	-	-
ENSCAFG00000030509	4042	3238	2579	2177	5427	4566	5357	3742	1582	222	4158	3630	2444	1830	7781	-	1	102955916	102960845	+	2345	protein_coding	-	ig
ENSCAFG00000029752	3281	4164	2529	2877	2675	3575	8376	3584	3391	2421	3458	4045	2393	2395	3602	-	11	22176223	22194296	-	6550	protein_coding	-	-
ENSCAFG00000003709	2695	908	1089	7531	6016	3014	516	1484	7761	4303	2781	933	873	6401	6430	-	1	107130838	107136913	-	1421	protein_coding	-	Tetraspannin
ENSCAFG00000004076	4664	3941	3923	2378	1549	4398	4549	5426	2455	3043	4527	4353	3751	1937	1838	-	2	14835701	14883009	+	8524	protein_coding	-	Kinesin
ENSCAFG00000004648	3620	3349	2400	4765	2567	3480	3583	3106	5956	3601	4129	3270	1913	4486	2501	-	23	3708367	3722768	-	2204	protein_coding	-	-
ENSCAFG00000003323	5770	3722	3873	1523	1318	5684	5039	5497	1296	1671	5938	4158	3982	1232	1936	-	17	5988015	6071156	-	8709	protein_coding	-	-
ENSCAFG00000019418	2036	1265	1324	6707	6631	2202	1424	2088	7518	3639	2228	1318	1184	5370	7690	-	6	38786568	38798215	-	4303	protein_coding	-	WD40
ENSCAFG00000012813	1551	4	1276	6325	12431	1534	5	508	3483	1795	1388	5	1058	5436	15802	-	5	15469054	15513766	+	2550	protein_coding	-	V-set
ENSCAFG00000015314	4636	3375	2390	4324	4184	2769	4126	2322	1968	2959	3630	4183	2383	4299	4988	-	2	79402974	79536676	+	16535	protein_coding	-	zf-UBR1
ENSCAFG00000000115	3997	4919	2949	2917	1570	3946	6075	4379	3609	1999	4129	4900	2849	2749	1445	-	10	585418	598649	-	1407	protein_coding	-	Citrate_synt
ENSCAFG00000032693	5930	2618	3659	3206	2466	6023	2313	4689	2839	861	6144	3162	3006	2717	2716	-	12	1104262	1108358	+	2961	protein_coding	-	-
ENSCAFG00000017181	5885	2791	3635	2534	1473	6563	3642	5622	2578	1570	6228	3082	3041	2241	1462	-	4	47709922	47723783	-	1006	protein_coding	-	-
ENSCAFG00000023992	4	24	5	2436	17089	9	36	54	69	316	5	57	11	1319	30791	-	20	48021369	48060618	+	2506	protein_coding	-	7tm_2
ENSCAFG00000001811	1710	1753	1041	5298	9821	1401	2170	1472	4729	2451	1752	1674	988	3596	12341	-	1	85423263	85428339	+	651	protein_coding	-	zf-A20
ENSCAFG00000019122	4232	4968	3262	1907	870	4616	9004	4860	2193	960	4665	5144	2770	1790	812	-	6	36415677	36424904	+	2797	protein_coding	-	-
ENSCAFG00000003129	3865	6420	3338	1831	1216	3915	6793	4720	1631	1572	4144	6588	2975	1658	1354	-	10	63322248	63334761	+	1576	protein_coding	-	-
ENSCAFG00000017589	1843	1629	1396	5444	5986	1558	1408	1481	8803	4725	1739	1762	1054	4546	8617	-	30	33851599	33895178	-	4139	protein_coding	-	-
ENSCAFG00000008212	2314	1617	1694	6844	4006	2101	1851	2043	7691	6457	2313	1557	1337	6100	4057	-	2	56341885	56345554	+	420	protein_coding	-	-
ENSCAFG00000016438	3840	3631	3086	4005	2791	3275	2784	3293	3564	5204	3952	3284	2563	3543	3150	-	18	55390071	55399820	+	1542	protein_coding	-	WD40
ENSCAFG00000019963	2345	2275	1781	6012	4530	2610	1498	2469	5949	6568	2092	2037	1141	5307	5314	-	9	53875217	53962734	+	5208	protein_coding	-	-
ENSCAFG00000004443	12	22	14	6669	10645	26	27	10	3654	16849	16	29	12	4480	9447	-	1	110086353	110092818	-	3350	protein_coding	-	bZIP_1
ENSCAFG00000012572	4232	3793	3356	3369	2350	4166	4535	4447	2912	2082	4400	4033	2902	2937	2130	-	5	15140387	15171660	-	4849	protein_coding	-	Adap_comp_sub
ENSCAFG00000017162	2517	2197	1704	3052	5986	2740	2502	2342	3030	7672	2794	2311	1361	2697	8715	-	7	42516513	42525571	+	4463	protein_coding	-	-
ENSCAFG00000004975	3311	3091	1744	3852	3404	3660	5068	2450	3753	4683	4025	3219	1498	3506	4348	-	1	112350981	112354335	+	1504	protein_coding	-	-
ENSCAFG00000001599	2949	2213	2106	4618	5391	3496	2598	3210	5145	1966	3154	2275	1891	4067	6515	-	12	10367232	10387495	-	2871	protein_coding	-	HLH
ENSCAFG00000007693	4583	3537	4510	2125	1246	4293	4790	7764	1445	1323	4766	3874	4084	2153	1055	-	18	37812344	37848409	+	2623	protein_coding	-	LIM
ENSCAFG00000009389	2434	1141	1456	4482	5415	2449	1209	2139	4714	9340	2527	1274	1233	3945	7761	-	20	37279282	37312558	-	5896	protein_coding	-	PX
ENSCAFG00000000816	2935	2018	2129	5957	3239	2894	2039	2617	6659	5130	2830	2011	1864	5726	3417	-	13	16106092	16209720	-	3496	protein_coding	-	Mov34
ENSCAFG00000002649	2674	1060	1634	4692	5045	2605	1266	2218	6643	9038	2078	1254	1300	3582	6358	-	1	102845961	102855193	-	2443	protein_coding	-	SAC3_GANP
ENSCAFG00000013833	928	310	605	6221	10707	897	268	815	3729	6255	1008	444	478	5546	13233	-	3	56473776	56580666	-	4682	protein_coding	-	PDZ
ENSCAFG00000014949	3981	2844	2702	3641	3351	3105	3210	3094	2969	5797	3524	3514	2540	3014	4072	-	7	27374367	27444408	-	11427	protein_coding	-	-
ENSCAFG00000000989	4325	4277	3397	2137	1383	4498	6563	4633	1735	2099	4855	4536	3465	1860	1560	-	1	61814872	61830667	-	1404	protein_coding	-	TMS_TDE
ENSCAFG00000002270	1267	11330	1382	1339	1791	1136	11295	1670	1947	910	1288	11464	951	1177	2277	-	1	98567721	98578051	+	2449	protein_coding	-	-
ENSCAFG00000002471	5395	4134	3837	2182	986	5668	3724	5406	2388	1299	5985	4042	3045	1971	1111	-	11	55326449	55343254	-	1447	protein_coding	-	SPRY
ENSCAFG00000024796	4086	3824	3129	3903	2200	3854	3928	4252	3669	1790	4498	3833	2559	3562	2057	-	18	25604851	25614607	-	1481	protein_coding	-	-
ENSCAFG00000005223	3912	3286	2910	2686	3087	3560	3947	3879	2736	4743	3794	3380	2562	2443	4059	-	2	30150769	30168957	+	1294	protein_coding	-	-
ENSCAFG00000001600	2608	1787	2322	4498	4144	2688	1989	3249	4536	7365	2781	1737	2125	3737	5414	-	13	37817518	37823638	-	7083	protein_coding	-	-
ENSCAFG00000008434	3602	4377	4194	2419	1234	3798	4790	6196	2177	2302	3886	4667	3999	2053	1222	-	26	8148566	8209392	+	3981	protein_coding	-	E1-E2_ATPase
ENSCAFG00000015804	6111	3332	2725	2226	1728	5569	3897	3439	1800	2840	6207	3965	2616	2150	2237	-	27	42765181	42911280	+	7329	protein_coding	-	Pkinase
ENSCAFG00000012052	4839	2748	3611	2354	2032	5410	4049	5304	2480	2853	5129	2831	3020	2213	1927	-	3	53070718	53082680	-	1705	protein_coding	-	-
ENSCAFG00000018040	3274	3113	3150	4000	3394	3014	3592	3449	2785	3853	3348	3425	2669	3483	4240	-	5	39707813	39810935	+	7453	protein_coding	-	Myb_DNA-binding
ENSCAFG00000008670	3412	5226	587	3787	4956	3237	3748	841	3188	3362	3508	5279	423	3053	6165	-	25	30137434	30264302	-	4371	protein_coding	-	Pkinase_Tyr
ENSCAFG00000031501	10	9453	1509	2571	3250	5	11276	1471	905	224	12	11090	1980	2208	4797	-	30	11795852	11802453	+	2587	protein_coding	-	-
ENSCAFG00000005997	1145	454	563	5282	11210	1297	517	779	3534	1969	1165	479	573	3892	17829	-	24	16153801	16199966	+	2049	protein_coding	-	-
ENSCAFG00000002993	1121	1341	1047	6214	8424	1224	1465	1028	5061	3309	1071	1364	877	4791	12349	-	15	2569522	2585050	-	1200	protein_coding	-	-
ENSCAFG00000019583	3207	3516	2455	2940	2784	3334	4898	3461	3200	5010	3927	3560	2161	2487	3746	-	6	39406095	39418963	-	3879	protein_coding	-	-
ENSCAFG00000017071	3045	1964	2126	4762	3418	2973	2135	2915	5871	6048	3012	2185	2040	4372	3790	-	X	55624559	55631359	+	1413	protein_coding	-	RRM_1
ENSCAFG00000032560	4090	2935	2152	3589	2709	4065	3358	3015	3766	5381	4182	2782	1885	2928	3773	-	X	122050254	122052759	-	1434	protein_coding	-	-
ENSCAFG00000001444	1452	1812	1318	8425	4040	1466	1338	2211	10630	4467	1180	1911	956	6903	2493	-	12	6069084	6091747	+	3708	protein_coding	-	RhoGEF
ENSCAFG00000006670	3664	4850	2999	2488	1759	3312	6226	3593	2389	3373	3584	5243	2903	2233	1947	-	26	1432729	1436926	-	3013	protein_coding	-	Ras
ENSCAFG00000032746	188	1165	165	4296	14252	221	595	227	4880	1019	260	1189	134	2863	19104	-	10	68550106	68573382	+	3151	protein_coding	-	HLH
ENSCAFG00000011879	6816	3710	1776	1666	761	8662	6336	3379	1917	489	7684	3635	1571	1523	625	-	X	11147537	11198602	+	2982	protein_coding	-	Motile_Sperm
ENSCAFG00000008738	5016	3755	3698	2589	1512	4692	4522	4609	2329	1626	5156	3959	3482	2261	1291	-	28	9902563	9970730	-	6165	protein_coding	-	-
ENSCAFG00000031721	2986	5107	2150	3668	3665	2955	5105	2661	3355	2722	3027	4286	1685	3225	3874	-	24	24554636	24589748	-	1952	protein_coding	-	C2
ENSCAFG00000014707	3362	2701	2463	3900	3700	3697	3149	3509	3352	3920	3832	2771	2110	3453	4492	-	2	77154749	77169947	-	673	protein_coding	-	Ras
ENSCAFG00000002152	11338	1344	1711	48	207	10606	9001	956	5	7	11774	1394	1588	13	411	-	10	40965454	41003665	-	4273	protein_coding	-	ig
ENSCAFG00000030240	3472	10045	1014	271	2415	2163	9582	1189	62	918	4037	9256	1062	103	4793	-	16	34801120	34817289	+	5649	protein_coding	-	-
ENSCAFG00000019408	785	904	687	4354	8066	682	934	1163	4698	10758	685	866	446	3679	11638	-	X	121754173	121772153	-	3934	protein_coding	-	RhoGAP
ENSCAFG00000012689	1894	2219	1432	6024	4148	1858	2331	1956	7515	5466	1806	2350	1264	5044	4977	-	38	21415246	21418417	+	1008	protein_coding	-	HLH
ENSCAFG00000010958	1578	1760	1816	6702	5831	1710	2007	2313	6055	2751	1895	1762	1556	5737	6786	-	8	1700161	1802435	+	2804	protein_coding	-	VPS9
ENSCAFG00000005830	4013	2924	3153	2400	3647	3975	4715	4788	2434	1423	4314	3140	2756	2132	4241	-	9	308181	331161	-	1686	protein_coding	-	UBX
ENSCAFG00000010404	3104	8354	1396	1255	1904	2898	9542	1682	1358	1713	3065	8814	1242	1040	2673	-	2	68413052	68436367	+	3755	protein_coding	-	IBR
ENSCAFG00000004899	4044	2559	2809	3854	2256	4430	3477	4333	4446	2622	4406	2708	2382	3372	2283	-	17	21326634	21331773	+	1413	protein_coding	-	PX
ENSCAFG00000016119	2956	1437	2037	4765	4370	3041	2099	3151	4639	5273	3110	1502	1756	4361	5469	-	7	38798290	38803886	-	1103	protein_coding	-	-
ENSCAFG00000019288	4012	2487	2305	3812	2352	4060	3196	2776	5003	4570	4346	2726	2345	3680	2265	-	X	121608471	121613891	+	1214	protein_coding	-	-
ENSCAFG00000023139	3821	6158	2970	1483	893	3804	9850	4085	845	901	3859	6397	2681	1289	893	-	9	24346585	24355639	+	2850	protein_coding	-	bZIP_Maf
ENSCAFG00000010155	1343	5112	3608	2747	2828	1625	4017	4162	3075	5487	1485	5158	3217	2279	3654	-	28	14901843	14910276	+	3949	protein_coding	-	RHD
ENSCAFG00000010377	3147	2644	2097	3358	3934	3305	4184	3323	3621	4020	3306	2735	1892	2921	5241	-	26	16426023	16461278	+	3157	protein_coding	-	-
ENSCAFG00000014800	4131	2740	3246	2174	1578	4596	4449	5030	2825	3978	4740	3003	2793	2099	2291	-	30	15109164	15109739	+	576	protein_coding	-	-
ENSCAFG00000011041	1762	3063	1912	2912	9624	1701	3511	2747	913	333	1847	3166	2024	2199	11948	-	X	832167	853910	+	4883	protein_coding	-	-
ENSCAFG00000006809	4658	4527	3780	2165	1230	4208	4580	5089	2483	1554	4612	4007	3458	1973	1212	-	28	1803220	1825612	-	2554	protein_coding	-	-
ENSCAFG00000012392	2316	3090	2163	3264	4772	2260	3556	2706	3786	4182	2446	3120	1769	2727	7345	-	17	60140898	60146273	-	682	protein_coding	-	-
ENSCAFG00000012850	3244	3015	2394	3827	2994	3446	2625	3333	5361	3989	3090	3048	2009	3667	3430	-	38	21270892	21281093	-	2305	protein_coding	-	-
ENSCAFG00000001699	3019	3416	2450	2820	3824	2723	4119	3353	2802	4201	2862	3625	2283	2493	5478	-	1	83085701	83115235	-	1323	protein_coding	-	SH3_1
ENSCAFG00000004858	1926	2092	1573	4250	5309	1739	2734	2479	4802	6395	1943	2298	1351	3538	7023	-	1	112082399	112092748	-	4860	protein_coding	-	HMG_box
ENSCAFG00000002918	4537	4313	2112	2121	2103	3900	6107	2659	2371	4053	4365	3999	2086	1897	2755	-	13	60020275	60079867	+	3419	protein_coding	-	RUN
ENSCAFG00000023062	2941	2491	1279	3822	6654	2639	2016	2040	2789	2626	2870	3118	1179	2903	10004	-	4	69726113	69874845	+	3440	protein_coding	-	-
ENSCAFG00000010982	3078	8371	2643	3	11	2827	14462	3670	7	6	2946	8504	2792	14	5	-	9	15207597	15218948	-	1297	protein_coding	-	DUF1193
ENSCAFG00000013497	4643	2526	3356	2089	1999	4048	4143	4281	2658	4732	4062	3103	3143	1893	2589	-	36	20974648	20979872	+	1137	protein_coding	-	RRM_1
ENSCAFG00000015163	482	942	932	9124	5143	972	1293	2012	10927	1815	527	897	752	8419	5022	-	X	41245811	41251511	-	1518	protein_coding	-	TSP_1
ENSCAFG00000008940	2037	1907	1539	3410	3387	1969	2037	2063	5201	11965	2014	2070	1471	2599	5571	-	32	6405608	6407845	-	1263	protein_coding	-	RRM_1
ENSCAFG00000010621	1624	2001	1116	3374	8989	1733	3531	1712	2750	2739	1637	2068	1113	2698	12145	-	31	37653072	37670941	+	5170	protein_coding	-	-
ENSCAFG00000004267	4105	4346	3856	1959	1331	3873	5501	5241	1767	1711	4148	4560	3400	1905	1457	-	17	20344628	20350013	-	2371	protein_coding	-	3HCDH_N
ENSCAFG00000012099	3689	3523	2909	2316	2045	4282	4838	4563	3006	2543	4311	3814	2487	1890	2890	-	3	53184951	53188185	-	576	protein_coding	-	-
ENSCAFG00000004608	4258	3975	3875	2230	1831	4116	4813	4952	1885	1131	4423	4000	3478	1972	2056	-	1	110471346	110500168	-	4479	protein_coding	-	-
ENSCAFG00000014975	4179	2977	4454	1277	1526	4904	4821	7005	914	1935	4397	3316	4149	992	2030	-	2	77921212	78153273	+	9276	protein_coding	-	-
ENSCAFG00000008659	3315	5458	1199	4890	1107	3588	6992	1529	4206	671	3552	6529	1110	4290	429	-	24	25626134	25676940	-	2608	protein_coding	-	HD
ENSCAFG00000015346	1797	4633	2131	2680	3584	2118	4077	3291	2879	6602	1880	4231	2002	2251	4693	-	9	20616452	20637210	-	3244	protein_coding	-	STAT_alpha
ENSCAFG00000032168	3485	3402	2704	3084	3028	3435	4855	4101	2778	1786	3656	3557	2393	2758	3743	-	7	69891347	69894878	+	519	protein_coding	-	-
ENSCAFG00000000420	11921	497	2513	262	80	12112	767	3874	288	146	13119	546	2321	192	75	-	10	10971767	10997780	-	1107	protein_coding	-	-
ENSCAFG00000001640	3982	3795	4198	1824	819	4085	5669	5655	2234	1425	4092	4307	4391	1490	742	-	14	7868891	7899750	-	4920	protein_coding	-	-
ENSCAFG00000015628	856	2150	1324	8636	4811	811	2216	2145	7788	1592	843	2024	1305	7490	4625	-	26	37242897	37278085	-	3287	protein_coding	-	-
ENSCAFG00000007375	2544	2377	2583	5803	2513	2575	3390	4028	5459	2715	2514	2596	2403	4893	2112	-	25	18447413	18443241	-	9667	protein_coding	-	-
ENSCAFG00000013067	2941	3065	2642	3218	3495	2900	4010	3640	2960	3125	3140	3233	2431	2663	5031	-	33	29774566	29861039	+	2931	protein_coding	-	-
ENSCAFG00000000100	4002	3336	3294	1534	1678	3980	4912	4122	1952	4194	4539	3708	3070	1520	2564	-	1	17020066	17036079	-	1152	protein_coding	-	Peptidase_S24
ENSCAFG00000031793	3147	1864	1892	3672	3377	3270	2251	2769	6045	6576	3308	1840	1659	3264	3411	-	18	52708707	52720460	-	3149	protein_coding	-	Pkinase
ENSCAFG00000031003	4722	4834	2795	1690	1482	4262	7580	3330	1360	1169	5100	4836	1991	1241	1928	-	31	38496259	38514143	-	831	protein_coding	-	-
ENSCAFG00000017115	5469	6175	2776	1047	335	5427	5928	2937	1225	277	6823	6301	2365	1002	225	-	20	49299233	49302219	+	1387	protein_coding	-	-
ENSCAFG00000003518	4001	3410	2241	4994	2671	4688	2908	3080	3575	184	4364	3409	2020	4012	2716	-	11	71356099	71369603	+	5821	protein_coding	-	TIR
ENSCAFG00000001855	2316	3925	2345	3798	3639	2434	5798	3217	3059	1892	2504	3901	1971	2972	4491	-	14	14261589	14274281	-	1543	protein_coding	-	-
ENSCAFG00000012752	2892	2359	1371	4322	3190	2913	2829	2243	5286	5443	3287	2500	1067	4179	4364	-	28	33958188	34027647	-	5054	protein_coding	-	-
ENSCAFG00000006199	3415	2497	5134	2106	1283	4153	2809	7384	2752	1939	4213	2802	4346	1895	1461	-	22	60301883	60431243	+	8111	protein_coding	-	E1-E2_ATPase
ENSCAFG00000000948	4004	3636	4226	1888	1361	3993	4501	5530	1779	2060	4014	3984	3948	1634	1575	-	11	21314136	21363740	+	4543	protein_coding	-	HSP70
ENSCAFG00000001601	2638	3878	1462	2915	3386	2705	6855	2669	2441	2728	2825	4358	1429	2385	5447	-	11	38939371	38959223	-	2638	protein_coding	-	Perilipin
ENSCAFG00000022711	3664	2546	2287	2666	5282	2237	2538	2026	3044	4752	2943	2734	2688	4631	4073	-	MT	1091	2670	+	1580	Mt_rRNA	-	-
ENSCAFG00000013904	2386	1622	803	2282	12459	2318	1213	1271	1260	1229	2393	1817	647	1684	14702	-	34	20091045	20091146	-	2830	protein_coding	-	BTB
ENSCAFG00000007579	5361	3549	4150	1389	899	5428	3364	6006	1288	763	5615	3825	4026	1177	1140	-	23	34836897	34993939	-	3334	protein_coding	-	PI3Ka
ENSCAFG00000013413	3961	4214	4316	1487	745	4153	7257	5853	1623	519	4175	4107	3522	1364	674	-	17	62869583	62871890	+	618	protein_coding	-	Ras
ENSCAFG00000011086	5145	4222	2901	1466	1600	4939	5678	2917	1236	900	5843	5124	2698	1054	2227	-	9	15011901	15032660	-	5277	protein_coding	-	MFS_1
ENSCAFG00000000913	2895	4337	1444	4302	2803	2705	6591	1730	4035	2585	3007	4089	1163	3929	2309	-	10	22388709	22399417	-	741	protein_coding	-	-
ENSCAFG00000012314	2676	1214	1692	4392	5096	2477	977	2346	4043	6567	2568	1415	1512	3749	7159	-	2	73332959	73376274	-	9801	protein_coding	-	ARID
ENSCAFG00000001056	4974	2660	3887	21	170	5899	9079	8704	153	671	5497	2852	3070	20	210	-	13	22993699	23018123	+	2651	protein_coding	-	-
ENSCAFG00000010696	492	232	1757	7029	5423	585	294	2405	5458	8222	540	232	1892	5875	7426	-	28	21402049	21527703	+	5008	protein_coding	-	Aldolase_II
ENSCAFG00000009329	1801	1727	771	4861	6578	1925	1383	1127	4575	5606	1857	1807	618	3921	9298	-	25	34685347	34696771	-	1071	protein_coding	-	LIM
ENSCAFG00000017800	3885	2792	3015	2515	2388	3790	3210	4274	2544	3984	4080	3064	2773	2332	3152	-	20	50727464	50739407	+	4694	protein_coding	-	-
ENSCAFG00000017034	4564	3062	2177	3207	1533	4483	5728	3252	3444	1851	4618	3388	2036	2743	1661	-	8	48224386	48257182	-	675	protein_coding	-	-
ENSCAFG00000014831	1734	3244	1353	6040	3310	1754	2780	2041	7690	2255	1888	3533	1238	5172	3697	-	3	61450995	61472168	-	6221	protein_coding	-	PH
ENSCAFG00000003101	3336	2753	3735	3096	1519	3123	3772	5866	3900	2790	3381	2790	3398	2668	1589	-	12	48545463	48562116	-	3985	protein_coding	-	UQ_con
ENSCAFG00000009069	4683	3701	3113	1845	1251	5216	6066	3931	1909	1310	5142	4048	2579	1568	1315	-	27	6798432	6804637	-	2517	protein_coding	-	-
ENSCAFG00000016584	140	520	19	8931	8738	65	1326	43	8699	776	125	392	19	6931	10921	-	4	36472949	36489434	+	2898	protein_coding	-	-
ENSCAFG00000019448	3986	2644	2534	2890	3010	3846	2899	3175	3080	4137	4208	2843	2037	2677	3673	-	20	57083270	57092371	+	1948	protein_coding	-	-
ENSCAFG00000008312	2857	1202	6431	1778	2210	2826	1661	9331	2048	2375	2945	1119	5702	1530	3602	-	23	43939703	43979393	+	3237	protein_coding	-	-
ENSCAFG00000003541	2751	6949	1711	1808	1675	2741	8087	2266	2061	1602	2871	7607	1613	1713	2119	-	1	106752688	106785084	-	4283	protein_coding	-	-
ENSCAFG00000004365	3633	4310	2158	1636	1423	3447	8831	3629	1664	1922	4234	5074	2363	1549	1700	-	2	6941688	7057681	+	1763	protein_coding	-	SH3_1
ENSCAFG00000017622	780	2972	2886	3094	4714	924	5740	4249	2458	2456	921	3402	3057	2453	7430	-	6	21749699	22064315	-	1845	protein_coding	-	Pkinase
ENSCAFG00000007490	3403	2582	1947	3389	3948	3350	3598	2637	3246	3365	3546	2898	1560	3131	4830	-	24	23211141	23262511	+	5132	protein_coding	-	RRM_1
ENSCAFG00000013075	3203	1879	4330	2701	2689	3299	1483	6372	2918	3543	3353	1815	3794	2257	3755	-	X	15482226	15818306	-	5273	protein_coding	-	-
ENSCAFG00000004116	3284	4121	2675	1981	2219	3157	5865	3625	2401	2630	3598	4388	2621	1898	2897	-	12	72439727	72456252	-	2325	protein_coding	-	Proteasome
ENSCAFG00000009276	1151	4937	676	5019	2480	937	5796	756	8018	3359	1121	4931	561	4367	3194	-	35	3147428	3153915	-	1137	protein_coding	-	Serpin
ENSCAFG00000018436	2749	2543	2691	2449	1399	3125	4487	7319	6188	3171	3252	2153	2139	1929	1682	-	5	41663858	41686758	+	4098	protein_coding	-	HLH
ENSCAFG00000019544	4067	3053	2732	2703	2287	3799	3946	4161	2521	3077	4241	2828	2660	2366	2800	-	9	48723021	48726001	+	447	protein_coding	-	HTH_3
ENSCAFG00000028912	2890	619	9563	2298	957	2423	265	11352	2032	492	3165	827	7820	2176	358	-	9	5889416	5897046	+	4059	protein_coding	-	V-set
ENSCAFG00000001610	3141	2926	2615	3576	2850	3330	3495	3638	3642	3098	3325	2866	2280	3001	3399	-	13	37841652	37844626	-	811	protein_coding	-	-
ENSCAFG00000017908	2624	1610	1653	5285	3594	2721	1604	1960	5956	4972	2822	1616	1436	4762	4513	-	20	50941547	50945929	+	963	protein_coding	-	RRM_1
ENSCAFG00000011908	3747	1275	5834	3010	1309	2774	2594	8692	2465	1508	3445	1326	5734	2468	925	-	28	27458298	27517905	-	5094	protein_coding	-	-
ENSCAFG00000032033	3361	3625	3208	2038	1593	3076	5539	4631	3163	3886	3279	3264	2904	1656	1834	-	15	17786744	17792814	+	4772	protein_coding	-	Exo_endo_phos
ENSCAFG00000015891	3203	4558	3788	1957	1427	3540	4879	5118	1614	2297	3561	4432	3142	1698	1823	-	4	32401616	32417208	+	2538	protein_coding	-	-
ENSCAFG00000017712	3317	5397	1820	2402	3448	3438	5297	2327	1400	123	3530	6384	1551	1890	4711	-	6	23185461	23194471	+	858	protein_coding	-	V-set
ENSCAFG00000016988	4251	5339	2665	1744	800	4269	7285	3140	1994	665	4638	5586	2340	1527	761	-	7	42317646	42322221	+	1827	protein_coding	-	Glyco_hydro_30
ENSCAFG00000007425	3081	3178	2781	2240	3662	3222	3669	4374	1967	2491	3246	3182	2706	1995	5192	-	3	2689238	2793965	+	7341	protein_coding	-	-
ENSCAFG00000028978	1823	7485	2536	368	1627	1271	9926	2599	211	4423	1832	6797	2825	300	2944	-	X	55478114	55484773	-	4266	protein_coding	-	fn3
ENSCAFG00000015172	6439	5641	1018	60	759	6012	8190	986	8	1916	7181	5943	910	26	1839	-	27	38742226	38754966	-	1455	protein_coding	-	Tetraspannin
ENSCAFG00000018752	2069	8916	891	3	351	1332	17868	849	1	1581	1913	9353	1020	5	680	-	4	72636594	72664667	-	1372	protein_coding	-	-
ENSCAFG00000004201	4494	2836	3659	2496	868	3471	6161	5024	2975	846	5119	2538	3374	2140	691	-	1	109150286	109160789	+	1647	protein_coding	-	SDF
ENSCAFG00000030547	2451	2130	1958	4243	3500	2418	2632	2714	4936	5161	2434	2199	1784	4110	3927	-	20	49400179	49406239	+	3883	protein_coding	-	-
ENSCAFG00000029191	10051	908	1818	210	1205	8359	1562	2177	317	4272	10986	995	1491	211	1999	-	2	74038887	74045567	+	3180	protein_coding	-	-
ENSCAFG00000019272	2934	2674	2082	2994	4589	2999	4251	2822	2892	1954	3229	2810	1842	2412	6062	-	20	56086258	56104638	-	4378	protein_coding	-	-
ENSCAFG00000007810	2196	5794	2529	3907	1890	1775	4788	3089	3070	2184	2147	5863	2035	3445	1828	-	3	12879500	12919295	+	3467	protein_coding	-	-
ENSCAFG00000014860	476	8404	1271	5166	1716	473	8553	1331	2910	326	516	8768	1197	4561	817	-	5	27132988	27147956	+	1810	protein_coding	-	Peptidase_C14
ENSCAFG00000014638	3450	2707	2702	2927	2564	3411	3089	3809	3210	3849	3654	2840	2428	2594	3250	-	9	20080876	20218002	+	6954	protein_coding	-	-
ENSCAFG00000016638	3956	3223	3437	1705	1209	4000	4798	5663	2074	2192	4403	3211	3410	1533	1644	-	4	36684768	36694522	-	1874	protein_coding	-	Tetraspannin
ENSCAFG00000029619	2294	1329	1437	5144	3514	2340	1673	1844	6529	7509	2019	1377	1262	4376	3786	-	24	24125719	24127447	-	1667	pseudogene	-	-
ENSCAFG00000002102	1555	4685	1630	3823	3516	1470	5413	1900	3398	2320	1533	5609	1385	3240	4924	-	1	93321921	93435774	+	3794	protein_coding	-	-
ENSCAFG00000005430	2760	1819	840	8871	2076	2765	1997	752	9245	676	2908	1890	592	7749	1381	-	15	18025082	18025570	+	489	protein_coding	-	-
ENSCAFG00000000322	1849	5359	1143	3384	5914	1373	4874	1027	1913	1005	2107	5818	874	3029	6647	-	1	35643440	35644303	+	864	protein_coding	-	-
ENSCAFG00000013244	1021	648	661	4262	4687	962	643	912	4723	13960	1158	717	581	3388	7971	-	27	33606893	33612906	-	3353	protein_coding	-	-
ENSCAFG00000013763	18	24	11	7686	13090	21	34	14	1698	245	21	36	8	6689	16614	-	20	42231835	42263250	+	2623	protein_coding	-	-
ENSCAFG00000010769	5188	3484	3200	1287	1517	4118	6167	3852	1178	844	5887	3572	2997	1118	1800	-	32	24052094	24168027	-	6000	protein_coding	-	-
ENSCAFG00000011742	3983	1679	2264	4488	2908	3746	2052	2724	4579	3562	3907	1590	1778	4082	2824	-	17	59403185	59411788	+	1230	protein_coding	-	PH
ENSCAFG00000015017	2975	2433	1766	3284	5001	2891	4659	2590	2712	1077	3188	2423	1619	2498	7048	-	9	20423665	20484328	-	2565	protein_coding	-	-
ENSCAFG00000011356	1610	6919	3875	1430	375	3186	5486	7302	3554	318	1626	6182	3024	1141	127	-	5	10344321	10358971	-	2732	protein_coding	-	-
ENSCAFG00000020333	1128	6782	1721	2985	1958	1165	7539	2348	2833	3682	1176	6556	1213	2687	2272	-	5	81561175	81563512	+	828	protein_coding	-	Proteasome
ENSCAFG00000004549	6880	1773	3830	2028	892	6745	1645	5114	1763	646	6926	2156	3342	1821	477	-	15	14792398	14808592	-	1264	protein_coding	-	Aldo_ket_red
ENSCAFG00000007122	1218	2438	440	5757	7864	1614	2264	687	4245	486	1344	2973	367	4783	9460	-	24	21473305	21513489	+	2005	protein_coding	-	Pkinase_Tyr
ENSCAFG00000004615	9426	2201	930	5	0	6103	12519	2090	0	0	10796	995	856	3	1	-	1	110520177	110522401	-	516	protein_coding	-	-
ENSCAFG00000014100	5798	4760	1360	3060	1972	4197	4185	1371	2507	1002	5908	4103	1172	2720	1793	-	4	21666395	21718699	+	5449	protein_coding	-	-
ENSCAFG00000004721	4039	2733	2731	2460	2805	4400	3962	4184	2153	1895	3939	2924	2375	1937	3349	-	23	4112425	4199535	+	6292	protein_coding	-	-
ENSCAFG00000031096	2806	5251	2781	1648	1424	2868	7314	3836	1863	2332	2985	5338	2455	1440	1472	-	18	55376371	55386162	-	3333	protein_coding	-	-
ENSCAFG00000009930	2705	2051	2039	3274	4158	2728	2506	3006	3259	5231	2833	2319	1819	2504	5376	-	28	14378854	14404541	-	2825	protein_coding	-	Hyaluronidase_2
ENSCAFG00000007912	3103	2279	2203	3009	3902	3156	3061	2991	2878	4213	3095	2422	1937	2640	4885	-	24	24041794	24110845	-	5478	protein_coding	-	-
ENSCAFG00000016249	2662	3160	2300	3331	3364	2907	4784	3437	3457	1101	2905	3338	2101	2666	4245	-	3	74341564	74382581	-	5404	protein_coding	-	PGM_PMM_II
ENSCAFG00000016268	2737	994	1414	3970	4478	2962	1409	2034	3498	7711	2256	1436	1410	4798	4602	-	30	22720454	22720924	-	471	protein_coding	-	-
ENSCAFG00000016225	167	184	87	2005	10016	170	160	108	1541	14964	145	178	66	1379	14535	-	5	32292356	32305167	+	2223	protein_coding	-	-
ENSCAFG00000016177	3586	2055	486	360	716	13463	10345	1645	557	1699	5773	2893	582	319	1165	-	18	55042097	55048143	+	944	protein_coding	-	Cytochrom_B561
ENSCAFG00000017948	2708	1738	1822	4055	5208	2463	2094	2420	3380	4077	2688	1817	1612	3370	6178	-	8	69846876	69969470	+	4404	protein_coding	-	-
ENSCAFG00000016472	2866	3762	3228	2533	2887	3017	4571	4873	1258	1192	3219	3644	2889	2202	3464	-	2	84283435	84308263	-	4037	protein_coding	-	-
ENSCAFG00000011504	3594	779	3413	1862	7728	3234	793	4396	1078	58	3581	915	2725	1461	9979	-	17	59092864	59101871	+	1356	protein_coding	-	ig
ENSCAFG00000004250	3697	3585	3232	2104	1260	4138	5432	4911	1908	1612	4209	3645	2638	1804	1414	-	17	20181363	20260002	+	1642	protein_coding	-	Ras
ENSCAFG00000008871	3106	2190	1488	3610	4064	3635	2904	2771	2905	2628	3739	2490	1375	3053	5621	-	32	4148383	4301975	-	1491	protein_coding	-	VWA
ENSCAFG00000000225	320	425	216	4724	11741	408	297	293	4226	3703	421	480	200	3662	14445	-	10	1576236	1581430	-	2005	protein_coding	-	RhoGAP
ENSCAFG00000008118	2927	845	1110	3377	6243	2847	975	1456	2655	5795	3061	921	990	2426	9925	-	3	17691961	17706304	+	4773	protein_coding	-	-
ENSCAFG00000007338	22	54	19	8172	11150	22	42	4	3621	3395	8	56	10	5698	13171	-	27	2947619	2955829	-	2607	protein_coding	-	Hormone_recep
ENSCAFG00000009913	2666	2060	1797	5970	3216	2691	2394	2463	4900	3085	2874	2056	1386	5209	2663	-	2	65006391	65040768	-	3555	protein_coding	-	Guanylate_cyc
ENSCAFG00000019220	3072	1962	2230	3301	3650	3019	2441	3821	3915	3873	3126	1974	1767	2836	4428	-	6	36980296	37038194	+	2889	protein_coding	-	WD40
ENSCAFG00000025384	2653	4310	1767	3055	2550	2546	4342	2419	2852	4585	2765	4471	1417	2553	3119	-	30	37178588	37265819	+	3474	protein_coding	-	zf-B_box
ENSCAFG00000019764	1601	4774	3056	1300	2679	1907	6665	4270	1367	3777	1596	4395	2675	1067	4272	-	6	40821966	40836279	+	1938	protein_coding	-	DENN
ENSCAFG00000002288	2519	6762	2833	1050	757	3000	7432	4023	1060	987	2865	7713	2557	945	866	-	12	21000884	21048729	-	3121	protein_coding	-	GCS
ENSCAFG00000005869	3126	2734	2726	2998	2890	3016	3107	3368	3062	3768	3132	2818	2443	2708	3449	-	2	35805781	35824924	+	2954	protein_coding	-	-
ENSCAFG00000009517	3850	3078	4598	676	574	3572	7584	7060	951	1556	3804	3018	3763	547	706	-	3	30966309	30988966	-	6528	protein_coding	-	-
ENSCAFG00000019843	2241	1687	1409	3423	4374	2062	2306	1995	4514	6440	2281	1945	1376	2925	6288	-	5	64113393	64228753	+	10073	protein_coding	-	-
ENSCAFG00000016418	3709	1902	3520	2840	1986	3625	2257	4094	2868	4607	3805	2025	2813	2469	2735	-	6	14780260	14803001	-	3856	protein_coding	-	RRM_1
ENSCAFG00000000502	387	11747	1182	209	174	383	12782	1871	67	367	324	14145	1229	225	162	-	11	838402	839661	+	1260	protein_coding	-	IIGP
ENSCAFG00000009041	2703	1672	3624	4419	2486	3020	1992	5985	3790	1674	2573	1933	3321	3520	2513	-	31	27317844	27398042	-	7157	protein_coding	-	Exo_endo_phos
ENSCAFG00000006243	6309	2415	3334	925	502	7034	3247	5508	999	1097	7073	2368	2791	787	833	-	2	36939973	36949708	-	1383	protein_coding	-	-
ENSCAFG00000017315	3493	4001	2848	1854	861	4192	6144	5017	2215	836	4069	4385	2929	1568	779	-	8	53771761	53824492	-	2599	protein_coding	-	-
ENSCAFG00000020432	1764	2347	879	6535	7288	879	1087	375	3863	133	1816	2373	577	5535	9735	-	6	77053127	77146637	+	2724	protein_coding	-	-
ENSCAFG00000008487	1460	1463	701	4593	5273	1430	1662	970	3598	8191	1441	1255	596	3866	8672	-	21	37365847	37530589	+	2424	protein_coding	-	-
ENSCAFG00000004948	655	199	112	7370	7431	484	279	179	9550	779	528	200	95	5347	11949	-	23	7813558	7889266	+	5256	protein_coding	-	-
ENSCAFG00000024992	3272	3189	1995	3952	1931	3455	4295	3245	3300	2389	3470	3408	1813	3377	1992	-	30	17543229	17595323	+	5020	protein_coding	-	-
ENSCAFG00000006006	3052	2609	4686	376	1105	2871	5504	9916	787	3775	3027	2034	3373	295	1667	-	9	233692	249092	+	7557	protein_coding	-	Acyl_transf_1
ENSCAFG00000030839	1216	5660	926	2693	3289	1355	5982	1527	3173	4426	1248	6026	831	2274	4440	-	12	48340097	48347220	+	4817	protein_coding	-	-
ENSCAFG00000019245	4744	3370	2788	1421	1242	4719	5362	3956	1402	1727	5272	3757	2609	1322	1341	-	X	121515772	121545538	-	1750	protein_coding	-	-
ENSCAFG00000000447	1187	7047	2308	3114	3025	808	5146	1692	2516	783	1176	8139	2317	2415	3317	-	12	529738	530220	-	483	protein_coding	-	-
ENSCAFG00000029822	1920	1626	1915	4276	5812	1910	1796	2939	4062	2225	1905	1627	1658	3699	7611	-	5	996897	1020265	-	5961	protein_coding	-	-
ENSCAFG00000003272	2553	2276	1444	3718	3460	2328	2600	1956	4104	6272	2506	2292	1338	3159	4908	-	14	48159773	48589917	-	6877	protein_coding	-	-
ENSCAFG00000030211	985	15922	1234	227	64	1053	4280	1180	472	94	993	16978	1134	193	61	-	24	32628085	32648941	-	3323	protein_coding	-	-
ENSCAFG00000001139	3199	3120	2796	1860	1471	3539	4913	4512	2690	3553	3239	3530	2765	1882	1777	-	10	24379997	24411766	+	1481	protein_coding	-	-
ENSCAFG00000000352	3824	3321	2877	1878	1673	3540	4772	4003	1959	3305	3732	3296	2773	1612	2250	-	10	7125250	7163119	+	6516	protein_coding	-	-
ENSCAFG00000006884	2176	1717	1262	5467	3003	2398	2028	1872	7424	4699	2334	1692	1048	4882	2808	-	21	31518091	31525501	+	975	protein_coding	-	Mov34
ENSCAFG00000013240	3081	1735	4089	1721	1162	4721	5083	8409	1907	1280	3454	1920	3660	1263	1321	-	8	13459984	13520421	-	2611	protein_coding	-	-
ENSCAFG00000003717	1008	8566	1310	2712	1006	1306	9559	969	2621	1284	1115	8782	1283	2256	966	-	17	12207921	12237810	-	4636	protein_coding	-	-
ENSCAFG00000003595	3033	2293	2558	2974	2765	2747	2663	3301	3365	5850	2884	2553	2260	2255	3240	-	15	6880065	6887975	+	1980	protein_coding	-	RRM_1
ENSCAFG00000001522	855	4287	1422	3324	6511	1160	4498	997	3133	604	1018	4817	1320	2718	8019	-	10	27592582	27615512	-	3963	protein_coding	-	PX
ENSCAFG00000003839	2589	2592	1589	4712	2871	2725	3155	2534	4101	3623	2830	2794	1640	3962	2951	-	17	15257231	15331787	-	7406	protein_coding	-	PUF
ENSCAFG00000005097	1638	6409	1917	2396	2369	2054	6620	2588	2438	1165	1722	7045	1618	2079	2570	-	9	4226264	4238529	+	3488	protein_coding	-	Rhomboid
ENSCAFG00000012960	4141	2484	3064	2315	1438	4213	3634	4737	2530	2585	4366	2525	2838	2023	1729	-	25	51305531	51326870	+	1059	protein_coding	-	GTP_CDC
ENSCAFG00000000381	3668	2364	2686	3022	2365	3555	2789	3853	3027	3320	3839	2344	2242	2589	2958	-	11	1792601	1829866	+	6677	protein_coding	-	-
ENSCAFG00000007306	3546	3794	2916	2041	1786	3195	4952	3746	2202	1741	3484	3979	2981	1965	2288	-	24	22130125	22163913	+	2567	protein_coding	-	CH
ENSCAFG00000020072	2556	5287	1754	1968	2051	2716	6741	2650	1995	2809	2653	5467	1596	1565	2771	-	9	55234886	55267566	+	4936	protein_coding	-	-
ENSCAFG00000002264	1388	2188	951	4905	6083	1409	2456	1308	4735	2259	1453	2287	786	3777	8564	-	12	20514432	20562507	+	2150	protein_coding	-	-
ENSCAFG00000008511	2784	3205	1716	1882	5216	3340	4143	3486	1497	868	2839	3221	1407	1442	7486	-	26	8437233	8471890	-	1464	protein_coding	-	Ion_trans
ENSCAFG00000000509	2553	1886	2125	3885	3584	2384	1755	2536	3682	7188	2420	1722	1833	2956	4023	-	12	1032598	1044492	-	5790	protein_coding	-	DEAD
ENSCAFG00000000167	2085	3580	5571	953	678	2029	6908	7573	777	888	2154	3762	5955	770	836	-	11	8436322	8561517	+	9090	protein_coding	-	-
ENSCAFG00000014662	1729	1247	898	5329	5150	1515	1263	1247	6027	5406	1720	1226	684	4762	6291	-	37	25051962	25057944	+	3168	protein_coding	-	NIF
ENSCAFG00000019114	1816	8806	1583	160	195	2304	12874	2159	249	212	2182	10106	1446	167	137	-	20	55383250	55390336	-	712	protein_coding	-	-
ENSCAFG00000011522	1479	1699	975	3661	4449	1622	1915	1420	5187	7694	1730	1936	649	3151	6786	-	4	5244872	5247244	+	1776	protein_coding	-	-
ENSCAFG00000017156	2196	2093	2839	3759	2727	2109	3184	4387	3911	3813	2366	2254	2551	3223	2938	-	7	42503179	42508198	+	1731	protein_coding	-	PID
ENSCAFG00000025131	3408	2076	6088	620	225	4645	6013	8021	507	223	4007	1967	5855	542	126	-	33	17333550	17357306	-	1441	protein_coding	-	V-set
ENSCAFG00000016455	3621	2111	3683	2168	2038	3692	2547	5198	2234	3184	3771	2202	3255	1754	2861	-	X	46269910	46300077	+	5544	protein_coding	-	-
ENSCAFG00000030359	3272	2363	2509	3199	2053	3293	2774	3533	4491	3684	3252	2348	2167	2896	2474	-	27	1574939	1612236	+	1609	protein_coding	-	-
ENSCAFG00000020049	2026	1498	1515	3478	4358	1979	1467	2310	2572	8679	1963	1558	1347	3175	6382	-	9	54954086	55016131	-	11001	protein_coding	-	SH3_1
ENSCAFG00000017174	2629	2132	1924	3495	3247	2258	2073	2562	4128	5941	2399	2368	1573	3080	4437	-	6	18343155	18354649	+	5836	protein_coding	-	-
ENSCAFG00000001990	3095	2941	2458	2189	2439	3628	3867	3834	2277	3536	3395	3077	2258	1852	3326	-	13	44608274	44634985	+	1944	protein_coding	-	-
ENSCAFG00000002995	3093	3112	2366	2624	2350	3269	3724	3623	2265	3131	3335	3336	2237	2257	3408	-	14	40853017	40938262	+	2454	protein_coding	-	CoCoA
ENSCAFG00000029618	4032	3239	2923	2303	1449	4027	4523	4138	2464	1296	4264	3246	2507	2068	1649	-	7	41762675	41763777	-	943	protein_coding	-	-
ENSCAFG00000000530	3606	2321	4051	2520	1947	3548	2821	5677	1973	1482	3759	2456	3691	2128	2117	-	11	12633111	12693370	+	4491	protein_coding	-	PX
ENSCAFG00000031547	3619	3603	1948	1745	1730	4601	5458	3085	2344	2110	4128	3925	1763	1573	2436	-	3	57829501	57839341	-	4116	protein_coding	-	-
ENSCAFG00000016982	2298	1386	1715	5225	4059	2086	1495	2597	4070	4822	2170	1379	1451	4600	4712	-	4	41778325	42177874	-	7604	protein_coding	-	Ded_cyto
ENSCAFG00000013367	873	2389	3118	4755	2162	1211	5719	4073	5277	2147	1089	2694	2816	3983	1704	-	6	6962292	7006434	-	6630	protein_coding	-	-
ENSCAFG00000012938	4330	2959	3166	2414	1414	4513	3101	4664	2100	1162	4606	3078	2586	2278	1592	-	11	115717	117060	-	1344	protein_coding	-	-
ENSCAFG00000008085	3179	3544	1731	3073	3027	2838	5110	2342	2679	2099	3199	3550	1552	2680	3333	-	24	24494574	24507980	+	1633	protein_coding	-	-
ENSCAFG00000005497	2724	1597	1579	5770	2170	2839	1561	2629	7823	1592	2980	2056	1631	4825	2066	-	19	46424771	46466691	-	3576	protein_coding	-	-
ENSCAFG00000015410	1902	2157	937	5366	3880	1976	2279	1723	4841	3588	2234	2348	736	4956	4904	-	7	30756851	30774057	-	1360	protein_coding	-	-
ENSCAFG00000013454	1721	2464	1207	3291	5144	1724	2293	1740	3061	6392	1708	2391	915	2676	7047	-	17	62872990	62895719	-	3842	protein_coding	-	-
ENSCAFG00000014439	3051	2664	2272	3119	2034	2945	3420	2859	3699	4414	3177	2660	2055	2773	2481	-	27	38075935	38080106	+	897	protein_coding	-	-
ENSCAFG00000005354	1671	1616	841	4124	5279	1573	2382	1146	4015	6034	1920	1571	702	3322	7406	-	2	31654125	31660894	+	1129	protein_coding	-	-
ENSCAFG00000008608	3413	1858	2111	3182	3277	3488	2337	2895	2824	4235	3523	1991	1794	2878	3724	-	17	48727526	48758854	+	7261	protein_coding	-	-
ENSCAFG00000016678	4533	2683	3333	1836	1450	4558	2589	4161	2081	2596	4374	2984	2993	1550	1802	-	9	24004290	24032088	+	6406	protein_coding	-	-
ENSCAFG00000004730	1143	4304	845	3052	5733	1121	2476	641	5594	657	1118	5364	667	2121	8667	-	1	111486389	111491034	+	1185	protein_coding	-	-
ENSCAFG00000019656	3590	2584	2064	3172	3166	3083	2781	2399	2427	3232	3578	2934	1945	2815	3664	-	9	49031737	49160555	+	7072	protein_coding	-	-
ENSCAFG00000017513	1869	4689	4286	1014	1556	1804	5533	6370	1141	2089	1874	4753	3901	975	1557	-	9	33113118	33135301	-	8739	protein_coding	-	FYVE
ENSCAFG00000001211	3869	3584	3307	446	1109	3946	6365	3894	1510	2573	3761	3891	3317	433	1403	-	12	3533049	3538533	+	1661	protein_coding	-	-
ENSCAFG00000002365	4503	2211	3107	2205	1577	4548	2792	4976	1941	2073	4619	2298	2818	2065	1633	-	10	44600833	44825972	+	6501	protein_coding	-	-
ENSCAFG00000007259	2978	3252	2574	3439	1687	2955	3458	3469	3690	2584	3060	3188	2440	3107	1455	-	21	32691927	32747127	+	4558	protein_coding	-	-
ENSCAFG00000013515	5106	2089	4438	604	679	5394	3209	5862	1012	1657	5461	2269	4068	586	876	-	6	7389390	7405129	+	1017	protein_coding	-	-
ENSCAFG00000009994	244	10719	1043	58	104	475	16544	1576	383	226	210	10428	1075	57	161	-	24	33373045	33383309	+	1412	protein_coding	-	-
ENSCAFG00000012003	2972	1065	1606	6102	5262	2152	677	1730	5081	1796	3045	973	1047	5053	4724	-	6	6164647	6171316	-	762	protein_coding	-	-
ENSCAFG00000006917	1291	1012	1376	6048	4324	1434	1802	2788	3410	5853	1478	1114	1330	4689	5293	-	2	43917307	43997834	+	8926	protein_coding	-	Pkinase
ENSCAFG00000010780	4436	3176	3253	1656	1079	4258	4809	3815	1676	1474	4648	3385	3077	1461	1018	-	5	8915318	8942146	-	4517	protein_coding	-	-
ENSCAFG00000010732	2376	2095	2662	3067	2790	2319	2393	3837	2698	5276	2361	2247	2337	2617	4139	-	25	42752798	42801428	+	3613	protein_coding	-	-
ENSCAFG00000011943	979	267	418	6796	4728	982	245	495	7546	8020	943	271	428	5706	5361	-	7	8421294	8444243	+	1846	protein_coding	-	-
ENSCAFG00000011995	2993	1064	1572	4336	5002	3346	1994	2765	3643	562	3178	1465	1561	3851	5834	-	2	72485498	72502232	-	5429	protein_coding	-	-
ENSCAFG00000007384	2049	3899	1461	2667	1527	2536	7282	3822	3560	1814	2144	4535	1796	2336	1732	-	16	44525644	44544809	-	1572	protein_coding	-	p450
ENSCAFG00000020131	6169	2125	1418	3546	1053	5139	2450	1181	5022	740	6563	2328	1286	3620	485	-	9	55801935	55852537	+	2454	protein_coding	-	-
ENSCAFG00000005954	3894	2076	2694	2805	983	5242	4033	4956	3134	558	4783	2358	2398	2348	839	-	20	13093421	13193018	+	4555	protein_coding	-	DUF323
ENSCAFG00000010005	2520	2025	1782	3504	3048	2875	2258	2764	4474	4878	2473	2283	1467	2797	3915	-	28	14646944	14658490	-	1407	protein_coding	-	-
ENSCAFG00000032099	1155	2051	1296	3821	7385	978	1384	1306	3552	4228	1319	2054	1025	2879	8611	-	9	10350536	10371713	+	1611	protein_coding	-	WW
ENSCAFG00000023804	2454	2906	2611	2233	2579	2613	4518	3750	1935	3921	2526	3178	2572	1832	3396	-	32	11877272	11978818	+	5711	protein_coding	-	HECT
ENSCAFG00000015718	2811	2376	3238	3199	1467	2690	2886	5426	3846	2503	2757	2373	3079	2787	1585	-	8	36613492	36655522	+	3315	protein_coding	-	-
ENSCAFG00000003751	2837	3049	2021	2740	2944	2469	3207	2714	2438	4376	3008	3002	1781	2354	4076	-	15	9000229	9011065	+	2602	protein_coding	-	C2
ENSCAFG00000004844	3347	3134	1829	3304	3519	3029	3213	2475	2256	1310	3248	3227	1633	2982	4484	-	19	29819830	29841112	-	2300	protein_coding	-	Ras
ENSCAFG00000008879	3380	2126	2905	2131	1550	3987	3061	4950	2880	3015	3521	2319	3065	1957	2139	-	17	49615045	49626778	-	1626	protein_coding	-	-
ENSCAFG00000012598	1947	10543	1187	96	378	1646	9706	1674	33	514	2264	10700	1518	87	650	-	38	21581518	21596349	-	5152	protein_coding	-	V-set
ENSCAFG00000003629	3863	2892	3126	2131	1672	3567	3577	4132	2290	2560	3636	3107	2645	1825	1857	-	11	74157292	74172817	-	2880	protein_coding	-	Ras
ENSCAFG00000025436	8413	296	5210	69	30	8023	118	7105	22	41	8663	293	4452	79	29	-	27	37433792	37435246	-	1455	protein_coding	-	7tm_1
ENSCAFG00000004954	3033	2959	2657	2242	2256	3028	3707	3347	2713	3443	3083	2955	2326	1873	3188	-	17	21376698	21387016	+	1623	protein_coding	-	Pkinase
ENSCAFG00000004579	1471	7619	1239	2733	987	1478	8732	1092	1138	1868	1218	8547	1101	2370	1215	-	16	14828921	14833411	+	2382	protein_coding	-	-
ENSCAFG00000028456	834	8927	3894	431	341	1202	6424	5866	1104	933	854	7246	3963	350	375	-	35	13489003	13511296	+	5155	protein_coding	-	V-set
ENSCAFG00000017177	2615	2197	2179	3314	3235	2443	2370	2799	3705	4295	2568	2447	1897	2572	4108	-	7	42702428	42814798	+	2843	protein_coding	-	-
ENSCAFG00000024839	657	1792	513	3526	4837	637	925	569	3623	11787	793	1764	507	2963	7819	-	7	2184792	2227082	+	8854	protein_coding	-	Kinesin
ENSCAFG00000017820	4170	5011	3363	203	141	5040	6384	4613	303	387	4967	4936	2848	129	216	-	30	36974802	36990110	+	3664	protein_coding	-	V-set
ENSCAFG00000004496	611	1273	6943	49	861	1104	2839	15709	74	1133	976	1653	8561	54	834	-	2	19091402	19180301	-	6308	protein_coding	-	Lectin_C
ENSCAFG00000003210	1167	252	942	6130	6634	1273	182	1516	6729	1263	1179	303	689	5483	8891	-	15	4582896	4590989	+	1612	protein_coding	-	LIM
ENSCAFG00000017834	2954	2128	1406	3784	3000	3077	2135	2518	3832	4602	2900	2228	1253	3343	3454	-	20	50748452	50773201	+	8026	protein_coding	-	Pkinase_Tyr
ENSCAFG00000005312	1017	5931	1116	2298	3733	1062	5940	1983	2569	1733	1088	6266	1092	1909	4828	-	9	2812336	2944189	-	3598	protein_coding	-	-
ENSCAFG00000017475	1825	2262	1847	3938	5230	1576	2360	2596	2617	1348	2137	2351	1705	3507	7257	-	3	62264163	62265164	-	1002	protein_coding	-	-
ENSCAFG00000012569	4665	1413	5857	4	355	5408	2554	7822	9	1128	5438	1504	5816	5	575	-	38	21702662	21724140	+	1284	protein_coding	-	-
ENSCAFG00000023345	328	12174	251	549	383	434	12280	562	457	524	343	13057	239	586	369	-	1	56894631	56896871	+	1441	protein_coding	-	-
ENSCAFG00000031706	2903	1440	7322	449	132	2976	3061	12008	496	86	2947	1281	6964	355	114	-	29	28489947	28494071	+	2292	protein_coding	-	-
ENSCAFG00000012528	3207	2652	2319	2704	2380	2853	3355	3107	3155	3288	3035	2838	2149	2343	3147	-	24	46182471	46185915	-	660	protein_coding	-	Proteasome
ENSCAFG00000006440	1709	4299	1937	3521	2438	1747	2759	3797	3533	2758	1775	4508	1739	3033	2931	-	15	35795186	35831402	-	3628	protein_coding	-	-
ENSCAFG00000002796	4170	1378	1747	4528	1645	3836	2576	3256	5772	1575	4069	1497	1745	3856	812	-	10	56171445	56300908	-	5660	protein_coding	-	-
ENSCAFG00000018234	3395	2933	3086	2627	1391	3595	3179	4420	2856	1668	3890	3144	2733	2122	1414	-	20	52318538	52327173	+	1923	protein_coding	-	-
ENSCAFG00000016640	2222	2313	1465	3045	4374	1788	2472	1841	2324	5754	2129	2662	1423	2858	5754	-	6	17450138	17468064	-	10359	protein_coding	-	SNF2_N
ENSCAFG00000007537	1882	1862	676	4136	3490	1544	3012	1143	4441	6920	1725	2162	632	3586	5119	-	2	51577415	51728906	+	4580	protein_coding	-	-
ENSCAFG00000023538	2123	1230	1402	2769	4942	1949	1447	2167	3424	7207	1981	1274	1299	2326	6789	-	6	8878177	8892948	-	5761	protein_coding	-	-
ENSCAFG00000018735	1683	1913	1571	4529	3909	1625	2032	2302	4993	4299	1658	2200	1421	3855	4307	-	X	101218419	101259567	-	6478	protein_coding	-	Ets
ENSCAFG00000000060	7927	1511	3615	1029	317	7491	1571	3898	1211	100	7810	1763	3057	849	109	-	10	92221	110643	-	5453	protein_coding	-	FG-GAP
ENSCAFG00000003104	3298	2693	3653	2005	2024	2872	3147	4370	1755	1974	3005	2926	3681	1618	3237	-	JH373278.1	283227	325633	-	5315	protein_coding	-	-
ENSCAFG00000015542	4228	2592	4277	1565	1255	3590	2943	4690	1880	2544	3881	2690	3385	1342	1395	-	5	31354124	31359432	+	1446	protein_coding	-	-
ENSCAFG00000008687	3458	3962	3455	1417	1097	3187	4079	4131	1444	2653	3452	3945	3194	1302	1466	-	31	24061738	24074896	-	3172	protein_coding	-	-
ENSCAFG00000011513	3292	167	5138	15	2404	1596	157	5432	15	11400	3374	128	4185	13	4915	-	28	25260981	25419143	-	7337	protein_coding	-	LIM
ENSCAFG00000023783	1157	5400	1804	3418	2383	1078	6845	2265	2255	1471	981	5979	1389	2828	2892	-	24	42578659	42589611	-	1305	protein_coding	-	z-alpha
ENSCAFG00000019251	1901	1123	807	4498	5015	1513	1235	1060	4053	6335	1750	1376	751	3860	6864	-	6	37409925	37534176	+	11529	protein_coding	-	-
ENSCAFG00000003086	2836	1984	1983	4218	1943	2697	2714	2808	5422	3601	2706	1930	1805	3812	1669	-	14	43308152	43354819	+	5344	protein_coding	-	HGTP_anticodon
ENSCAFG00000007504	4817	521	4111	2531	1143	5202	744	6682	2978	1053	4766	627	3328	2765	847	-	24	23411350	23423367	-	1302	protein_coding	-	-
ENSCAFG00000003389	2980	2524	2260	2837	2409	2798	2769	2880	2307	4350	2922	2903	2186	2714	3227	-	15	5951927	6022513	-	8130	protein_coding	-	-
ENSCAFG00000017894	2275	2009	1818	3588	3211	2176	2795	2829	3952	3859	2246	2070	1532	3246	4339	-	8	68539375	68572847	+	6399	protein_coding	-	-
ENSCAFG00000003190	3310	1705	2676	2097	2987	3831	2935	4748	2134	2724	3417	1872	2240	1754	3476	-	16	12964401	12994022	+	5831	protein_coding	-	-
ENSCAFG00000007127	3950	2022	1468	3701	2114	4127	2981	2194	5403	1035	4089	1988	1189	3544	2077	-	18	33494194	33885899	+	669	protein_coding	-	-
ENSCAFG00000012827	3086	1759	3464	4491	1086	3966	2796	4780	3813	352	3336	1702	2843	4042	361	-	26	23690849	23709816	+	1684	protein_coding	-	-
ENSCAFG00000011612	4425	2658	2452	1971	1361	4540	3798	3372	2022	2200	4601	2853	2330	1705	1568	-	4	6704962	6734245	-	1365	protein_coding	-	-
ENSCAFG00000004125	1951	2082	919	3657	4534	1631	2240	1150	3240	5906	1818	2419	803	2937	6551	-	18	15240764	15308087	-	5997	protein_coding	-	SET
ENSCAFG00000006488	2117	1959	1952	3997	3477	2318	2415	2984	4039	2896	2264	1917	1804	3603	4083	-	21	29911853	29919462	+	3157	protein_coding	-	Pkinase_Tyr
ENSCAFG00000005466	1203	7037	3003	869	401	1389	8376	4823	1037	390	1398	7614	3225	691	325	-	19	45037354	45152226	+	5566	protein_coding	-	Aminotran_5
ENSCAFG00000005931	2758	3994	2305	1579	1280	3025	7643	3594	1821	1573	2886	3988	2274	1465	1502	-	1	114619890	114626281	-	1270	protein_coding	-	-
ENSCAFG00000013698	1100	2302	837	2943	7429	1253	2777	759	2768	3056	1234	2250	621	2575	9766	-	34	19497922	19588283	+	3549	protein_coding	-	Glyco_transf_29
ENSCAFG00000001443	2642	1700	1698	4829	2347	2461	1814	2535	5877	2896	2706	1755	1613	4628	2108	-	10	26757639	26784908	-	1907	protein_coding	-	-
ENSCAFG00000013333	3276	3743	3788	1375	922	3237	4824	4866	1384	1489	3236	3781	3499	1172	1015	-	37	14683165	14710940	-	4891	protein_coding	-	-
ENSCAFG00000018183	3215	5357	2628	1270	380	2485	7636	3955	1414	494	3568	5417	2328	1057	400	-	7	64763278	64802507	+	4247	protein_coding	-	-
ENSCAFG00000000228	3730	2906	2398	2422	1699	3629	3866	3129	2419	1986	4300	3123	2061	2025	1893	-	11	3508845	3513476	-	2907	protein_coding	-	-
ENSCAFG00000002352	3370	2645	2338	2495	2659	3441	2995	3540	2796	1496	3531	2789	2165	2039	3270	-	1	99406273	99408398	+	966	protein_coding	-	ESCRT-III
ENSCAFG00000011482	2617	1797	1691	3273	3022	2328	2459	2475	4303	5591	2128	2134	1420	2514	3798	-	8	3581390	3587374	+	2810	protein_coding	-	RRM_1
ENSCAFG00000030873	3142	2082	1488	246	2548	2509	3259	1971	211	12436	2967	2039	1381	275	4989	-	5	29230339	29283554	+	1938	protein_coding	-	-
ENSCAFG00000003757	4942	2635	3895	786	454	4648	4490	5048	768	381	5593	2972	3664	743	498	-	12	65087462	65120744	-	984	protein_coding	-	-
ENSCAFG00000016826	3701	2471	3667	2027	1422	3414	2863	4804	1709	2349	3667	2457	3452	1851	1645	-	7	41566407	41583779	+	4288	protein_coding	-	-
ENSCAFG00000032469	2918	753	749	5518	4961	2252	1447	1010	3014	4134	3202	728	577	4778	5448	-	4	22917001	22919498	+	2212	protein_coding	-	-
ENSCAFG00000011410	2396	2184	1784	3605	2798	2324	2535	2389	4042	4496	2415	2412	1535	3099	3439	-	8	26243702	26244022	-	321	protein_coding	-	-
ENSCAFG00000012619	2953	3399	998	3415	2690	3270	4790	1532	4029	213	3175	3866	803	2962	3342	-	27	30369668	30392054	-	2081	protein_coding	-	-
ENSCAFG00000013686	3344	2902	2863	1763	1692	3748	4325	4831	1658	1996	3440	2913	2362	1348	2210	-	17	63734706	63788384	-	3635	protein_coding	-	Ras
ENSCAFG00000030641	3019	2737	2363	2233	2628	3161	3028	3464	2625	2833	3050	2853	2036	1915	3403	-	2	75704886	75712097	-	5827	protein_coding	-	Abhydrolase_2
ENSCAFG00000004255	3441	3538	3222	1988	1067	3327	4195	4531	1706	1305	3695	3472	3036	1725	1087	-	20	2832499	2860399	-	2791	protein_coding	-	-
ENSCAFG00000030258	10	1	6	24	6232	31	7	6	77	21161	13	4	1	36	13710	-	8	73387184	72911189	-	6189	protein_coding	-	C1-set
ENSCAFG00000002099	2330	3356	2134	1215	2422	2788	3858	3719	1528	5369	2604	3135	1833	1027	3967	-	10	37582602	37623593	-	4106	protein_coding	-	SH2
ENSCAFG00000005423	4494	3161	2259	1502	791	4393	6353	3456	1187	1059	4739	3474	2291	1347	772	-	23	13036095	13143573	-	4229	protein_coding	-	-
ENSCAFG00000019556	3233	2649	2240	2317	2082	3131	3177	3061	2670	3860	3198	2832	2015	2099	2709	-	9	48745743	48769053	-	3692	protein_coding	-	-
ENSCAFG00000000822	2351	1432	1743	3403	3496	2465	1790	2666	3148	6006	2275	1495	1509	2901	4579	-	13	16337372	16368250	-	4042	protein_coding	-	Rad21_Rec8_N
ENSCAFG00000018312	23	43	14156	9	14	7	470	16597	3	5	8	42	9839	11	6	-	20	52476065	52480126	-	1740	protein_coding	-	Lectin_C
ENSCAFG00000009860	2247	1954	1668	3958	3142	2074	3684	2526	3788	3077	2216	2030	1519	3542	3780	-	2	64965432	65007058	+	3398	protein_coding	-	-
ENSCAFG00000006065	2157	7268	1021	1539	781	1935	11024	1047	1169	287	2591	7436	962	1296	669	-	24	16846859	16847632	-	774	protein_coding	-	-
ENSCAFG00000023168	4053	1646	1926	2658	3094	3167	1675	2638	2496	4266	3796	1537	1478	2429	4318	-	2	73579042	73582786	-	1228	protein_coding	-	-
ENSCAFG00000016536	2842	2682	2019	3276	1871	2838	3888	2726	3904	2231	3126	2958	1492	3049	2207	-	2	84349585	84355704	+	2699	protein_coding	-	-
ENSCAFG00000014750	2904	4210	1736	1449	770	2961	9722	2884	1653	1309	2991	4760	1738	1251	745	-	8	28861426	28914478	-	5591	protein_coding	-	-
ENSCAFG00000006985	2387	1676	2120	4414	2129	1961	1571	2833	5693	3742	2277	1858	1925	4365	2055	-	26	5315660	5476358	+	7825	protein_coding	-	Myb_DNA-binding
ENSCAFG00000003710	1784	563	1862	3605	4489	1659	833	2465	3258	6934	1885	548	1817	3237	6028	-	12	63883087	63924078	+	4431	protein_coding	-	Crystall
ENSCAFG00000013894	6067	3121	2652	938	231	5535	4712	3663	981	224	6184	3404	2199	848	161	-	7	20486291	20546039	-	1658	protein_coding	-	MBOAT
ENSCAFG00000014690	3571	2626	2114	2161	2445	3384	3405	2615	2667	2448	3686	2826	1830	1870	3268	-	27	38285262	38289407	+	1629	protein_coding	-	-
ENSCAFG00000019967	2709	1960	2241	2488	2351	3025	4170	3279	2553	3779	2949	1980	2043	2203	3178	-	5	68241444	68282025	+	4991	protein_coding	-	Peptidase_S8
ENSCAFG00000005829	1529	758	365	1251	11186	1515	3783	713	294	493	2113	554	302	505	15522	-	21	26076757	26078672	-	645	protein_coding	-	-
ENSCAFG00000011347	3168	3432	2916	2048	1455	3185	3854	4311	1849	1658	3436	3397	2561	1807	1773	-	24	35817734	35868787	-	6894	protein_coding	-	-
ENSCAFG00000006550	56	12406	789	1	1	18	14056	733	3	38	64	11900	752	0	24	-	17	34340471	34369635	+	2532	protein_coding	-	-
ENSCAFG00000014531	3515	2967	2382	2228	1809	3521	3713	3281	2395	1861	3901	3119	1989	2127	1990	-	20	44195249	44211448	+	927	protein_coding	-	-
ENSCAFG00000032412	1706	476	868	5282	4477	1788	605	1793	4572	5649	1714	449	697	4411	6299	-	5	5840131	5958690	-	4248	protein_coding	-	Ets
ENSCAFG00000002425	2358	1951	1522	2500	5224	2582	2265	2151	2427	2530	2525	2126	1400	1942	7274	-	10	45315640	45352229	+	7228	protein_coding	-	-
ENSCAFG00000016397	2894	1773	1542	4963	3401	1437	2050	1564	2679	3090	2689	2234	1648	4665	4137	-	2	83912221	84132453	-	13263	protein_coding	-	-
ENSCAFG00000006219	5729	1111	2702	2854	1481	5212	2103	3278	2820	1478	4995	1006	2111	2509	1337	-	24	17586743	17659907	+	6039	protein_coding	-	-
ENSCAFG00000006539	2004	1843	1542	3162	3416	1852	1662	2087	3111	7416	2237	1834	1210	2685	4655	-	18	25680355	25708255	+	6692	protein_coding	-	-
ENSCAFG00000018530	2789	2593	2043	2641	2734	2703	3322	2132	4617	2063	2805	2930	1783	2245	3216	-	5	42732708	42761394	+	5817	protein_coding	-	Pkinase
ENSCAFG00000003083	3303	2696	2833	1899	1414	3152	3255	3791	2706	3310	3203	2725	2832	1768	1725	-	10	61857581	61873913	-	3478	protein_coding	-	-
ENSCAFG00000012303	1668	3964	1313	3228	2308	1669	5038	1898	3289	2968	1549	4423	1178	2929	3164	-	25	48307819	48369940	+	1812	protein_coding	-	-
ENSCAFG00000011349	7469	3034	2430	556	278	5133	3211	3139	697	514	8434	2835	2155	518	179	-	18	49905161	49908182	-	799	protein_coding	-	GST_N
ENSCAFG00000019908	2379	1893	1683	2643	3185	2321	2754	2550	2213	5549	2727	1928	1574	2282	4866	-	9	52526364	52702203	-	10267	protein_coding	-	-
ENSCAFG00000019785	3307	4418	1964	1783	1894	3018	4962	3004	1694	627	3350	4944	1928	1519	2126	-	5	63366568	63516385	+	10292	protein_coding	-	Kinesin
ENSCAFG00000005113	3082	2838	2455	1983	1968	2903	4419	3762	2030	2480	3026	2999	2234	1688	2623	-	19	38519927	38568223	+	1524	protein_coding	-	UBX
ENSCAFG00000016381	1632	5070	1911	1328	1122	1781	11385	2828	1599	1017	1616	4863	1662	1169	1486	-	7	40144868	40152141	-	3848	protein_coding	-	-
ENSCAFG00000008426	3542	2208	2285	2451	2070	3041	2828	3075	2123	3916	3240	2500	2183	2295	2708	-	2	58063990	58137364	+	7143	protein_coding	-	Not1
ENSCAFG00000003349	2853	3555	3078	1471	545	3894	5646	4965	1853	605	3433	3794	2922	1406	442	-	10	68806582	68823262	+	1623	protein_coding	-	-
ENSCAFG00000006580	884	966	981	2460	1808	2904	1576	2328	6376	11499	1152	836	842	1901	3946	-	27	1016290	1020000	-	1200	protein_coding	-	RRM_1
ENSCAFG00000016065	4014	2262	2690	8291	5853	131	88	96	347	357	3064	1689	1860	7717	1962	-	X	44508997	44509863	-	867	protein_coding	-	-
ENSCAFG00000008465	3387	7201	1583	490	916	3218	5927	1795	531	1829	3338	7056	1324	407	1409	-	27	4963436	5015956	+	3727	protein_coding	-	FH2
ENSCAFG00000007692	3611	1919	2634	2772	2149	3553	2213	3516	2710	2094	4072	2183	2219	2429	2322	-	17	39497935	39499535	-	306	protein_coding	-	-
ENSCAFG00000015594	1747	1867	1480	3772	3423	1771	2821	1850	3701	5423	1624	1865	1147	3030	4866	-	18	53884642	53894846	+	1941	protein_coding	-	-
ENSCAFG00000025115	1696	2154	800	5107	3175	1432	2384	1047	3914	6111	1498	2146	645	4615	3656	-	38	22884961	22887587	-	3287	protein_coding	-	PAAD_DAPIN
ENSCAFG00000029077	3295	2595	2252	2431	1971	2982	3536	3156	2486	3241	3142	2728	2113	2078	2360	-	10	883486	909859	-	4033	protein_coding	-	-
ENSCAFG00000016388	831	1012	776	5310	4146	931	1443	1167	4931	6636	896	1125	642	4590	5908	-	4	35928497	35936780	-	1863	protein_coding	-	Pkinase
ENSCAFG00000031290	8797	366	2692	82	47	11461	1387	6238	81	62	7048	542	1414	82	38	-	2	76667676	76670143	-	1418	protein_coding	-	Collagen
ENSCAFG00000008026	4517	5206	1932	378	74	4287	7139	3203	883	30	4838	5505	1994	317	18	-	31	11273607	11354598	+	5195	protein_coding	-	ABC_membrane
ENSCAFG00000013366	2901	3310	2845	1476	937	3363	4216	4441	2436	2581	3183	3372	2771	1278	1195	-	36	19131329	19134035	-	426	protein_coding	-	-
ENSCAFG00000002387	3275	3141	3424	1464	1150	3356	3691	4697	1800	1904	3659	3115	3043	1218	1361	-	10	44979740	44985971	-	490	protein_coding	-	-
ENSCAFG00000014865	3128	3082	2511	2023	1655	3126	3211	3350	2652	3283	3245	3209	2240	1600	1927	-	4	24183952	24207969	+	4821	protein_coding	-	-
ENSCAFG00000002120	910	9274	1673	363	146	1083	10433	2493	669	136	896	10317	1458	242	137	-	1	93476683	93606942	+	5146	protein_coding	-	V-set
ENSCAFG00000016333	1152	1177	915	5321	5461	1203	2002	1168	5084	2763	1290	1182	790	4203	6501	-	4	35875257	35889960	+	1386	protein_coding	-	LIM
ENSCAFG00000012982	4868	781	5633	7	1	5729	3511	8050	13	14	5138	840	5610	1	5	-	33	29437464	29441450	-	630	protein_coding	-	-
ENSCAFG00000015184	2815	2305	2333	3394	2910	3019	2739	3433	3231	467	2939	2459	1938	3236	2982	-	27	38599401	38605594	-	1784	protein_coding	-	-
ENSCAFG00000001818	2700	4255	1923	1214	1101	2654	8727	3036	1242	1510	2118	5397	1744	1017	1558	-	11	50156089	50167536	+	1498	protein_coding	-	DnaJ_C
ENSCAFG00000002078	2288	1849	1926	6723	2244	2291	2392	1980	5163	585	2679	2021	1663	5505	828	-	12	15348061	15396810	-	1869	protein_coding	-	Death
ENSCAFG00000011603	2301	2897	2321	2814	1895	2556	2738	3739	3806	1974	2574	2737	2329	2508	2914	-	26	19408466	19506619	+	1954	protein_coding	-	Pkinase
ENSCAFG00000017841	3403	3213	2986	2073	1325	3123	4121	3831	1544	1736	3396	3469	2710	1701	1444	-	4	57535033	57567686	-	1521	protein_coding	-	RRM_1
ENSCAFG00000016307	1704	2076	1195	3459	4854	1875	3083	1807	3432	1598	1788	2091	1185	2936	6987	-	2	82088247	82090436	-	414	protein_coding	-	-
ENSCAFG00000009285	2380	2242	1972	3114	2388	2524	2450	2787	2902	5059	2415	2302	1720	2645	3136	-	25	34660755	34673099	-	2795	protein_coding	-	-
ENSCAFG00000005702	2399	1525	1547	3708	3292	2019	1963	1898	3670	5230	2183	1632	1397	3206	4306	-	23	18160741	18206075	+	4809	protein_coding	-	DNA_gyraseB
ENSCAFG00000011846	1986	1605	1413	4236	2758	2132	1697	1966	5058	4838	2015	1734	1293	4025	3212	-	20	40078175	40085007	+	2328	protein_coding	-	-
ENSCAFG00000012701	2938	1724	2280	4039	1761	3054	2591	3483	4243	1677	3066	1818	2000	3612	1663	-	33	28501773	28586937	-	7683	protein_coding	-	PH
ENSCAFG00000009978	642	7006	907	2903	3655	588	2801	400	3547	746	712	7768	848	2258	5145	-	31	33846821	33862691	+	4771	protein_coding	-	Ets
ENSCAFG00000006510	2748	2703	4022	1745	1426	3202	1582	5283	1691	2709	2960	2646	3864	1502	1842	-	17	33774389	33936389	+	6520	protein_coding	-	-
ENSCAFG00000025281	3178	1583	4116	2128	1887	2303	3527	4279	1973	1435	4047	1905	4151	1852	1559	-	JH374180.1	1402	4526	+	1850	protein_coding	-	-
ENSCAFG00000011664	1651	2210	5884	1089	443	1598	1628	14448	1159	465	1674	1893	4457	919	384	-	8	4046626	4058602	+	1365	protein_coding	-	-
ENSCAFG00000019064	2636	2982	1847	2557	2556	2669	3979	2765	2451	2126	2807	3128	1659	2306	3356	-	5	54960069	54987279	+	5826	protein_coding	-	-
ENSCAFG00000000607	1977	2000	1652	3721	3190	1953	2184	2240	3728	4528	2137	1995	1479	2994	4022	-	12	1166576	1182533	-	3157	protein_coding	-	-
ENSCAFG00000016702	1307	7391	1412	1187	1364	1021	9576	1706	692	897	1356	7983	1394	977	1504	-	8	44598629	44723309	+	6977	protein_coding	-	-
ENSCAFG00000010232	1582	2781	1393	2919	3983	1745	1789	1942	4417	3140	1697	2588	1438	2531	5783	-	28	15124042	15137850	+	2270	protein_coding	-	-
ENSCAFG00000000931	3203	5064	2425	734	453	3424	6791	3663	697	804	3407	5545	2399	632	458	-	1	57866879	57896517	+	4564	protein_coding	-	Prenyltransf
ENSCAFG00000008515	2050	1999	1877	2634	3777	2133	1928	2714	2917	4138	2244	1975	1651	2180	5430	-	26	8496162	8518835	-	3172	protein_coding	-	Metallophos
ENSCAFG00000011954	2302	2794	1674	2599	2501	2263	3654	2104	3274	4052	2556	2742	1500	2160	3462	-	26	22163264	22168100	-	1146	protein_coding	-	bZIP_2
ENSCAFG00000014183	2934	3070	1890	2812	1903	3269	2574	3311	3255	2078	3038	3345	1782	2312	1975	-	5	21323663	21356783	+	3158	protein_coding	-	-
ENSCAFG00000001132	1747	1582	1112	3661	3238	1799	2070	1481	3684	6793	1857	1537	916	3031	5032	-	11	25466185	25467117	-	933	protein_coding	-	RRM_1
ENSCAFG00000016618	1357	1679	2571	6596	1853	1333	915	3421	7075	839	1569	1937	2063	5574	729	-	5	32473596	32484790	+	1785	protein_coding	-	-
ENSCAFG00000018285	2006	1555	1437	5261	3269	1795	1734	2032	4506	3115	2037	1565	1278	4450	3451	-	8	71384403	71439341	+	1976	protein_coding	-	-
ENSCAFG00000013467	1694	1788	2210	3191	4805	2064	2218	3089	3010	1482	2005	1777	2122	2266	5698	-	6	7263574	7318040	+	4268	protein_coding	-	NAD_binding_1
ENSCAFG00000017298	2277	3636	2810	1762	1224	2353	5048	4336	2068	2188	2297	3681	2688	1516	1396	-	30	30683045	30759562	+	1386	protein_coding	-	-
ENSCAFG00000016601	837	1994	1764	1267	4607	909	1384	2719	830	8800	980	2131	1600	862	8568	-	9	23508573	23526690	-	3282	protein_coding	-	-
ENSCAFG00000004946	1952	3097	1610	2080	2623	2197	4440	2661	2651	3184	2013	3477	1479	1809	3942	-	9	4743563	4751192	+	795	protein_coding	-	GRAM
ENSCAFG00000028589	2709	1	3565	5342	1193	3317	0	6771	4842	463	2900	0	2982	4735	390	-	4	66956463	67033953	+	734	protein_coding	-	-
ENSCAFG00000014056	4465	1574	1495	2233	1329	5566	3792	2949	2223	2390	5172	1260	1222	2001	1520	-	X	33549021	33549572	+	552	protein_coding	-	-
ENSCAFG00000006024	5834	2502	2077	957	792	6634	2567	2972	1747	1277	6145	2371	1567	865	861	-	23	27258671	27333920	+	1251	protein_coding	-	-
ENSCAFG00000000917	2812	3000	2062	1888	2220	3099	3924	3078	2595	2140	2990	3086	1944	1527	2742	-	12	2663839	2667801	+	2464	protein_coding	-	-
ENSCAFG00000029989	529	1332	1203	3282	4537	588	1718	2001	2861	9189	565	1419	1025	3000	5820	-	20	44737498	44738415	-	918	protein_coding	-	Jun
ENSCAFG00000009651	1710	1259	1489	4092	3709	1385	1518	1847	3844	4660	1597	1290	1294	3414	5960	-	38	956735	965928	-	5791	protein_coding	-	-
ENSCAFG00000011301	3673	2355	3522	1411	1211	3926	2500	4755	1567	2115	4078	2305	3290	1186	1153	-	26	18161463	18235821	+	4211	protein_coding	-	-
ENSCAFG00000004876	1183	3341	4412	1219	1207	1300	6045	5004	1250	2045	1299	3524	4477	1119	1602	-	16	15352478	15381035	+	5298	protein_coding	-	UBA
ENSCAFG00000019902	3164	2511	1553	1810	2799	3041	3095	2234	1618	3855	3540	2730	1429	1551	4093	-	9	52450597	52562778	+	3859	protein_coding	-	-
ENSCAFG00000008410	3710	1874	1848	2216	3327	3713	2465	2533	1779	1843	3787	1928	1710	1714	4566	-	3	21069193	21177493	-	3856	protein_coding	-	SH2
ENSCAFG00000008884	514	458	383	4224	6172	571	562	550	5855	6384	513	482	352	3044	8946	-	23	50640175	50652303	-	1625	protein_coding	-	-
ENSCAFG00000013081	1840	1119	1407	2627	5312	1781	1895	1906	2495	4276	1786	1287	1386	1798	8077	-	4	15007511	15261176	-	7623	protein_coding	-	JmjC
ENSCAFG00000017563	3071	879	2367	2770	1884	4322	1351	4959	3346	2109	3461	1267	2117	2402	2619	-	9	33411950	33412399	-	450	protein_coding	-	-
ENSCAFG00000014106	941	1117	684	3392	6019	1138	1400	1097	4020	5696	988	1125	569	2643	8021	-	18	52257869	52277514	+	6881	protein_coding	-	-
ENSCAFG00000010730	1389	4559	2096	2162	2429	1371	5440	2391	1562	2734	1533	4473	1864	1751	3086	-	32	23948525	24042351	+	5340	protein_coding	-	RHD
ENSCAFG00000018417	3188	1995	1998	3407	1766	2567	2443	2645	4319	2760	3317	1928	1680	3329	1487	-	8	72697405	72721105	+	2553	protein_coding	-	-
ENSCAFG00000032121	617	593	372	3469	5684	513	538	626	4067	9573	628	606	327	2830	8385	-	24	42396311	42410589	+	1931	protein_coding	-	-
ENSCAFG00000011916	2204	753	3086	4060	2335	1904	514	3225	4517	4151	2353	803	2318	3964	2614	-	6	6043762	6090774	-	6727	protein_coding	-	-
ENSCAFG00000031010	2496	2292	1671	3045	2508	2416	2518	2418	3345	3880	2622	2251	1539	2629	3154	-	38	21959933	21999598	+	1967	protein_coding	-	-
ENSCAFG00000009587	832	10611	1585	7	2	813	9495	1696	9	8	945	11440	1307	3	3	-	25	35044201	35087461	-	3320	protein_coding	-	Astacin
ENSCAFG00000009472	2831	1368	2275	1500	2433	4033	2736	3679	1904	2908	3735	1759	2164	1374	4035	-	29	40768253	40822294	+	5486	protein_coding	-	PSS
ENSCAFG00000014180	4433	2205	2783	1332	945	4503	2476	4013	1971	2279	4740	2406	2321	1229	1074	-	9	19104311	19107272	+	1050	protein_coding	-	Mito_carr
ENSCAFG00000006446	1295	1055	635	3338	7950	1512	1214	1170	3352	2250	1520	1091	512	2538	9277	-	26	970243	982229	-	7636	protein_coding	-	Pkinase
ENSCAFG00000016267	2933	3312	2751	1531	1222	3107	4070	3661	1543	2632	3222	3437	2433	1311	1526	-	9	22538119	22552834	-	2233	protein_coding	-	-
ENSCAFG00000008661	8161	1271	2948	76	234	6817	2485	3254	92	459	8372	1369	2652	54	345	-	27	5333820	5371089	-	1533	protein_coding	-	Tubulin
ENSCAFG00000018072	3828	3050	2008	755	722	4348	6083	3059	1630	2606	3846	3042	1904	600	1064	-	4	58423635	58450646	+	6427	protein_coding	-	-
ENSCAFG00000032458	3052	4181	2813	652	595	3355	6160	3720	673	1048	3427	4502	2951	632	777	-	2	72188686	72191270	-	321	protein_coding	-	-
ENSCAFG00000011075	2720	1235	1165	3262	2595	3736	1610	2180	4818	4303	2878	1295	876	2988	2869	-	X	1299709	1302597	-	2833	pseudogene	-	hATC
ENSCAFG00000009547	1121	1505	1056	4762	4002	1065	1688	1855	6524	2312	1148	1292	892	3914	5385	-	18	45182323	45187986	+	2617	protein_coding	-	-
ENSCAFG00000010172	5947	3872	3307	569	194	4631	3544	3963	362	122	4754	3926	2568	555	203	-	31	35905235	35929863	+	2720	protein_coding	-	-
ENSCAFG00000007602	3915	3227	2924	1695	1091	3819	3827	3661	898	933	4188	3164	2427	1502	1228	-	23	35536807	35566719	-	2961	protein_coding	-	Coatomer_WDAD
ENSCAFG00000014575	3633	940	2645	4424	1025	3622	598	3691	4894	643	4449	1175	2346	4045	360	-	37	24583507	24669980	-	5079	protein_coding	-	SH2
ENSCAFG00000010368	3403	3414	2373	1456	1558	3549	3983	3087	1607	1788	3765	3339	1883	1296	1988	-	7	246452	253543	+	1222	protein_coding	-	-
ENSCAFG00000004193	3166	2533	3074	1693	1207	3127	3646	5446	1800	1034	3367	2837	2972	1407	1149	-	1	109093923	109105449	+	1235	protein_coding	-	-
ENSCAFG00000006847	3020	2507	2452	2418	1697	3141	3000	3568	2531	2313	3005	2577	2324	2067	1834	-	28	1867803	1922700	+	4037	protein_coding	-	-
ENSCAFG00000016133	2240	1450	1616	2933	3620	2017	1569	1992	2346	5290	2548	1719	1599	2250	5207	-	X	44921816	44953858	+	6313	protein_coding	-	JmjC
ENSCAFG00000015049	4411	1326	3416	1727	3250	3482	1070	3468	1579	157	4644	1373	2994	1401	4074	-	2	78305726	78327251	-	539	protein_coding	-	-
ENSCAFG00000004741	1896	2247	2619	2915	2738	2088	2187	3222	2937	3094	2013	2308	2739	2234	3123	-	9	5235477	5251090	+	3954	protein_coding	-	-
ENSCAFG00000005809	3183	2764	2567	2476	1895	2968	3124	3261	1959	1488	3205	2876	2442	2117	2017	-	22	49514991	49581669	+	6311	protein_coding	-	-
ENSCAFG00000001331	986	629	637	5321	7177	910	723	933	2682	1886	1023	749	651	4207	9818	-	1	73401421	73463950	+	7465	protein_coding	-	-
ENSCAFG00000024944	11654	115	3408	115	36	8170	11	2779	210	29	9984	103	1608	91	19	-	9	5858852	5862730	+	1900	protein_coding	-	V-set
ENSCAFG00000003824	1609	3293	374	3280	4502	1693	4240	468	3378	2580	1761	3481	387	2475	4796	-	12	66350607	66358367	-	2895	protein_coding	-	CH
ENSCAFG00000020198	1450	2079	595	5746	2393	1181	1393	776	6661	4772	1338	1964	464	4957	2544	-	6	58895570	58932729	-	6842	protein_coding	-	-
ENSCAFG00000005256	2506	2545	2206	2027	2621	2602	3326	2909	1865	3173	2695	2764	2052	1565	3450	-	22	32723159	32790654	+	4549	protein_coding	-	-
ENSCAFG00000032423	3844	2476	2770	1177	941	3948	4145	4377	1188	1957	3995	2639	2620	924	1281	-	5	55857791	55964700	-	5585	protein_coding	-	Thiolase_N
ENSCAFG00000014632	2996	3259	2539	4167	1572	2318	2168	2755	3165	443	3018	3318	2148	3813	582	-	37	24948943	25006807	+	1155	protein_coding	-	Lactamase_B
ENSCAFG00000031015	3317	2754	2200	1579	1298	3734	3584	2814	1401	3832	3586	2848	1956	1334	2015	-	26	24784721	24795778	+	1586	protein_coding	-	-
ENSCAFG00000009247	4620	1553	3337	2141	1602	3429	1908	4833	1496	461	4163	1927	3285	2069	1416	-	32	8434080	8662967	-	14903	protein_coding	-	Beach
ENSCAFG00000000217	249	3771	336	2102	8175	373	2539	910	1168	1007	251	4570	370	1258	11158	-	1	27087476	27093109	-	3697	protein_coding	-	Pkinase
ENSCAFG00000017977	2990	3062	3313	1365	908	3221	4184	4692	1920	1404	2964	3252	2849	1216	877	-	30	37957005	37967988	-	462	protein_coding	-	-
ENSCAFG00000002483	2398	2827	5260	978	1363	1709	3428	7557	644	155	2402	2718	4280	750	1730	-	11	55403996	55455074	-	3781	protein_coding	-	TBC
ENSCAFG00000009298	1517	2287	1207	4777	2909	1565	2571	1900	3965	3260	1721	2619	1153	3737	3009	-	17	51732016	51781834	+	6542	protein_coding	-	-
ENSCAFG00000002015	2560	3924	2317	1609	1083	2849	4511	3762	1508	2157	2890	3703	2546	1392	1343	-	10	35197337	35223087	-	6035	protein_coding	-	LIM
ENSCAFG00000008000	2128	2109	3257	2188	2439	2120	2501	4004	2555	2588	2224	2155	2789	1916	3180	-	24	24261891	24265995	-	726	protein_coding	-	-
ENSCAFG00000002094	1933	3718	1317	2516	2855	1774	5028	1928	2642	1683	2128	3915	1136	2033	3543	-	13	47657932	47682620	+	1739	protein_coding	-	-
ENSCAFG00000020151	2818	2215	2196	2735	1844	2729	2329	2750	2587	3919	2901	2426	1971	2300	2419	-	5	76490126	76544271	+	5261	protein_coding	-	-
ENSCAFG00000029215	3368	2946	1870	2221	1918	2928	3703	2301	2423	1945	3265	3045	1589	2010	2606	-	15	9262125	9296041	+	5238	protein_coding	-	-
ENSCAFG00000023582	127	2	111	10985	2721	129	1	114	12063	951	196	2	90	9796	830	-	1	13233353	13256253	-	2320	protein_coding	-	Serpin
ENSCAFG00000013601	2250	2532	1624	2591	2833	2210	2942	2408	2829	3896	2288	2504	1374	2214	3619	-	38	16879829	16935844	+	7883	protein_coding	-	SH3_2
ENSCAFG00000013770	1133	2492	1228	2852	6018	1028	1681	1311	2869	3347	1133	2553	1089	2094	7286	-	9	18188914	18198724	+	5117	protein_coding	-	-
ENSCAFG00000008858	2364	1342	4247	1988	1506	2770	1246	8800	1723	1216	2560	1120	3950	1634	1647	-	32	3178399	3288755	+	3590	protein_coding	-	-
ENSCAFG00000018246	4453	3005	2834	1631	978	3986	3282	3310	1148	666	4649	3036	2538	1633	906	-	9	37947044	38078414	-	3494	protein_coding	-	-
ENSCAFG00000007626	1352	802	909	3094	3305	1280	797	1319	2482	11886	1309	930	758	2571	5233	-	2	53456217	53528489	+	7305	protein_coding	-	RhoGAP
ENSCAFG00000015716	2990	2116	1897	3043	1957	3273	3024	2968	3503	1539	3045	2369	1608	2845	1840	-	6	11724637	11757069	+	1193	protein_coding	-	-
ENSCAFG00000012665	2818	2666	1944	2529	2254	2870	3031	2664	2278	2161	3077	2837	1996	2213	2677	-	7	13453063	13501541	+	3588	protein_coding	-	-
ENSCAFG00000005789	1986	1932	1952	3229	3105	2315	2329	2887	3361	3294	2105	1935	1708	2487	3373	-	9	499552	513565	-	2642	protein_coding	-	FYVE
ENSCAFG00000019428	2711	2343	1689	2203	2151	2143	2577	2274	2985	4720	2666	2815	1568	2025	3077	-	X	121790496	121814310	-	8047	protein_coding	-	-
ENSCAFG00000012975	2955	2043	1927	2503	2016	2903	2930	2768	2440	3854	3008	2338	1818	2004	2429	-	20	40896141	41099199	+	7268	protein_coding	-	Tubulin-binding
ENSCAFG00000012071	3147	2810	2232	1960	1507	3092	4043	2948	2060	2189	3372	2907	2056	1818	1788	-	8	4196898	4199960	-	3559	protein_coding	-	ESCRT-III
ENSCAFG00000024306	1165	824	565	4864	5630	1008	857	752	4906	3712	1148	941	469	3931	7144	-	15	6324709	6356719	-	7550	protein_coding	-	Piwi
ENSCAFG00000001400	2616	2131	2249	2593	2222	2550	2152	3008	3159	3512	2786	2011	1780	2508	2632	-	13	37375781	37387847	-	1937	protein_coding	-	RRM_1
ENSCAFG00000005526	2249	1309	1489	3307	3826	2266	1443	1955	3280	4494	2287	1459	1429	2487	4590	-	16	23356833	23418407	-	5872	protein_coding	-	Pkinase
ENSCAFG00000015073	3706	2283	2333	1694	932	3904	3489	3788	2272	2399	3983	2420	2184	1419	1055	-	18	53319766	53364663	+	6512	protein_coding	-	-
ENSCAFG00000017846	2149	6000	2137	969	839	2195	6802	2832	1199	669	2245	6309	1890	865	759	-	4	57599800	57612273	+	1053	protein_coding	-	HMA
ENSCAFG00000012192	2164	2065	1253	3453	3230	2414	2362	1878	3728	2915	2354	2278	1207	3004	3553	-	2	72949525	72995014	-	3940	protein_coding	-	WD40
ENSCAFG00000006072	1121	6053	1429	3190	1459	1340	4987	1858	2887	517	1191	6148	1129	3048	1480	-	22	58825106	58853941	-	1543	protein_coding	-	Ras
ENSCAFG00000018527	77	95	42	2272	13373	109	133	72	707	1518	73	92	50	1313	17865	-	20	53035720	53042497	-	2715	protein_coding	-	-
ENSCAFG00000005071	3304	3489	2330	1986	887	3293	4417	3272	2005	871	3602	3596	2332	1834	570	-	22	30568622	30576800	+	2782	protein_coding	-	-
ENSCAFG00000019738	3137	2537	3009	1651	1203	2992	3243	4017	1941	2479	3267	2534	2731	1615	1431	-	6	40613728	40625949	-	771	protein_coding	-	-
ENSCAFG00000011792	2219	2125	1563	2670	2319	2046	2215	2034	3734	5621	2143	2378	1355	2265	3085	-	18	50178336	50291127	-	6687	protein_coding	-	zf-CXXC
ENSCAFG00000016311	3046	2304	1518	2395	2831	1962	3002	1715	1423	4268	2541	2982	1552	2284	3942	-	X	45235197	45403462	-	14336	protein_coding	-	HECT
ENSCAFG00000001077	684	1853	332	3091	7868	691	2765	525	2096	1037	692	2207	274	2093	11508	-	13	23338489	23346359	+	3156	protein_coding	-	Pkinase
ENSCAFG00000002856	2383	3475	3512	1515	988	2211	3789	4189	1282	2440	2270	3630	3535	1142	1350	-	14	38579446	38581983	-	1330	protein_coding	-	-
ENSCAFG00000009478	2415	2843	2084	2684	1980	2534	3492	3811	2097	1853	2476	3016	1786	2398	2232	-	3	30859569	30966757	+	7121	protein_coding	-	START
ENSCAFG00000017313	3059	2445	2265	2523	1638	3478	2847	3396	2737	1814	3204	2450	1902	2130	1776	-	6	18450221	18458494	+	1983	protein_coding	-	MFS_1
ENSCAFG00000002990	3403	2659	1798	2400	1966	2717	3604	2262	2327	2347	3313	2927	1553	2213	2148	-	11	66092669	66124783	-	8501	protein_coding	-	-
ENSCAFG00000016146	1070	773	594	3265	8110	970	842	931	2204	2048	1093	822	490	2476	11926	-	9	22428495	22441820	-	5442	protein_coding	-	-
ENSCAFG00000019419	5034	2794	3236	511	155	5129	3041	4631	939	162	5552	2923	2785	433	176	-	X	121782428	121788973	-	1434	protein_coding	-	GlcNAc_2-epim
ENSCAFG00000005768	3912	5108	1261	1446	613	3928	6415	1264	1084	142	4625	4707	1028	1344	546	-	21	25917318	25923276	-	1309	protein_coding	-	-
ENSCAFG00000014559	1154	3090	930	3390	3440	1012	5281	1255	2334	1575	1053	3840	954	3127	4978	-	8	27106614	27198778	-	6622	protein_coding	-	-
ENSCAFG00000016392	2774	1903	2670	2167	1366	3710	2332	4641	3175	1383	3819	2104	2011	1988	1356	-	6	14595150	14622410	+	2056	protein_coding	-	-
ENSCAFG00000003063	155	2194	575	7863	3100	264	2600	1312	6236	1715	199	2033	569	7077	1491	-	11	67297468	67306107	-	2623	protein_coding	-	MFS_1
ENSCAFG00000003010	4044	3133	1149	1364	896	4488	4400	2202	1996	2884	4288	3227	1117	984	1210	-	11	66439294	66476480	+	5251	protein_coding	-	-
ENSCAFG00000018253	3650	2525	1860	429	1592	3535	4925	2552	484	4793	3799	2569	1410	436	2777	-	5	41221460	41249073	+	2398	protein_coding	-	SHMT
ENSCAFG00000010873	3566	2829	3146	986	716	3289	4699	4246	786	1691	3574	2953	3028	885	928	-	38	14754125	14824003	-	5745	protein_coding	-	HGTP_anticodon
ENSCAFG00000013383	2017	1686	1676	3533	3517	1839	1767	2224	2914	3726	2050	1883	1367	3013	4104	-	18	51571604	51592104	-	6974	protein_coding	-	-
ENSCAFG00000001477	2541	2824	1523	2020	2916	2645	3237	2123	1898	3181	2615	2830	1239	1640	4080	-	12	6456744	6507130	+	5867	protein_coding	-	G-patch
ENSCAFG00000004959	2931	2534	1797	2612	2789	2564	3025	2476	2752	1556	2877	2222	1370	2302	3465	-	23	7894590	7899141	-	1340	protein_coding	-	Thiolase_N
ENSCAFG00000010478	2122	5155	2733	27	86	2561	9592	4510	51	166	2201	5347	2557	23	92	-	18	47932307	47958008	-	2786	protein_coding	-	-
ENSCAFG00000017184	1116	590	714	5020	5034	1054	1047	956	4780	3919	1066	744	722	4264	6196	-	7	42877612	42920090	-	4680	protein_coding	-	-
ENSCAFG00000015689	2574	1427	1809	1725	2734	2798	2003	2876	1929	5921	2863	1521	1597	1400	4039	-	X	42079109	42108334	-	4269	protein_coding	-	OTU
ENSCAFG00000011630	8	604	10	1770	11487	8	488	6	24	1139	7	721	15	875	20049	-	7	6454452	6590795	+	6507	protein_coding	-	Sushi
ENSCAFG00000000580	2496	2176	3107	2135	1791	2271	2571	4315	1832	2654	2504	2271	3151	1757	2134	-	13	2729503	2763613	-	933	protein_coding	-	-
ENSCAFG00000012215	1502	458	1832	6273	2218	1599	695	2790	7844	1295	1485	448	1439	5568	1695	-	X	12075730	12103822	-	2185	protein_coding	-	-
ENSCAFG00000013549	3090	2514	4628	1227	562	3193	2547	5665	819	392	3354	2745	4954	1048	390	-	6	7507611	7508524	-	759	protein_coding	-	-
ENSCAFG00000018583	635	3513	931	1368	3213	873	3729	1662	1058	6465	819	4229	1030	1013	6578	-	5	44062899	44185890	-	4139	protein_coding	-	-
ENSCAFG00000013165	2229	1625	1498	3633	2663	2361	1728	2245	4325	3461	2248	1601	1361	3310	2772	-	24	47442630	47484524	+	4119	protein_coding	-	-
ENSCAFG00000003997	1944	3335	2449	2351	1483	1971	3826	3810	2299	2443	2028	3503	1966	1982	1665	-	16	8827990	8868845	+	4569	protein_coding	-	-
ENSCAFG00000018442	1671	6967	1690	930	830	1585	6458	2317	779	946	1824	7722	1426	835	1069	-	7	69586376	69647048	-	3259	protein_coding	-	-
ENSCAFG00000000636	3033	1795	2727	2086	1474	2711	2017	3472	2470	4185	3026	1844	2357	1904	1943	-	12	1255017	1269370	-	5373	protein_coding	-	-
ENSCAFG00000017265	2861	3787	2462	838	620	2917	6544	4067	1002	829	3107	4342	2293	698	654	-	9	26823577	26966300	-	4074	protein_coding	-	-
ENSCAFG00000010877	21	0	13	10275	3351	12	0	21	11000	2060	22	1	8	8859	1377	-	9	15586157	15568851	-	12969	protein_coding	-	ABC_tran
ENSCAFG00000000975	1748	3461	1163	2499	4798	1866	2252	1486	2000	364	1853	3598	1125	2077	6725	-	10	23007707	23045207	+	1611	protein_coding	-	-
ENSCAFG00000019667	1923	1583	1658	3177	2839	1910	1931	2083	3409	4743	1975	1785	1325	2522	4113	-	6	39996589	40003460	-	4429	protein_coding	-	Peptidase_C2
ENSCAFG00000011758	1126	2457	882	2862	4823	1213	2598	1175	2865	2978	1228	2618	708	2392	6990	-	26	20201893	20217275	-	1277	protein_coding	-	-
ENSCAFG00000014333	865	417	3547	5486	3456	810	481	4222	4665	319	1051	576	2738	4775	3468	-	3	58804790	58807189	+	345	protein_coding	-	-
ENSCAFG00000013302	2343	2729	1950	2773	2508	2007	2895	2640	2349	2726	2172	2870	1749	2374	2722	-	8	13605491	13693847	-	5594	protein_coding	-	Bromodomain
ENSCAFG00000001229	2026	3341	1440	2401	2383	1963	3714	2154	1874	3336	2140	3641	1237	1985	3146	-	12	3860942	3955149	-	4236	protein_coding	-	-
ENSCAFG00000003828	960	1115	524	3692	4571	1034	1492	709	4595	5573	919	1282	513	3073	6716	-	12	66371550	66380767	-	2740	protein_coding	-	-
ENSCAFG00000030384	1772	2293	1213	2655	3113	2139	2880	2296	2901	2976	2145	2407	1098	2284	4520	-	1	37706423	37721782	+	4341	protein_coding	-	Ras
ENSCAFG00000017089	2260	2001	1734	3059	2896	2305	2353	2418	2893	2665	2482	2019	1603	2652	3308	-	6	18085406	18092916	+	1369	protein_coding	-	Metallophos
ENSCAFG00000017248	3470	2144	2267	1810	1451	3469	2697	3225	1789	2724	3446	2331	2122	1670	2011	-	7	42974092	43010848	-	3304	protein_coding	-	-
ENSCAFG00000011567	2265	1914	1851	2937	2623	2417	2337	2892	2534	2987	2409	2098	1609	2544	3176	-	20	40062141	40073381	+	5316	protein_coding	-	UCH
ENSCAFG00000020252	7435	1493	3078	434	403	5570	2630	2407	619	43	7802	1680	2089	387	446	-	5	79985474	79989648	+	828	protein_coding	-	Flavodoxin_2
ENSCAFG00000023061	3254	2302	2124	2277	1854	2842	2889	2908	1389	2414	3237	2623	2103	1965	2329	-	10	35086853	35181646	-	11892	protein_coding	-	Pro_isomerase
ENSCAFG00000011525	124	2626	59	1922	9575	119	3581	50	383	1072	115	2964	32	1366	12496	-	3	51822475	51833514	+	984	protein_coding	-	Exonuc_X-T
ENSCAFG00000029842	596	9015	855	630	345	533	9357	549	1673	428	683	10261	658	566	322	-	10	26475150	26486724	-	3171	protein_coding	-	bZIP_Maf
ENSCAFG00000014976	1310	1292	937	3561	5132	1354	1398	1379	2965	3753	1400	1635	828	2889	6622	-	18	53103492	53117942	-	4214	protein_coding	-	Pkinase
ENSCAFG00000029395	3566	2597	3452	1461	662	3379	2879	4590	1152	920	4007	2768	3003	1246	762	-	17	20363874	20399931	+	2336	protein_coding	-	Thiolase_N
ENSCAFG00000029755	2385	1468	1565	3114	2553	2388	2109	2176	3524	3930	2576	1453	1424	2657	3114	-	32	11805584	11812755	-	5002	protein_coding	-	-
ENSCAFG00000014477	948	1458	722	3228	4342	988	2108	1049	3641	5998	1111	1516	521	2853	5947	-	27	38101789	38103111	-	378	protein_coding	-	-
ENSCAFG00000030200	1565	1568	1185	3389	3462	1878	1739	1850	3742	4700	1542	1494	1025	2639	4652	-	9	55612853	55620053	-	4830	protein_coding	-	Pkinase
ENSCAFG00000017756	2645	3610	2885	1453	985	2867	4201	3806	1482	1148	2741	3733	2610	1422	838	-	6	23631897	23653837	-	1486	protein_coding	-	-
ENSCAFG00000030180	3703	2114	2590	1517	2352	4504	1494	4936	437	374	3698	2155	2509	1305	2720	-	5	20972871	20999929	+	5330	protein_coding	-	-
ENSCAFG00000000698	1763	1192	1563	3355	3050	1841	1398	2049	4369	5140	1902	1175	1155	2785	3660	-	10	17042863	17046013	-	2241	protein_coding	-	-
ENSCAFG00000013589	2121	2287	2403	2280	1648	2651	3879	3995	2563	2141	2376	1967	2285	2047	1738	-	7	18432126	18444570	-	2176	protein_coding	-	BTB
ENSCAFG00000017095	480	409	313	4371	7097	682	571	458	4370	3758	608	327	288	3623	9015	-	6	18098998	18102115	-	741	protein_coding	-	-
ENSCAFG00000005952	2872	1663	1789	2408	1975	2847	2175	2324	2848	4019	3105	1777	1546	2217	2805	-	9	256694	261389	+	1894	protein_coding	-	Dus
ENSCAFG00000017492	2162	2188	1494	3842	1988	2154	3593	2193	4068	2132	2126	2399	1237	3306	1482	-	6	21081883	21180398	+	7287	protein_coding	-	RhoGAP
ENSCAFG00000012109	3255	2870	3246	859	385	4151	3658	5252	1377	621	3783	2981	2799	738	377	-	28	29396333	29403719	-	774	protein_coding	-	-
ENSCAFG00000012625	2536	2588	2192	2006	2123	2562	3020	2851	2526	2260	2595	2747	2014	1700	2626	-	24	46309505	46314768	+	1221	protein_coding	-	-
ENSCAFG00000002448	804	2256	1437	6115	2143	907	1523	2527	5415	2031	833	2237	1811	4958	1302	-	14	31743790	31793714	+	5150	protein_coding	-	PAS
ENSCAFG00000009425	675	11059	414	137	104	781	8800	559	137	242	780	11993	397	106	109	-	25	34857439	34901190	-	5587	protein_coding	-	-
ENSCAFG00000010715	2145	2061	1758	3788	1925	2178	2497	2470	3374	2873	2135	2133	1671	3399	1867	-	2	69010516	69021674	-	4942	protein_coding	-	-
ENSCAFG00000004989	1498	1712	3529	1757	1659	1424	2023	6528	2458	2930	1554	2059	3383	1368	2376	-	9	4658759	4678922	+	7011	protein_coding	-	-
ENSCAFG00000000638	1017	226	383	6904	3187	1087	332	457	7931	3272	1182	354	415	5492	4002	-	13	4218084	4224051	-	1914	protein_coding	-	-
ENSCAFG00000017570	1085	971	657	5040	2933	935	1197	946	6102	5576	1062	1074	680	4366	3615	-	8	62304113	62344147	-	4336	protein_coding	-	-
ENSCAFG00000004606	4521	891	1550	771	1237	6448	1735	3998	1160	3327	4832	1043	1624	654	2378	-	19	23503647	23533880	+	2496	protein_coding	-	-
ENSCAFG00000012180	2631	1643	1972	2950	2242	2723	1722	2854	3827	2463	2501	1907	1645	2444	2624	-	34	17053298	17067520	+	5065	protein_coding	-	-
ENSCAFG00000018619	2499	1178	3910	653	1459	3145	1802	5509	648	4108	2993	1175	3655	552	2859	-	4	68661855	68676418	-	4731	protein_coding	-	-
ENSCAFG00000030565	1035	1658	918	2583	5923	691	863	646	2225	5305	991	1404	829	2157	8883	-	28	21829653	21845650	+	5613	protein_coding	-	DSPc
ENSCAFG00000018188	1671	4325	502	2695	2024	2135	7820	872	2830	135	1879	4463	344	2351	2026	-	8	70965776	70981152	+	2272	protein_coding	-	-
ENSCAFG00000015746	3273	2632	2116	1911	1270	3171	3629	2762	2399	1560	3261	2902	1892	1840	1422	-	6	11798647	11816099	-	4821	protein_coding	-	ER_lumen_recept
ENSCAFG00000004724	2922	2726	2104	1934	1613	2836	2852	2890	2071	2923	2904	2640	2049	1844	1727	-	9	5298342	5311184	+	1019	protein_coding	-	-
ENSCAFG00000004792	1940	1489	1340	3190	3422	1869	1820	1824	3397	4361	1921	1452	1107	2670	4216	-	15	15664980	15683265	-	1833	protein_coding	-	-
ENSCAFG00000003936	2037	1492	1581	2966	3420	1804	1955	2304	2611	3305	1586	1626	1257	2309	5715	-	2	17506290	17588461	-	2880	protein_coding	-	WW
ENSCAFG00000012695	1110	1122	1110	3118	2906	1178	994	1603	3833	8784	1113	1096	926	2672	4393	-	25	50555474	50565804	+	2016	protein_coding	-	Peptidase_C2
ENSCAFG00000007603	4825	3033	3088	19	514	2772	5560	3443	5	1188	4275	3340	2976	17	901	-	20	32394484	32533275	-	9702	protein_coding	-	CH
ENSCAFG00000020160	2587	2622	2720	1515	1589	2384	3980	4040	1468	2329	2708	2546	2406	1452	1573	-	5	76635218	76737423	-	3793	protein_coding	-	-
ENSCAFG00000001372	1700	1293	1477	2827	2779	1698	1394	2057	3060	7103	1687	1253	1380	2467	3738	-	13	37356641	37374762	-	4851	protein_coding	-	PDZ
ENSCAFG00000005788	3054	2571	2199	2116	1211	3055	3818	3405	2352	949	3471	2635	1878	2012	1154	-	21	25981308	25986399	+	483	protein_coding	-	-
ENSCAFG00000014184	2609	2381	1902	2046	1636	2676	3185	2521	2723	3133	2825	2414	1721	1807	2289	-	8	26245407	26246747	+	1341	protein_coding	-	-
ENSCAFG00000008718	2185	1582	990	3673	4349	1398	1750	1178	1821	3407	1920	2092	1043	3618	4838	-	27	5521804	5553490	+	17951	protein_coding	-	FYRC
ENSCAFG00000005694	1827	870	1095	3091	3248	1692	1174	1525	4121	6838	1734	802	1061	2847	3909	-	15	19144143	19175674	-	1389	protein_coding	-	-
ENSCAFG00000010998	1952	1444	927	2685	3304	1723	1790	1243	1989	7049	1831	1666	932	2146	5090	-	3	47127986	47216758	-	9030	protein_coding	-	SNF2_N
ENSCAFG00000001333	1920	3447	1682	2277	1935	1830	3865	2332	2564	2862	2014	3374	1408	2105	2153	-	13	37266759	37272466	-	2124	protein_coding	-	Epimerase
ENSCAFG00000019665	558	455	313	3754	7701	649	448	627	2925	3423	481	494	329	2787	10808	-	20	57761173	57768799	+	819	protein_coding	-	R3H
ENSCAFG00000004903	2103	1875	1619	3000	2806	2165	2431	2166	2700	3656	2155	2015	1372	2439	3247	-	15	16520080	16570975	-	6200	protein_coding	-	-
ENSCAFG00000003554	1951	3023	3391	1162	631	1872	4802	5600	1276	1279	1990	3579	3256	1117	816	-	12	58592025	58932720	-	6968	protein_coding	-	Sec63
ENSCAFG00000016341	2022	1164	1021	2428	2519	1952	1364	1364	2729	8569	2098	1211	825	2158	4318	-	5	32384353	32391180	-	5765	protein_coding	-	BTB
ENSCAFG00000019767	2893	2956	1624	1705	1270	2961	5003	2229	1980	2194	2960	3294	1505	1594	1556	-	9	49828346	49836235	-	2531	protein_coding	-	Exonuc_X-T
ENSCAFG00000007292	819	1572	778	5745	2632	718	2255	1154	4830	3528	838	1773	749	5379	2938	-	17	37278517	37292454	+	3459	protein_coding	-	-
ENSCAFG00000006921	2387	1725	1128	2979	3346	2277	2133	1537	2832	3418	2223	1821	883	2831	4176	-	24	20423383	20440615	-	2474	protein_coding	-	zf-RanBP
ENSCAFG00000003338	1511	1719	1208	2738	4173	1410	1473	1608	2769	5297	1557	1558	961	2375	5296	-	1	106333133	106338154	-	1374	protein_coding	-	Hormone_recep
ENSCAFG00000011056	1959	2873	3007	1289	1828	2251	3142	5086	1566	1865	2112	2546	2418	1290	2419	-	8	1982426	2136332	-	2925	protein_coding	-	-
ENSCAFG00000002354	2244	1434	1750	2586	2815	2160	1446	2413	2522	4911	2273	1437	1558	2260	3830	-	1	99409096	99415146	-	2505	protein_coding	-	zf-B_box
ENSCAFG00000006639	2488	3094	2596	1933	1146	2427	3483	3454	2329	1924	2421	3040	2430	1638	1233	-	24	18556266	18561026	+	1501	protein_coding	-	-
ENSCAFG00000019390	2018	1835	1426	2252	2985	2154	2761	2332	2206	4694	1919	1757	1222	2016	4049	-	9	48031537	48110951	-	5021	protein_coding	-	SET
ENSCAFG00000020013	2532	1857	2063	1696	1957	2304	1969	2708	1727	6097	2537	2008	1812	1418	2937	-	9	54655955	54712827	-	7254	protein_coding	-	-
ENSCAFG00000016197	2804	1806	1127	1121	951	7223	4916	2146	1587	2362	3862	2205	946	922	1610	-	18	55049318	55063544	-	4468	protein_coding	-	-
ENSCAFG00000007987	2441	2340	2389	2639	1588	2340	2767	3413	3330	1686	2459	2184	2038	2456	1494	-	17	40393178	40429257	+	5641	protein_coding	-	CoA_binding
ENSCAFG00000015925	1844	2478	875	2544	3725	1994	5077	1359	1852	907	2053	2852	885	1953	5159	-	30	20756956	20778565	-	2456	protein_coding	-	-
ENSCAFG00000011181	3158	3160	2631	1102	507	3274	4061	3844	1061	1241	3529	3861	2536	916	670	-	24	35648431	35748100	+	9426	protein_coding	-	Sec7
ENSCAFG00000014334	1973	782	729	4697	4189	2127	889	973	4463	2738	2042	879	520	4053	4460	-	9	19266557	19297587	+	3685	protein_coding	-	Hist_deacetyl
ENSCAFG00000015669	1851	2904	1558	2491	1447	1763	5548	1774	3484	2455	1881	2813	1529	2415	1476	-	4	28930798	29036882	+	4666	protein_coding	-	-
ENSCAFG00000018670	3277	2494	2095	2491	1141	3062	3192	3285	2473	670	3532	2528	1893	2306	892	-	5	46515849	46577501	-	1776	protein_coding	-	PGM_PMM_III
ENSCAFG00000015155	640	167	536	8581	2622	694	604	1119	9011	1755	588	178	400	7244	1180	-	X	41200996	41205394	+	1599	protein_coding	-	-
ENSCAFG00000005469	2672	2335	1842	2891	2720	2248	2308	2274	2031	2345	2286	2246	1678	2537	2903	-	1	113759163	113788488	-	3909	protein_coding	-	KOW
ENSCAFG00000001310	2667	4503	2185	971	675	2485	5622	3407	1173	596	2779	4674	1897	882	792	-	12	4496928	4581045	+	3693	protein_coding	-	zf-C4
ENSCAFG00000015188	1581	4741	1098	2250	1863	1510	4516	1383	2602	1639	1656	5309	908	1893	2355	-	26	30541999	30581964	-	4734	protein_coding	-	SH2
ENSCAFG00000016628	1670	2853	1871	2559	2077	1758	3118	2409	2860	3244	1825	3082	1498	1976	2497	-	5	32486808	32497247	+	5913	protein_coding	-	-
ENSCAFG00000017663	5104	4548	1383	0	0	4846	5081	1843	0	0	6533	4417	1522	0	1	-	7	45324443	45329834	-	1103	protein_coding	-	V-set
ENSCAFG00000018707	1664	1885	1408	2444	2880	1787	3408	1808	2185	3024	1765	2274	1382	1920	5426	-	7	75488126	75510209	+	1996	protein_coding	-	RhoGAP
ENSCAFG00000015747	2591	1608	1914	2133	2412	2656	1849	3216	2440	3664	2592	1784	1560	1729	3111	-	5	31707285	31718101	-	4768	protein_coding	-	-
ENSCAFG00000000643	3601	2946	3387	572	598	3680	2768	4158	841	869	3863	3413	3256	405	898	-	13	4366709	4395877	-	1754	protein_coding	-	-
ENSCAFG00000016952	2092	2152	1175	3114	3142	2422	1472	2203	2906	1789	2529	2242	1060	2861	4057	-	6	17812840	17813340	-	501	protein_coding	-	-
ENSCAFG00000028839	2078	1819	1425	3440	3286	2025	2272	2021	3053	2005	2128	1923	1268	2692	3759	-	2	6072586	6112757	-	2614	protein_coding	-	Ras
ENSCAFG00000014636	4290	3894	1987	532	381	4606	5272	2264	532	68	4403	4164	1859	396	534	-	37	24953423	24958569	-	801	protein_coding	-	-
ENSCAFG00000025195	1515	2170	988	2284	3707	1543	2182	1472	2891	4658	1616	2281	808	1838	5172	-	27	38104842	38111462	-	3519	protein_coding	-	-
ENSCAFG00000015145	2090	1537	1860	3095	2299	2206	1969	2786	3224	2954	2133	1709	1812	2574	2873	-	30	16358958	16407557	+	3416	protein_coding	-	UCH
ENSCAFG00000004186	2080	1031	1962	3665	2055	2364	1241	2491	3906	3453	2238	1117	1747	3284	2452	-	2	10463802	10584289	+	1950	protein_coding	-	PIP5K
ENSCAFG00000012059	3494	2927	1501	444	477	4364	6544	2834	603	2055	3574	3573	1466	374	852	-	32	33226220	33525152	-	3610	protein_coding	-	Pkinase
ENSCAFG00000012894	2968	1362	2485	1975	1772	3254	1693	3354	2063	3188	3028	1493	2193	1618	2623	-	6	6583469	6595281	-	1390	protein_coding	-	Methyltransf_11
ENSCAFG00000007104	2843	2423	2240	2164	1243	2742	2656	3249	2255	2552	3101	2388	2185	1868	1132	-	18	33698621	33733735	-	2211	protein_coding	-	-
ENSCAFG00000011134	2900	3286	1948	1240	1189	3094	4708	2869	1114	1550	3204	3691	1856	1090	1301	-	8	2984501	2984860	-	360	protein_coding	-	-
ENSCAFG00000029189	91	414	10864	16	37	116	3117	9360	20	120	124	373	10291	18	77	-	10	30622923	30681879	-	5436	protein_coding	-	-
ENSCAFG00000011680	2014	1551	1587	3257	2645	1961	2058	2291	3036	3368	2080	1657	1474	2481	3566	-	34	15829063	15919251	+	8090	protein_coding	-	E1-E2_ATPase
ENSCAFG00000001697	2002	1153	1438	3377	4407	1799	1245	1913	2582	2212	1901	1177	1210	2799	5802	-	12	11166664	11294794	+	9139	protein_coding	-	zf-UBR1
ENSCAFG00000012903	1484	2409	1283	286	2197	1312	2546	1522	931	10285	1541	2599	1094	249	5259	-	2	74820678	74859533	+	3809	protein_coding	-	-
ENSCAFG00000005919	1476	1126	1153	3481	4515	1469	1071	1573	3342	3423	1617	1138	924	2963	5686	-	1	114594419	114602268	-	4403	protein_coding	-	-
ENSCAFG00000014493	1305	6686	435	1936	2777	822	4272	236	1252	98	1321	8018	389	1762	3608	-	6	9272713	9288871	-	840	protein_coding	-	-
ENSCAFG00000014337	1576	1361	1455	3057	2477	2031	2600	2173	3728	3821	1842	1459	1177	2606	3545	-	3	58822482	58823138	+	657	protein_coding	-	-
ENSCAFG00000010686	1205	1783	1814	5044	3405	1217	1018	2386	3166	540	1403	2114	1674	4260	3848	-	8	253407	315573	+	6230	protein_coding	-	NACHT
ENSCAFG00000018952	1745	2249	1331	2970	2676	2212	2369	2240	2978	2873	1931	2239	1373	2497	3183	-	X	107034264	107100021	-	6908	protein_coding	-	RhoGEF
ENSCAFG00000003304	662	6231	706	1524	1259	677	5762	761	3231	3514	707	6345	557	1018	1857	-	15	4972329	4984238	-	2549	protein_coding	-	-
ENSCAFG00000007056	2524	1343	949	3490	3345	2053	2796	1003	2953	1903	2517	1344	897	2872	4808	-	28	3876494	3944487	-	5521	protein_coding	-	-
ENSCAFG00000014153	2149	2287	1969	1749	1974	2050	3196	2394	2280	4458	2223	2214	1562	1519	2772	-	20	43618589	43634789	+	3621	protein_coding	-	E1-E2_ATPase
ENSCAFG00000000887	3580	2759	1794	1599	788	3468	4102	2409	1974	1489	3958	2644	1797	1467	948	-	10	21669153	21600602	-	2394	protein_coding	-	-
ENSCAFG00000012559	1824	1431	1468	3637	2922	1700	1378	1873	3855	3614	1810	1521	1257	3457	3014	-	26	23485065	23505031	-	4075	protein_coding	-	ubiquitin
ENSCAFG00000016817	527	858	530	2156	8566	429	912	361	1977	3471	485	980	495	1451	11531	-	5	32701905	32709711	+	4962	protein_coding	-	JmjC
ENSCAFG00000001228	933	1792	222	3126	6736	974	1912	384	2295	900	1041	2190	227	2493	9467	-	13	35652454	35694719	+	3736	protein_coding	-	DENN
ENSCAFG00000015258	1148	4306	2499	1444	588	1242	6869	4650	1393	583	1277	4667	2335	1321	367	-	7	29464467	29487195	-	2336	protein_coding	-	-
ENSCAFG00000010639	1293	1486	775	2230	6786	975	1333	1035	826	3531	1190	1777	719	1630	9074	-	27	16830173	16856311	-	8745	protein_coding	-	-
ENSCAFG00000001774	3137	1612	1472	2514	1696	2569	1580	1901	3051	4566	3082	1670	1388	2125	2297	-	12	11559843	11574485	-	10174	protein_coding	-	Cullin
ENSCAFG00000013617	4003	2169	2055	1362	600	3923	4537	3844	1811	592	4586	2007	1530	1247	371	-	37	16512895	16531352	-	1583	protein_coding	-	-
ENSCAFG00000000732	2809	2110	2556	1559	1164	2826	2471	3409	2308	3343	2832	2084	2387	1310	1469	-	1	49028709	49037858	-	2324	protein_coding	-	-
ENSCAFG00000009477	3093	2577	1619	2699	1349	2901	3354	2135	2622	1609	3259	2502	1234	2217	1457	-	18	44983793	45129935	-	6433	protein_coding	-	-
ENSCAFG00000019835	326	131	311	4095	8431	504	268	583	3264	537	398	181	223	3012	12356	-	6	42453942	42517288	+	3308	protein_coding	-	-
ENSCAFG00000005008	2357	3108	1573	1945	1705	2710	3139	2046	2229	1654	2783	3827	1585	1502	2447	-	19	37041266	37331489	+	5175	protein_coding	-	-
ENSCAFG00000009058	2162	2924	2264	2103	1684	1981	3430	2729	1904	1822	2144	3315	2040	1827	2253	-	24	29075159	29165539	+	2646	protein_coding	-	-
ENSCAFG00000003816	989	991	546	3615	4686	1340	1299	793	3528	5609	991	958	491	2920	5803	-	12	66347721	66350305	+	1272	protein_coding	-	Exo_endo_phos
ENSCAFG00000015720	2603	4387	2606	1281	963	2254	4520	2801	969	1222	2284	4569	1952	1029	1099	-	9	20787795	20795967	+	2649	protein_coding	-	Helicase_C
ENSCAFG00000018063	2709	3271	2161	1220	1624	2515	4925	3590	731	535	2768	3453	1956	1029	2035	-	X	82863877	82916789	-	5484	protein_coding	-	AMP-binding
ENSCAFG00000012293	1172	356	2831	1374	7678	863	846	2189	456	695	1171	320	2444	839	11254	-	8	4289203	4301929	-	3321	protein_coding	-	Guanylate_cyc
ENSCAFG00000009818	339	1780	506	6293	3624	316	1979	765	5869	1484	307	1738	413	5173	3887	-	2	64636815	64667726	-	4895	protein_coding	-	NACHT
ENSCAFG00000002727	3653	4574	577	2211	1477	2385	2471	1149	1757	908	4414	4979	444	1801	1670	-	11	60764299	60869753	-	7554	protein_coding	-	ABC_tran
ENSCAFG00000016497	2966	2848	1062	1242	1344	2901	3174	1712	3200	4233	3357	2663	1041	1045	1658	-	8	42664950	42673334	-	1323	protein_coding	-	zf-CCCH
ENSCAFG00000019351	2718	2098	2145	2256	2170	2755	2488	2979	2415	2212	2852	2038	1554	1244	2512	-	6	38313181	38314572	-	546	protein_coding	-	-
ENSCAFG00000010145	2195	2206	1929	2424	2289	2184	2054	2773	2491	2771	2393	2077	1735	2070	2778	-	26	16063463	16078309	-	2933	protein_coding	-	-
ENSCAFG00000003977	2529	1580	4391	715	1324	2544	1560	7311	426	542	2659	1745	4436	753	1837	-	18	13579615	13611591	-	3621	protein_coding	-	PI3Ka
ENSCAFG00000018870	3132	1953	1459	1829	1993	3221	4179	2194	1746	1365	3442	2091	1363	1747	2611	-	X	105115881	105153175	+	1402	protein_coding	-	Pribosyltran
ENSCAFG00000019059	1881	1224	1782	3715	2197	2111	1541	2454	4180	2975	1988	1258	1411	3283	2311	-	20	55235791	55245912	+	1323	protein_coding	-	UBX
ENSCAFG00000012918	266	439	147	1756	8630	241	377	203	974	2233	212	385	114	809	17525	-	33	29153636	29195517	-	3957	protein_coding	-	Pkinase_Tyr
ENSCAFG00000015801	1321	1727	1054	3993	4191	1219	1706	1175	3830	2640	1252	1687	889	3241	4255	-	X	42275973	42285447	-	2466	protein_coding	-	LIM
ENSCAFG00000024858	1731	1882	1801	2633	1337	2059	2344	3317	1925	5235	1958	2098	1559	2373	1909	-	16	14846997	14852147	-	924	protein_coding	-	-
ENSCAFG00000012015	2304	1722	1801	2587	2111	2286	2053	2391	2606	3331	2467	1811	1546	2316	2816	-	31	39507859	39561446	-	8379	protein_coding	-	SAC3_GANP
ENSCAFG00000015783	2552	1026	1364	2777	3189	2538	1626	1838	3082	2558	2891	1102	1211	2471	3921	-	18	54020736	54024829	+	1008	protein_coding	-	-
ENSCAFG00000003216	1891	1593	1505	2372	2423	1979	2482	2858	1852	4566	1917	1680	1497	1930	3595	-	14	47413365	47497272	+	4684	protein_coding	-	GTP_CDC
ENSCAFG00000016130	2013	2980	1755	1856	1261	1921	4071	2490	2657	3167	2056	3198	1370	1633	1693	-	20	47012575	47023348	+	3895	protein_coding	-	TPP_enzyme_N
ENSCAFG00000003322	2673	2681	1556	325	606	2875	11082	1949	651	1052	2932	2983	1557	264	927	-	14	52053470	52076452	+	1534	protein_coding	-	-
ENSCAFG00000013334	1211	1989	874	2665	3582	1110	1878	1189	3178	5226	1212	2076	678	2168	5053	-	18	51550129	51558167	+	1721	protein_coding	-	RHD
ENSCAFG00000000432	2926	2213	2598	1016	903	3231	2706	3323	1621	3380	3026	2562	2401	852	1298	-	10	11561451	11578297	+	1608	protein_coding	-	-
ENSCAFG00000018501	1812	995	1780	3004	1946	2230	1224	2448	4645	4069	1954	1123	1787	2858	2177	-	5	42227758	42287524	-	6989	protein_coding	-	PH
ENSCAFG00000007424	3410	3017	1823	1902	1046	2792	4308	2003	1772	1058	3471	3090	1655	1657	975	-	21	32909813	32985951	+	3955	protein_coding	-	PH
ENSCAFG00000010031	2367	2900	2274	1654	1424	2341	3178	2927	1895	2359	2493	3085	2115	1251	1702	-	30	9168550	9214589	-	5920	protein_coding	-	CNH
ENSCAFG00000004723	2964	3969	1869	1831	705	2921	3318	2095	1873	1332	2994	4464	1424	1649	557	-	1	111394828	111408025	+	3030	protein_coding	-	Ion_trans_2
ENSCAFG00000030052	1938	1148	1265	3273	2404	1411	1325	1678	4578	5007	1539	1313	1224	3228	2629	-	25	36993556	37075268	+	1098	protein_coding	-	RRM_1
ENSCAFG00000025512	2774	5954	1202	99	239	3031	7717	1517	119	523	3176	6057	1222	51	277	-	35	3239853	3245719	-	2163	protein_coding	-	-
ENSCAFG00000005294	2491	5521	1810	58	239	2412	8296	2831	66	604	2365	5280	1620	52	303	-	9	2958903	2971015	+	2134	protein_coding	-	TK
ENSCAFG00000010567	1737	2204	1248	3206	2765	2090	3306	1936	2202	2160	1826	2326	1036	2630	3275	-	2	68848550	68872344	+	3105	protein_coding	-	-
ENSCAFG00000009529	2863	2980	2448	1460	1196	2725	3280	3186	1429	1290	3116	3126	2111	1233	1434	-	32	10862826	10886767	+	1280	protein_coding	-	NUDIX
ENSCAFG00000006054	995	1196	380	5444	4166	908	2365	1003	4777	494	1294	1140	383	5025	4300	-	9	110956	113054	-	1960	protein_coding	-	-
ENSCAFG00000011957	2853	2617	3374	60	230	3298	5117	6811	328	706	2899	2514	2737	35	279	-	31	39479203	39502533	-	3687	protein_coding	-	-
ENSCAFG00000001536	1737	1547	1458	2846	2832	1900	1764	1956	3521	3697	1817	1582	1181	2280	3730	-	13	37594791	37598671	-	5792	protein_coding	-	-
ENSCAFG00000003383	1480	3742	908	3533	1429	1592	4394	1201	3407	1490	1675	3953	809	2923	1311	-	17	6590305	6638582	-	2643	protein_coding	-	-
ENSCAFG00000013717	2731	2442	2034	1810	1713	2388	3221	2729	1429	2417	2601	2663	1922	1679	2052	-	7	19377096	19435047	-	6662	protein_coding	-	-
ENSCAFG00000017727	2855	2724	1713	2127	1362	2718	3793	2341	2001	1717	2965	3014	1338	1781	1341	-	30	36115308	36147978	-	2785	protein_coding	-	-
ENSCAFG00000004019	1927	1361	1026	3083	2920	1887	1387	1550	2802	4688	1739	1565	1163	2417	4249	-	17	18628255	18729895	-	5127	protein_coding	-	RhoGEF
ENSCAFG00000002913	1733	1560	1240	2565	3757	1661	2110	1488	2436	3680	1642	1651	983	2149	5090	-	13	59994716	59996146	+	1431	protein_coding	-	-
ENSCAFG00000031195	3515	2048	1895	1407	1642	3481	2404	2253	3533	823	3907	2102	1600	1137	1965	-	24	36607501	36633686	-	4929	protein_coding	-	-
ENSCAFG00000010149	2633	1965	2760	1297	1122	2734	2233	3881	1851	3144	2672	2025	2763	1167	1464	-	6	546373	556561	+	1593	protein_coding	-	-
ENSCAFG00000032728	2406	1915	1781	2260	1583	2165	3177	2388	2472	3565	2078	2081	1731	1954	2146	-	9	54897330	54907664	-	876	protein_coding	-	-
ENSCAFG00000019647	1323	1199	1217	3077	3703	1423	1140	1707	3211	4964	1338	1233	986	2336	4835	-	6	39901296	39904218	-	3434	protein_coding	-	Ras
ENSCAFG00000012708	2018	1566	1505	3378	2556	2125	1418	1946	3554	2738	2217	1394	1288	3062	2926	-	9	11788557	11797732	-	1596	protein_coding	-	-
ENSCAFG00000016048	228	2141	223	3924	5771	269	2058	319	2914	1970	226	2304	172	3502	7669	-	8	39112095	39154173	+	4836	protein_coding	-	RhoGEF
ENSCAFG00000032480	3011	3249	1996	679	497	2819	7534	2647	670	888	3075	3754	1894	534	440	-	10	49091338	49096780	-	2268	protein_coding	-	-
ENSCAFG00000030493	1732	2000	1954	1803	2531	1703	2689	2523	1862	4164	1783	1998	1582	1659	3701	-	24	47249235	47256657	-	3487	protein_coding	-	-
ENSCAFG00000001736	3536	1706	1395	2217	2009	3317	2359	1658	2414	2439	3294	1966	1093	1873	2404	-	12	11476938	11486844	+	1658	protein_coding	-	-
ENSCAFG00000004397	3059	2061	2333	1945	1584	3014	2250	3024	1233	2193	3342	2089	2122	1681	1744	-	2	6786445	6828974	-	4130	protein_coding	-	AAA
ENSCAFG00000013425	1941	1322	1375	3801	2224	1665	1349	1623	3947	2736	2295	1511	1561	3692	2620	-	X	19662024	19680216	+	1974	protein_coding	-	GTP_EFTU
ENSCAFG00000010812	1132	1972	2940	1935	1785	1173	1814	4680	1809	4178	1245	2042	2868	1494	2585	-	24	34657102	34728046	+	4419	protein_coding	-	DUF1518
ENSCAFG00000015349	2033	3343	1606	1004	2395	2300	5780	2116	729	231	2396	3916	1491	669	3637	-	34	36373993	36637583	+	3673	protein_coding	-	fn3
ENSCAFG00000001010	2524	1898	1860	1920	2038	2569	2526	2655	2270	2751	2712	1856	1723	1622	2676	-	11	22468345	22410052	-	2730	protein_coding	-	Pkinase
ENSCAFG00000006496	3215	2734	1143	3051	727	2785	4145	2020	3747	332	3176	2616	1018	2654	218	-	20	21771792	21870578	+	5550	protein_coding	-	HLH
ENSCAFG00000006693	2105	1766	1952	2145	2231	1871	1811	2462	2457	4526	2041	1716	1781	1882	2833	-	24	18673625	18683317	+	1472	protein_coding	-	LSM
ENSCAFG00000011760	2035	1413	1245	2691	2715	1897	1261	1524	2723	5609	1970	1439	1051	2392	3549	-	3	52354649	52374403	-	7127	protein_coding	-	-
ENSCAFG00000001414	1830	1391	1667	2173	2254	1659	1655	2185	2635	5789	1825	1405	1583	1858	3588	-	12	5677183	5684177	+	1340	protein_coding	-	RRM_1
ENSCAFG00000003024	3130	2390	2800	1179	657	2946	3121	3870	1260	1620	3246	2654	2801	1107	688	-	12	45618495	45645456	-	2524	protein_coding	-	-
ENSCAFG00000012327	3515	957	4111	914	538	3810	1159	6841	948	1119	3721	1012	3260	730	816	-	28	30769161	30830645	+	6599	protein_coding	-	-
ENSCAFG00000015895	2662	3105	2678	1448	766	3153	2739	4449	1392	780	3006	2771	2455	1296	748	-	2	81276506	81289341	-	913	protein_coding	-	-
ENSCAFG00000016505	2717	1838	2619	1659	1032	2622	1990	3729	2148	3309	2683	1858	2456	1266	1483	-	3	85549291	85609812	+	3866	protein_coding	-	HA2
ENSCAFG00000030521	2462	1927	2037	2313	1596	2467	2592	2885	2662	2614	2611	1904	1679	1889	1762	-	10	25518497	25523507	+	2625	protein_coding	-	-
ENSCAFG00000014113	2749	2254	2120	1492	1074	2943	3036	3091	2232	2330	2962	2413	1934	1241	1516	-	3	58126821	58148699	-	2137	protein_coding	-	-
ENSCAFG00000007525	2204	2144	1381	2080	2058	2131	2912	1942	2490	3993	2141	2275	1276	1736	2600	-	15	42731532	42771601	+	4462	protein_coding	-	SNF2_N
ENSCAFG00000015021	1627	1276	963	2595	3719	1749	1487	1406	2320	5426	1811	1279	835	1975	4887	-	X	40826066	40843330	+	4240	protein_coding	-	UCH
ENSCAFG00000003864	2705	3986	43	2227	4472	2420	1484	22	563	42	2899	4145	33	1653	6630	-	16	7242386	7250697	+	834	protein_coding	-	Lectin_C
ENSCAFG00000005083	1235	1842	1401	3052	3156	1287	2115	2087	3160	3180	1355	2026	1127	2400	3885	-	1	113003633	113010710	-	1266	protein_coding	-	Ras
ENSCAFG00000013002	2018	2128	1641	2565	2342	2014	2705	2139	2902	2554	2162	1993	1433	2263	2432	-	JH373243.1	184510	202061	-	2257	protein_coding	-	-
ENSCAFG00000011857	545	1049	309	9195	2637	243	943	111	5933	552	600	1066	265	8518	1261	-	38	22199566	22202216	+	1152	protein_coding	-	-
ENSCAFG00000001435	2460	2662	2265	1191	1055	2671	4053	3093	1468	2370	2713	2869	1944	976	1387	-	1	75767345	75810426	+	1774	protein_coding	-	ubiquitin
ENSCAFG00000032630	2384	1958	1932	1859	2402	2354	2604	2818	1562	2110	2539	2006	1862	1571	3208	-	20	51174538	51175968	-	580	protein_coding	-	-
ENSCAFG00000014267	1811	2027	1698	2122	2076	1815	2956	2354	2389	3564	1766	2332	1534	1851	2855	-	20	43736426	43805503	-	5428	protein_coding	-	GATA
ENSCAFG00000010314	2473	2313	1868	1781	1640	2481	2905	2623	2256	2561	2713	2407	1635	1483	2008	-	26	16352627	16369615	-	1841	protein_coding	-	RRM_1
ENSCAFG00000018372	2464	3424	1814	1226	1395	2252	4989	2326	809	1576	2593	3573	1644	1015	2029	-	X	91329243	91337951	+	1926	protein_coding	-	-
ENSCAFG00000012717	2017	2352	1627	1006	2824	2236	5140	2706	655	1586	2192	2203	1431	772	4376	-	7	13718799	13752959	+	2142	protein_coding	-	Evr1_Alr
ENSCAFG00000005647	1569	5181	1409	1077	915	1552	6677	1692	846	1590	1422	5789	1239	879	1260	-	15	18512523	18527624	+	1857	protein_coding	-	HMG_box
ENSCAFG00000010047	2268	3119	1730	1861	1489	2173	4484	2263	1527	1674	2261	3166	1592	1579	1881	-	34	3884154	3944135	-	3373	protein_coding	-	-
ENSCAFG00000018993	2010	1567	1379	2347	2532	1735	1775	1944	2797	4618	1860	1716	1325	1821	3641	-	6	33277444	33315661	+	4537	protein_coding	-	UCH
ENSCAFG00000016132	3000	1706	2001	2550	1854	2538	1649	2315	1914	2030	3024	2004	1987	2227	2256	-	2	81687385	81775996	-	9935	protein_coding	-	-
ENSCAFG00000010256	2636	1701	2066	1696	2174	2460	2004	2799	1666	3029	2637	1747	1800	1440	3191	-	18	46911517	46935284	-	2423	protein_coding	-	-
ENSCAFG00000018167	1017	8482	3257	75	15	726	2088	1837	171	26	1320	9830	4122	45	18	-	9	37693566	37695566	+	856	protein_coding	-	-
ENSCAFG00000005212	810	1610	1101	3782	3035	819	945	1586	3816	4358	964	1893	903	3108	4293	-	17	22340329	22360772	+	1971	protein_coding	-	bZIP_1
ENSCAFG00000006795	2937	1246	2806	1746	1286	3113	1765	4138	2916	972	3149	1261	2543	1696	1444	-	24	19637503	19640623	+	249	protein_coding	-	-
ENSCAFG00000013308	2547	2527	2059	1488	1368	2134	3034	2794	1505	3596	2312	2598	1998	1309	1741	-	2	76077031	76105016	+	1902	protein_coding	-	RRM_1
ENSCAFG00000014672	3521	2552	2696	1096	849	3124	2431	3310	1222	1730	3279	2642	2532	906	1112	-	18	52854687	52865049	-	1638	protein_coding	-	-
ENSCAFG00000015940	2964	2045	2113	1578	1202	3177	3070	3302	1646	1548	3263	2128	1824	1404	1729	-	27	43741679	43840113	+	4352	protein_coding	-	-
ENSCAFG00000014595	81	25	72	4207	9008	60	13	80	3306	892	56	11	59	3401	11721	-	8	27235173	27307767	-	6474	protein_coding	-	-
ENSCAFG00000006913	2793	2398	2567	1446	1496	2623	2628	3400	1592	1402	2887	2454	2201	1347	1726	-	1	116960989	116967493	-	261	protein_coding	-	-
ENSCAFG00000009743	2805	2408	2307	1950	994	2726	3216	3185	1859	1444	2867	2383	2222	1694	899	-	3	32062570	32097303	+	4342	protein_coding	-	DUF803
ENSCAFG00000019989	1335	1196	1442	3524	3595	1323	979	2363	3127	2406	1346	1182	1427	3052	4660	-	5	70054658	70229323	-	8859	protein_coding	-	PI-PLC-X
ENSCAFG00000014592	1690	1219	1215	3206	4081	1794	1661	1782	2086	1892	1855	1374	1040	2648	5400	-	9	19928225	19954642	-	2890	protein_coding	-	ZZ
ENSCAFG00000011177	1535	2553	2572	3523	842	1463	2574	3721	3438	250	1659	2919	2474	3154	263	-	8	3133694	3164086	-	2120	protein_coding	-	-
ENSCAFG00000010846	2652	2244	2037	1777	1090	2468	1777	4083	2205	2290	3248	2205	1946	1689	1198	-	31	38156314	38178793	+	2905	protein_coding	-	PFK
ENSCAFG00000016504	1041	1423	1302	329	2382	1241	1788	1713	406	12117	1195	1503	1129	294	5045	-	20	48457178	48471877	-	5615	protein_coding	-	-
ENSCAFG00000009471	2547	2002	2152	1572	1512	2977	2807	3433	1525	2255	2737	2081	2013	1385	1905	-	24	31959683	31982526	-	4878	protein_coding	-	TMS_TDE
ENSCAFG00000010757	3531	1595	1301	2270	1310	4010	1749	2216	1973	2187	3802	2167	1255	2018	1505	-	18	49148178	49191022	+	5428	protein_coding	-	-
ENSCAFG00000014749	2439	2617	1821	1810	2077	2183	3944	2493	1654	1241	2504	2685	1603	1511	2295	-	4	23934301	23953527	-	1464	protein_coding	-	-
ENSCAFG00000016450	1284	700	789	3493	5534	1384	862	1116	4387	1491	1287	767	601	2557	6582	-	4	36055566	36057114	+	612	protein_coding	-	Ras
ENSCAFG00000020224	2620	2250	2116	1852	1376	2550	2926	2747	2217	1816	2786	2484	2102	1679	1312	-	9	58529719	58593016	+	994	protein_coding	-	Proteasome
ENSCAFG00000016587	2323	2330	2205	1819	1720	2320	2987	2906	1894	1704	2460	2297	2024	1722	2121	-	9	23474476	23484408	-	710	protein_coding	-	Proteasome
ENSCAFG00000015219	1659	1622	1047	3607	3157	1390	1848	1373	2439	3033	1663	1950	982	3073	3974	-	5	30132570	30235865	-	13084	protein_coding	-	ZZ
ENSCAFG00000007932	1902	1586	865	3257	3719	1899	2503	1456	2687	1249	2152	1665	867	2834	4159	-	24	24134863	24166068	-	4329	protein_coding	-	-
ENSCAFG00000000121	2589	2495	1449	2620	1963	2488	3132	1843	1554	1991	2453	2710	1158	2255	2097	-	10	642718	658546	-	2571	protein_coding	-	STAT_alpha
ENSCAFG00000010824	2332	2199	1853	1914	1688	2237	2866	2341	2124	2784	2389	2409	1678	1712	2268	-	30	9393025	9433023	-	9498	protein_coding	-	-
ENSCAFG00000005483	1094	419	4081	4064	1253	1145	459	6235	3602	1339	958	388	3458	3531	761	-	15	18160817	18178389	+	6445	protein_coding	-	-
ENSCAFG00000013478	3713	2237	1869	1325	886	3434	4215	2675	936	864	3954	2771	1943	1052	893	-	7	17922477	17991616	-	7233	protein_coding	-	-
ENSCAFG00000019517	2853	2041	1745	1711	1554	3018	3164	2409	1611	2242	2975	2206	1292	1524	2420	-	9	48534046	48544979	+	2007	protein_coding	-	-
ENSCAFG00000008735	3087	2205	2173	1902	1576	2920	2526	2904	1492	1554	3113	2322	1959	1410	1612	-	17	48915207	48932877	+	963	protein_coding	-	-
ENSCAFG00000009855	2479	1084	1425	3151	1919	2896	1858	2400	3988	1581	2582	1141	1433	2762	2023	-	20	37516547	37520532	-	1766	protein_coding	-	PP2C
ENSCAFG00000003837	2401	3626	2692	787	543	2267	4562	3576	937	1148	2524	3869	2399	707	682	-	18	12703340	12734438	-	2265	protein_coding	-	Pyr_redox_2
ENSCAFG00000004652	3118	2364	1910	1690	1225	3104	3542	3009	1970	1094	3514	2058	1556	1313	1211	-	23	3732115	3817936	+	6013	protein_coding	-	-
ENSCAFG00000016943	2189	2015	1571	2135	1923	2489	2427	2082	2568	2925	2346	2066	1442	2018	2455	-	6	17736760	17742951	+	5013	protein_coding	-	-
ENSCAFG00000006790	2496	1791	1364	3031	1598	2556	2078	2021	3684	1775	2799	1911	1297	2414	1820	-	17	34534529	34554994	+	1143	protein_coding	-	START
ENSCAFG00000010269	3215	2930	2384	790	622	3015	4457	2786	893	897	3671	3336	2259	694	680	-	20	38196668	38199987	-	558	protein_coding	-	-
ENSCAFG00000006960	2706	1880	2001	1754	1627	2702	2682	2694	1913	2597	3040	1757	1657	1493	2110	-	1	117119532	117121000	-	675	protein_coding	-	-
ENSCAFG00000009207	2947	1929	2139	1756	1448	2962	2815	3277	1241	1584	3050	2161	2033	1710	1553	-	3	28481927	28751011	+	6943	protein_coding	-	-
ENSCAFG00000017783	2129	1596	1878	2275	2260	2111	1988	2384	2136	3286	2074	1710	1708	1904	3163	-	8	65240719	65281336	+	2404	protein_coding	-	NTP_transf_2
ENSCAFG00000001496	2056	2027	1485	2831	2679	2090	2050	2125	2574	1428	2165	2256	1257	2189	3365	-	10	26973662	26991449	-	1984	protein_coding	-	-
ENSCAFG00000020423	1878	1324	1327	2231	2246	1506	1657	2002	2781	6222	1719	1512	1271	1939	2940	-	6	75473596	75749692	-	2827	protein_coding	-	-
ENSCAFG00000004282	1737	1167	870	3349	3504	1749	1566	1501	3496	1624	1792	1203	864	2633	5497	-	22	305515	400157	-	1074	protein_coding	-	FYVE
ENSCAFG00000011099	4928	3025	1891	567	571	4170	2446	2332	632	1143	5135	2885	1606	442	768	-	9	14998013	15006129	+	1714	protein_coding	-	-
ENSCAFG00000015795	1672	980	1037	2921	3352	1527	674	1434	3159	5108	1609	1015	872	2600	4556	-	18	54028188	54037163	+	2694	protein_coding	-	-
ENSCAFG00000011451	2348	1315	1426	2832	2041	2095	791	2040	3232	4109	2672	1314	1186	2550	2563	-	18	49974093	49985749	+	3779	protein_coding	-	IP_trans
ENSCAFG00000019201	2435	2688	1863	1733	1528	2595	2874	2551	2086	2069	2480	2591	1648	1531	1793	-	6	36717346	36750065	-	2972	protein_coding	-	-
ENSCAFG00000002169	407	510	628	4656	5191	324	359	941	6071	1414	425	491	495	3609	6929	-	1	95508764	95510152	+	1389	protein_coding	-	Vert_IL3-reg_TF
ENSCAFG00000009687	3117	2037	1978	974	729	3599	3880	3167	1395	1924	3604	2358	1700	897	1052	-	24	32706503	32714757	+	1740	protein_coding	-	-
ENSCAFG00000000185	1966	1870	1427	2754	2105	2122	2443	2594	2589	2411	2042	1981	1488	2241	2371	-	1	25558536	25606609	-	4495	protein_coding	-	SNARE
ENSCAFG00000015221	3212	2868	2140	1024	536	3419	4535	2763	1065	744	3369	3234	2031	867	556	-	2	79367185	79391868	+	3066	protein_coding	-	-
ENSCAFG00000005024	2514	2177	2301	1938	1345	2452	2683	3162	2101	1848	2591	2041	2212	1698	1284	-	2	28311976	28315521	-	507	protein_coding	-	-
ENSCAFG00000012855	2297	2111	1993	1943	1824	2593	2475	2818	2167	1579	2704	2021	1849	1693	2279	-	18	51028220	51034235	-	612	protein_coding	-	Ras
ENSCAFG00000013205	2287	1596	1888	2636	1636	2055	2072	2460	2400	3280	2305	1629	1793	2144	2164	-	7	16237493	16295563	+	7036	protein_coding	-	Helicase_C
ENSCAFG00000024817	1761	2143	1393	3259	1912	1638	1432	1695	1770	4673	1797	2249	1197	3338	2073	-	16	14889358	14896569	+	2238	protein_coding	-	-
ENSCAFG00000029848	1473	2984	1239	1589	1679	1849	5101	2065	2098	1735	1619	3721	1076	1261	2836	-	24	25386122	25400117	+	5485	protein_coding	-	Rab5ip
ENSCAFG00000016340	2269	1432	1458	2184	2384	2237	1718	2413	2208	3776	2237	1484	1310	1784	3412	-	7	39967301	40003091	+	4616	protein_coding	-	WD40
ENSCAFG00000016330	4272	2778	980	558	488	5262	5016	1818	793	240	5151	3043	795	506	605	-	37	30866753	30886347	+	3896	protein_coding	-	LAG1
ENSCAFG00000010856	3446	2684	2799	825	533	3202	3707	3781	382	612	3525	2868	2703	736	500	-	25	43002697	43097581	+	5363	protein_coding	-	-
ENSCAFG00000007755	2719	1330	3804	1027	721	3270	2293	5522	1425	953	2803	1487	3415	849	680	-	17	39527162	39532467	-	1250	protein_coding	-	-
ENSCAFG00000000370	2032	2529	1343	1726	3028	2099	2860	1821	1749	1813	2061	2593	1197	1426	3999	-	10	8643976	8671269	-	1184	protein_coding	-	-
ENSCAFG00000032226	2893	2491	2343	1542	1041	2798	3404	3237	1187	1322	2975	2746	1912	1490	888	-	9	45515185	45562790	-	2608	protein_coding	-	-
ENSCAFG00000013409	2079	4000	1794	1316	944	1937	4482	2419	1408	1685	2118	4160	1678	1049	1187	-	8	14023354	14037973	+	741	protein_coding	-	Proteasome
ENSCAFG00000008352	3263	2488	1583	1220	929	3432	3215	2586	1660	1996	3557	2563	1492	1055	1207	-	24	24696516	24823331	+	7531	protein_coding	-	-
ENSCAFG00000001191	3362	1454	1286	2096	1611	3858	1920	2089	1947	3014	3494	1385	1059	1711	1943	-	12	3114122	3131919	-	3164	protein_coding	-	-
ENSCAFG00000015712	432	1238	235	2524	7188	509	1711	354	2015	3124	518	1199	217	1825	9122	-	26	38738810	38762071	+	2146	protein_coding	-	Death
ENSCAFG00000000281	2476	1243	1688	2813	1930	2266	1458	2239	3795	2850	2181	1285	1407	2778	1794	-	1	31260832	31267446	+	978	protein_coding	-	-
ENSCAFG00000006214	1849	947	110	1272	8808	1562	1072	121	110	669	1782	1161	119	675	11908	-	2	36615361	36637151	-	4668	protein_coding	-	RhoGAP
ENSCAFG00000008351	2690	1242	1053	2508	3815	2790	1532	1654	1787	203	2811	1453	781	2121	5723	-	15	51462879	51465245	+	2367	protein_coding	-	TIR
ENSCAFG00000030769	4107	1764	2151	1122	451	4819	2249	3057	1947	690	4528	2033	1786	968	460	-	17	20793806	20811355	+	5854	protein_coding	-	-
ENSCAFG00000001480	1375	875	1663	2806	5137	1399	1055	2171	2136	905	1370	891	1282	2266	6774	-	10	26858464	26876170	-	10577	protein_coding	-	PH
ENSCAFG00000005849	2713	1244	1348	1770	1859	2577	1573	2176	1938	5297	2811	1344	1167	1604	2678	-	23	25411414	25754196	+	5780	protein_coding	-	TBC
ENSCAFG00000013276	1790	1548	1345	2770	2722	1631	1552	1857	2792	3573	1791	1773	1300	2192	3457	-	7	16854819	16915718	+	8246	protein_coding	-	-
ENSCAFG00000008259	2772	1819	1569	1739	1077	3143	2449	2265	2270	3276	3001	1940	1368	1617	1771	-	26	7626372	7744927	+	3942	protein_coding	-	zf-CXXC
ENSCAFG00000015309	3267	2175	2594	612	680	3433	3805	3271	828	1593	3747	2219	2251	568	1022	-	26	30918517	30921002	+	1222	protein_coding	-	-
ENSCAFG00000005716	2371	2449	1994	1983	1305	2173	2746	2709	1908	2497	2351	2471	1839	1718	1548	-	16	23987151	24009495	-	5189	protein_coding	-	Acyltransferase
ENSCAFG00000006975	1322	7306	2055	65	74	1336	6618	2365	89	60	1419	7185	2009	42	107	-	2	45359712	45365626	-	2908	protein_coding	-	Pkinase
ENSCAFG00000002344	1936	2266	1649	2844	2005	1995	2585	2769	2299	784	2298	2341	1611	2484	2161	-	10	44089065	44163609	-	4416	protein_coding	-	-
ENSCAFG00000003440	2238	2319	1504	2197	1567	2046	2346	2115	2342	3651	2119	2233	1337	1945	2053	-	16	1995566	2087075	-	3288	protein_coding	-	Cullin
ENSCAFG00000017537	1973	1677	1406	2502	2706	2001	1944	1995	2241	2994	2034	1772	1240	1978	3545	-	7	43419919	43427157	-	3917	protein_coding	-	-
ENSCAFG00000004892	460	920	414	3457	6876	524	1075	664	2436	1735	487	833	368	2780	8978	-	1	112148896	112165777	+	3127	protein_coding	-	-
ENSCAFG00000017085	2435	2442	2055	1404	1169	2155	3268	2582	1744	2926	2248	2781	1899	1296	1596	-	20	49243816	49250277	-	2585	protein_coding	-	ubiquitin
ENSCAFG00000013056	1386	1268	1068	2347	3475	1379	1504	1438	2427	5319	1412	1229	763	2045	4914	-	24	47257393	47269480	+	1542	protein_coding	-	-
ENSCAFG00000013800	2074	1599	1459	2122	2813	2423	2455	2239	1721	1677	2597	1782	1325	1777	3907	-	6	8642128	8645604	+	459	protein_coding	-	-
ENSCAFG00000019796	2790	2372	2261	1894	1472	2169	2533	2363	1885	1767	2753	2376	1884	1664	1783	-	6	41947426	41983988	-	1805	protein_coding	-	-
ENSCAFG00000011295	2935	3198	2283	1089	639	2961	4485	3159	1079	436	3196	3096	1864	960	544	-	8	3342703	3350177	-	2798	protein_coding	-	Proteasome
ENSCAFG00000011953	1290	4428	1295	1619	1049	1284	5804	1919	1588	2021	1233	4608	1213	1450	1121	-	33	25699376	25737584	+	5160	protein_coding	-	A1pp
ENSCAFG00000016304	1681	1134	1080	3136	2484	1655	1475	1766	4013	4122	1818	1142	1043	2525	2848	-	4	35854616	35859637	+	4175	protein_coding	-	DEAD
ENSCAFG00000015266	3039	1641	3115	1343	940	2770	1983	3458	1169	2689	2863	1746	2670	1157	1337	-	5	30529425	30538843	-	6549	protein_coding	-	-
ENSCAFG00000005105	1494	1193	899	2571	3569	1086	1250	1210	1416	6024	1271	1512	882	2411	5094	-	22	30615412	30873900	-	14193	protein_coding	-	SH3_3
ENSCAFG00000018282	2145	1554	2015	2458	1864	2068	1827	2495	2475	2676	2191	1897	1992	2001	2201	-	7	66862559	67031827	+	5142	protein_coding	-	-
ENSCAFG00000015509	1530	1460	522	2564	3727	1526	1664	804	2606	5045	1538	1200	486	1980	5195	-	9	20648673	20719680	+	4802	protein_coding	-	STAT_bind
ENSCAFG00000017398	2819	1992	1819	1868	1107	3217	2908	3081	1924	1155	3129	2238	1649	1637	1192	-	7	43171580	43175063	+	2066	protein_coding	-	-
ENSCAFG00000019538	1470	1111	1059	3070	3269	1655	1663	1632	2970	3096	1455	1222	902	2796	4345	-	20	57556289	57625288	-	5253	protein_coding	-	Pkinase
ENSCAFG00000007035	2072	1517	1448	2711	1833	2342	1627	2095	4183	1892	2382	1649	1274	2259	2368	-	27	1941691	1943043	-	1353	protein_coding	-	-
ENSCAFG00000011970	3200	4229	1434	857	327	3199	5517	2254	501	313	2780	4937	1182	674	233	-	33	25763335	25801465	+	8689	protein_coding	-	A1pp
ENSCAFG00000004690	2492	1841	2063	2165	1218	2637	2419	2986	2726	1774	2543	1774	1744	1983	1272	-	9	24218677	24249796	+	1474	protein_coding	-	DEAD
ENSCAFG00000001717	2292	1902	1681	2332	2303	2266	2432	2696	2390	971	2345	1869	1493	2229	2430	-	10	28780671	28822532	-	4484	protein_coding	-	-
ENSCAFG00000013684	1984	3532	1415	1297	1070	1688	5887	2213	1234	1098	1911	4216	1608	1115	1360	-	37	16541562	16620473	+	9532	protein_coding	-	PIP5K
ENSCAFG00000006058	536	1715	553	3051	3198	466	2564	1032	2992	5061	633	1602	428	2404	5392	-	22	58223501	58227551	-	6816	protein_coding	-	-
ENSCAFG00000013392	1675	1560	1120	2804	2554	1508	1678	1589	2858	4108	1621	1754	970	2438	3360	-	20	41675599	41800209	+	7876	protein_coding	-	SET
ENSCAFG00000018876	1961	1178	1379	1942	2195	2515	1438	2151	2219	5229	2210	1183	1231	1432	3334	-	6	31042371	31069631	+	4398	protein_coding	-	-
ENSCAFG00000032414	1777	642	790	2497	4350	1713	553	1184	1956	4102	1968	636	725	2093	6590	-	16	26567737	26629953	-	6727	protein_coding	-	PH
ENSCAFG00000019347	2874	2331	1563	1927	1282	2654	3422	2256	2063	1333	3075	2234	1494	1657	1357	-	9	47493217	47497165	-	372	protein_coding	-	PDZ
ENSCAFG00000007653	1217	3587	1113	1884	670	2095	6308	2363	2636	1113	1608	3469	1299	1596	563	-	17	39154321	39204762	+	1413	protein_coding	-	Glyco_transf_29
ENSCAFG00000017772	48	44	40	2866	9977	17	60	24	609	313	48	45	39	2143	15204	-	9	36073663	36082185	-	705	protein_coding	-	-
ENSCAFG00000018587	2020	1834	1300	2416	2792	1922	2044	1805	1878	2728	1970	2163	1215	2006	3369	-	X	95451346	95530810	+	5963	protein_coding	-	-
ENSCAFG00000000109	1818	1523	1420	2581	2531	1793	1699	2222	2160	3547	1813	1652	1338	2120	3212	-	10	482230	503268	-	3656	protein_coding	-	SWIRM
ENSCAFG00000003582	2005	2397	1631	2011	1330	2286	3461	2564	2150	1811	2236	2618	1554	1812	1557	-	18	10788872	10959451	+	6463	protein_coding	-	-
ENSCAFG00000012007	1727	1420	1102	3269	3098	1579	1559	1460	2991	3078	1405	1491	802	2674	3758	-	8	4153366	4156874	+	1236	protein_coding	-	IRF
ENSCAFG00000017484	62	1129	174	349	3813	47	948	146	77	14791	54	1019	192	260	8344	-	4	52768682	52882393	-	7839	protein_coding	-	-
ENSCAFG00000002758	6367	1820	1740	423	348	4089	2619	2050	254	601	7136	1550	1527	444	417	-	11	61120976	61268862	+	1974	protein_coding	-	-
ENSCAFG00000030171	2136	2428	2167	1540	1572	2405	3119	2957	1757	1007	2514	2439	1877	1378	2087	-	9	60403679	60419353	+	2733	protein_coding	-	-
ENSCAFG00000019685	1744	1116	1553	4865	2147	1705	1440	2362	3990	1113	1516	1225	1205	4333	1052	-	9	49113923	49120591	+	1611	protein_coding	-	CARD
ENSCAFG00000018068	2489	2454	1445	2020	1496	2476	3324	2370	1822	1258	2836	2479	1310	1746	1837	-	30	39248314	39263338	+	756	protein_coding	-	Tetraspannin
ENSCAFG00000012366	2654	2283	2023	1716	1394	2500	2621	2722	1802	1991	2637	2222	1854	1356	1550	-	5	14777070	14786692	-	3079	protein_coding	-	-
ENSCAFG00000008420	2997	2263	2364	1330	914	3006	2509	3139	1160	1848	3228	2350	2118	1184	909	-	21	37186665	37224574	-	3104	protein_coding	-	-
ENSCAFG00000004584	2396	1245	1866	2279	1339	2400	2123	2990	2836	2129	2734	1270	1835	1999	1858	-	22	6375577	6508077	+	6807	protein_coding	-	-
ENSCAFG00000007839	2031	3449	1657	1337	1695	1586	4999	1918	1149	1223	1879	3702	1254	1165	2249	-	18	38604163	38619124	+	1098	protein_coding	-	-
ENSCAFG00000003688	2769	2562	2584	1092	717	2843	3122	3848	751	978	3022	2627	2535	1066	771	-	15	8428226	8455472	+	4072	protein_coding	-	-
ENSCAFG00000002131	4012	1256	1878	1932	617	3284	2443	2487	1973	1093	4519	1540	2021	1646	576	-	1	93847869	93886762	-	2691	protein_coding	-	-
ENSCAFG00000015519	1482	800	907	2976	3518	1482	656	1174	3579	4203	1481	817	740	2532	4908	-	X	41882987	41892888	+	4510	protein_coding	-	PBD
ENSCAFG00000017344	1885	1667	1550	2798	1890	1905	2687	2326	2455	2275	1969	1661	1518	2398	2230	-	4	52447193	52504896	+	3817	protein_coding	-	-
ENSCAFG00000004322	3066	2735	1619	1033	882	3453	4615	2308	1118	621	3576	2737	1422	970	1042	-	23	1150822	1184000	-	1450	protein_coding	-	Str_synth
ENSCAFG00000018572	2964	1960	3198	398	274	3576	4048	5513	315	409	3301	1988	2663	279	306	-	4	66633572	66655058	+	3133	protein_coding	-	-
ENSCAFG00000004112	2271	1746	1633	1727	2432	2296	1656	2395	2065	2305	2494	1756	1540	1483	3381	-	1	108511068	108532637	+	888	protein_coding	-	-
ENSCAFG00000016839	1643	1720	1507	1835	2860	1727	2167	1999	2271	3600	1714	1692	1246	1495	3697	-	7	41597634	41623888	+	4162	protein_coding	-	-
ENSCAFG00000013544	964	3483	1278	3646	2070	1011	2307	2036	3394	990	1086	2830	1089	3465	1513	-	6	7487250	7490096	+	2298	protein_coding	-	-
ENSCAFG00000003384	998	1662	1275	2982	4101	1092	1960	1496	2442	1553	1180	1636	1160	2581	5020	-	15	5894931	5932762	+	2087	protein_coding	-	-
ENSCAFG00000010682	552	473	372	3146	3181	531	537	612	2707	10227	524	560	374	2404	4911	-	25	42422254	42456565	-	2231	protein_coding	-	Sp100
ENSCAFG00000009304	2027	1360	1289	3034	2583	1672	1394	1641	2426	3289	1848	1459	1210	2709	3164	-	27	8343501	8398530	+	7927	protein_coding	-	-
ENSCAFG00000013063	2508	1644	1877	1910	1630	2616	1923	2742	2008	2646	2632	1594	1674	1780	1810	-	JH373243.1	261126	402406	+	4266	protein_coding	-	-
ENSCAFG00000000454	1981	947	1433	2090	1902	2128	1108	1912	2551	5791	2046	1061	1174	1739	3124	-	12	682033	695861	+	5198	protein_coding	-	-
ENSCAFG00000014046	2330	3937	1474	842	402	2209	5642	2376	983	773	2654	4544	1594	744	475	-	7	21249619	21591898	-	3843	protein_coding	-	C2
ENSCAFG00000032463	2247	3263	2011	1237	995	2578	3865	2709	1514	931	2599	3356	1545	1027	1082	-	1	116887295	116888192	-	303	protein_coding	-	-
ENSCAFG00000019568	2218	1487	1131	2693	2428	2279	2109	1581	2987	1939	2352	1567	846	2270	3055	-	X	122111374	122125790	+	2211	protein_coding	-	Acyltransferase
ENSCAFG00000002998	2706	2495	1747	1221	1009	2693	3283	2456	1129	2122	2838	2949	1670	1045	1569	-	13	61894492	62046676	-	11568	protein_coding	-	-
ENSCAFG00000014289	2681	1936	1861	2501	1126	2363	2795	2191	2322	1384	2820	2013	1813	2147	955	-	36	25769781	25824890	+	7138	protein_coding	-	DnaJ
ENSCAFG00000016980	2016	1888	1881	1824	1809	2117	1944	2704	2115	3304	2069	1807	1385	1468	2574	-	7	42300093	42305569	+	2980	protein_coding	-	-
ENSCAFG00000029151	2919	1355	1777	1576	1348	3313	1607	2872	1699	2635	3375	1572	1650	1425	1775	-	1	109284673	109294917	-	2816	protein_coding	-	-
ENSCAFG00000023507	920	1046	681	2580	3096	1157	1089	1155	3434	6660	1028	986	602	2062	4343	-	37	25729888	25735152	-	2141	protein_coding	-	-
ENSCAFG00000005519	3377	2148	2445	691	459	3668	2959	3955	788	1008	3714	2074	2400	568	585	-	2	33869370	33912721	-	5185	protein_coding	-	WD40
ENSCAFG00000017124	1722	1514	1119	4045	3306	1719	1024	1367	2231	1560	1720	1598	883	3521	3500	-	7	42468672	42482277	-	2566	protein_coding	-	-
ENSCAFG00000003597	2057	1760	1485	2151	2207	2045	1878	2041	2109	3058	2276	1833	1271	1890	2760	-	1	106880425	106891042	-	3966	protein_coding	-	-
ENSCAFG00000001378	1328	2406	827	3078	3147	1292	2531	1561	2459	988	1444	2540	680	2740	3794	-	12	5146037	5219239	+	1083	protein_coding	-	Pkinase
ENSCAFG00000018753	2634	2137	2409	1367	1110	2861	2235	3364	1575	1361	3079	2105	2105	1373	1082	-	20	54183663	54189366	+	426	protein_coding	-	-
ENSCAFG00000003803	2250	1885	2110	1733	1906	2067	1967	2908	1747	2409	2067	1934	2015	1361	2423	-	15	9414047	9505330	+	3702	protein_coding	-	-
ENSCAFG00000000994	2779	2045	2047	1380	1265	2703	2846	2718	1486	1894	2806	2163	1748	1262	1613	-	11	22352735	22366599	-	706	protein_coding	-	Skp1
ENSCAFG00000004260	2332	2128	1976	1718	1154	2511	2630	2978	2045	1872	2451	2369	1794	1567	1207	-	15	14083139	14092578	-	273	protein_coding	-	-
ENSCAFG00000016741	1473	2034	1053	2227	3601	1379	2291	1186	2386	2159	1389	1946	881	1785	4927	-	7	41154123	41248444	+	2656	protein_coding	-	-
ENSCAFG00000016369	2904	2866	2237	1150	632	3143	4212	2996	772	396	2953	2806	2074	1040	523	-	8	41333115	41354320	-	1164	protein_coding	-	ATP-synt_D
ENSCAFG00000013411	2330	1080	2322	2274	2157	2154	1164	3493	2649	1462	2378	1070	1780	1876	2514	-	28	40939798	40945676	-	1081	protein_coding	-	ECH
ENSCAFG00000008123	8102	2301	912	0	1	4719	2570	973	2	5	7428	2881	802	3	3	-	16	47442061	47625555	-	11700	protein_coding	-	-
ENSCAFG00000024753	627	1513	475	2932	5422	490	1527	554	1981	3276	690	1586	444	2447	6736	-	35	26387779	26394245	-	1138	protein_coding	-	SPRY
ENSCAFG00000004212	2783	1629	1898	2068	1176	2726	1972	2862	1964	1780	2976	1797	1773	1684	1562	-	15	13749561	13794968	+	6038	protein_coding	-	-
ENSCAFG00000009781	3228	3462	2196	1063	717	2442	4023	2226	717	393	2761	3560	1904	875	1068	-	32	11695052	11750433	+	3054	protein_coding	-	HECT
ENSCAFG00000007825	2332	1874	1923	2082	1493	2182	2347	2825	1918	1855	2411	1982	1820	1751	1836	-	16	46684737	46736509	-	7181	protein_coding	-	-
ENSCAFG00000009289	2200	1071	1533	2483	1791	2200	1453	2086	2669	4068	2121	1082	1504	2031	2316	-	24	31217126	31220308	+	1316	protein_coding	-	RRM_1
ENSCAFG00000010084	2820	1654	2762	1452	984	2714	2156	3310	1560	1976	2613	1655	2529	1251	1156	-	34	4036088	4049312	-	5990	protein_coding	-	-
ENSCAFG00000016989	1982	2997	2837	1337	869	1909	2970	3351	1266	1471	2016	3050	2455	1166	905	-	8	48003373	48025381	+	3523	protein_coding	-	Biotin_lipoyl
ENSCAFG00000001096	1965	437	2197	2628	2369	2112	646	2966	3559	2781	1831	420	1648	2153	2868	-	13	27114387	27468595	-	3664	protein_coding	-	SH3_1
ENSCAFG00000018632	1604	986	1094	3290	1929	1725	1074	1505	4302	4332	1603	963	943	2984	2236	-	35	25772053	25773547	+	1216	pseudogene	-	-
ENSCAFG00000016532	1839	1597	1384	1966	3456	1807	1363	1955	1425	2832	1761	1962	1310	1692	4216	-	5	32404235	32429322	+	6592	protein_coding	-	-
ENSCAFG00000008776	1327	616	846	3045	2422	1392	606	1119	3514	6641	1502	544	803	2851	3328	-	20	51302740	51303489	+	750	protein_coding	-	-
ENSCAFG00000002349	2106	1723	1746	1332	3116	2032	2078	2184	1383	1703	2010	1995	1523	1093	4531	-	1	99402020	99404350	+	558	protein_coding	-	UQ_con
ENSCAFG00000015918	2963	1034	3521	3102	1020	1701	615	3270	3187	377	3066	988	2662	2615	424	-	18	54484177	54530768	+	4710	protein_coding	-	-
ENSCAFG00000018727	3514	1466	1479	1355	1377	4187	2066	2486	1492	364	4416	1542	1436	1296	2062	-	7	75679013	75804349	+	585	protein_coding	-	Ras
ENSCAFG00000019762	2525	2479	1811	1821	958	2300	3411	2303	2199	1075	2792	2565	1632	1464	1184	-	9	49796074	49799337	-	783	protein_coding	-	SURF4
ENSCAFG00000005871	2438	1962	1541	1580	2702	2370	2477	2098	1017	1478	2479	2118	1389	1276	3580	-	21	26228484	26336020	-	9721	protein_coding	-	-
ENSCAFG00000001086	1442	181	1666	2639	1988	1375	804	1995	3046	7604	1451	147	1292	1991	2869	-	13	25200392	25205878	+	2692	protein_coding	-	Myc_N
ENSCAFG00000010572	1471	1547	1186	2592	2562	1252	2057	1572	3736	2999	1483	1722	1017	2214	3079	-	31	37263397	37276618	-	982	protein_coding	-	zf-CCCH
ENSCAFG00000015094	2430	2415	2165	1007	1047	2867	2952	3094	1236	1838	2742	2664	1854	816	1350	-	6	10212582	10238386	-	2389	protein_coding	-	-
ENSCAFG00000003487	984	916	617	596	3987	1234	1492	960	370	9205	1105	752	466	367	7413	-	17	7915691	7929565	+	796	protein_coding	-	-
ENSCAFG00000017808	2255	2029	1809	1748	1445	2484	3345	2792	1692	1638	2364	2099	1758	1324	1664	-	30	36845157	36880077	-	3439	protein_coding	-	-
ENSCAFG00000009266	1412	2010	1010	2220	3599	1487	2307	1459	1712	1102	1536	2303	931	1748	5593	-	33	6883073	6940112	+	4283	protein_coding	-	TBC
ENSCAFG00000015905	1049	278	963	4557	3807	1011	193	1295	4561	2065	1008	324	831	3816	4602	-	5	31831117	31838700	-	1768	protein_coding	-	-
ENSCAFG00000019680	2599	2485	2003	1689	1767	2387	2017	2647	1573	1099	2781	2512	1452	1586	1761	-	6	40137825	40145809	+	3347	protein_coding	-	-
ENSCAFG00000003094	3244	3390	1521	377	444	3462	4232	2168	587	1243	3515	3694	1516	320	627	-	10	62145117	62146310	+	1194	protein_coding	-	Galactosyl_T
ENSCAFG00000002658	3378	1384	4025	369	210	3035	2039	6663	322	208	3488	1366	3344	285	164	-	12	35646959	35683010	-	4164	protein_coding	-	MFS_1
ENSCAFG00000003543	2609	2531	1960	1158	835	2555	3462	2800	1513	1691	2742	2709	1724	1045	931	-	15	6511389	6545080	+	955	protein_coding	-	Proteasome
ENSCAFG00000016526	2735	1825	2032	1719	1311	2637	1795	2369	1550	2707	2737	2024	1656	1511	1643	-	6	15453277	15483541	+	7450	protein_coding	-	-
ENSCAFG00000005862	551	2004	1143	2328	3133	590	2779	2040	1652	3992	567	1833	1070	1957	4593	-	23	25812760	25999297	-	5398	protein_coding	-	PI-PLC-X
ENSCAFG00000016574	2108	1870	1587	2070	1663	2067	2066	2588	1891	2560	2206	1803	1543	1794	2391	-	9	23445482	23473803	+	5795	protein_coding	-	PIP5K
ENSCAFG00000005625	1646	1157	1329	2618	2657	1584	1594	2008	3084	2512	1680	1169	1134	2227	3778	-	22	48579062	48699693	-	2017	protein_coding	-	Pkinase
ENSCAFG00000016704	2615	2604	1661	1100	693	2661	4237	2690	1574	1576	2716	2737	1337	1031	937	-	4	36967570	36980615	+	2338	protein_coding	-	-
ENSCAFG00000007145	2183	3049	1802	1807	980	2104	3693	2252	1858	966	2262	3099	1639	1610	857	-	24	21522180	21575234	+	5573	protein_coding	-	-
ENSCAFG00000005634	1056	3839	1573	1066	1522	1115	4382	2012	1508	2469	1190	3759	1526	975	2157	-	1	114206586	114217713	-	1526	protein_coding	-	-
ENSCAFG00000010465	2310	1607	1392	1980	1978	2364	1935	2196	2398	2520	2356	1571	1303	1782	2430	-	25	40115076	40300889	+	2619	protein_coding	-	-
ENSCAFG00000007878	1806	1639	2266	3591	1051	1702	3033	2986	2977	271	1948	1396	1787	3373	272	-	18	38723539	38744500	+	1659	protein_coding	-	MFS_1
ENSCAFG00000024425	193	1326	134	2951	8883	128	641	87	1480	293	185	1536	105	2200	9901	-	1	102996666	103000872	-	1126	protein_coding	-	ig
ENSCAFG00000000953	2742	1956	2233	696	482	3386	4019	4067	820	850	3393	2075	2059	627	630	-	10	22823473	22848284	+	3237	protein_coding	-	FAD_binding_6
ENSCAFG00000000215	1649	1297	1142	2993	2504	1352	1209	1382	3438	3913	1551	1193	969	2523	2901	-	10	1380414	1423781	-	3304	protein_coding	-	R3H
ENSCAFG00000014339	4458	1900	1741	448	258	4914	4373	2992	343	136	4622	1778	1528	352	161	-	4	22097764	22133197	+	1422	protein_coding	-	-
ENSCAFG00000015898	1735	3718	2420	888	520	1686	4889	3586	926	258	1703	4125	2372	727	433	-	3	72065612	72135766	+	5531	protein_coding	-	RRM_1
ENSCAFG00000008402	2503	1314	1719	2053	1705	2466	1497	2329	2616	2431	2571	1427	1502	1824	2013	-	17	48613769	48616589	+	1233	protein_coding	-	CUE
ENSCAFG00000013769	869	3793	1074	2020	3006	761	4047	1028	1469	214	907	3919	842	1734	4287	-	30	11977399	12005386	+	2221	protein_coding	-	Pyr_redox_2
ENSCAFG00000020132	2450	2313	2356	1140	738	2440	3473	2980	1110	2248	2476	2259	2095	1018	855	-	5	76289118	76312252	-	3606	protein_coding	-	-
ENSCAFG00000004403	1749	1190	1322	2597	2159	1863	1353	1726	2787	4223	1865	1202	1093	2429	2389	-	1	109891253	109896712	+	497	protein_coding	-	LSM
ENSCAFG00000005363	4191	1358	2462	1668	438	3388	1916	3529	1542	180	4139	1456	2062	1471	133	-	24	3346752	3563712	-	5095	protein_coding	-	VPS9
ENSCAFG00000003849	2778	2300	1645	1186	1274	2740	3002	2286	1054	1833	2833	2445	1474	1122	1951	-	15	9506723	9666312	-	2300	protein_coding	-	PH
ENSCAFG00000011231	1303	702	891	4641	2340	1096	915	1123	5079	1984	1101	815	896	3907	3009	-	4	4106784	4294142	+	11608	protein_coding	-	Beach
ENSCAFG00000000102	3020	1986	2411	1250	1002	2673	2327	2945	1247	1687	2679	2248	2244	991	1067	-	10	426215	436601	+	4061	protein_coding	-	Peptidase_M24
ENSCAFG00000029155	2256	2698	2168	932	1106	2527	3051	3063	1079	1339	2478	2765	2103	869	1343	-	12	36881174	36886119	-	2278	protein_coding	-	-
ENSCAFG00000031752	2664	1884	2127	1276	984	3264	2149	3342	1340	1527	2986	1947	1946	1147	1190	-	31	38430800	38470110	-	3143	protein_coding	-	UQ_con
ENSCAFG00000015872	1874	1603	1561	1368	1252	2999	3085	2943	1800	3109	2181	1521	1430	1179	1865	-	4	29608998	29636112	+	3248	protein_coding	-	Tetraspannin
ENSCAFG00000014625	2153	2086	2084	1878	1533	2120	2161	2766	1861	1745	2180	2144	1862	1634	1559	-	37	24944042	24948495	-	1308	protein_coding	-	-
ENSCAFG00000005073	35	63	47	7403	3132	29	27	38	7857	2795	38	75	62	6323	1841	-	9	4311637	4314377	-	1720	protein_coding	-	-
ENSCAFG00000001027	4219	1136	2047	1188	528	4748	1583	2994	1414	832	4396	1238	1821	1083	529	-	13	22036485	22076751	+	2883	protein_coding	-	-
ENSCAFG00000024214	2175	2529	1712	1751	1442	2222	3033	2106	1366	1654	2259	2730	1453	1553	1764	-	20	39899937	39952495	+	3097	protein_coding	-	UCH
ENSCAFG00000018309	2648	2849	2350	360	327	2595	4475	3265	499	1242	2756	3122	2429	344	486	-	7	67035843	67079306	+	1638	protein_coding	-	UCH
ENSCAFG00000010313	969	2266	1798	2419	2078	1048	2526	2986	2348	2108	1054	2256	1588	2023	2246	-	24	33598742	33639100	-	4028	protein_coding	-	-
ENSCAFG00000000974	2440	2516	1898	1331	1217	2282	3063	2188	1558	1833	2363	2536	1798	1146	1541	-	13	21422523	21452321	-	3888	protein_coding	-	-
ENSCAFG00000003268	1414	1690	1787	2057	3064	1398	1151	1831	1621	2670	1532	1583	1381	1777	4746	-	10	67597798	67686070	+	3535	protein_coding	-	PH
ENSCAFG00000005786	1946	1685	1553	1879	1859	1984	2089	1968	1813	3332	2059	2030	1499	1415	2580	-	2	35618357	35744749	+	9092	protein_coding	-	KH_1
ENSCAFG00000019415	2547	1733	2179	1928	1054	2345	2313	3010	2556	1342	2469	1898	1743	1596	925	-	X	121776554	121784744	-	2670	protein_coding	-	Acetyltransf_1
ENSCAFG00000019455	1203	1139	870	2558	2826	1257	1262	1289	2583	5777	1068	1222	768	1953	3854	-	20	57117781	57140795	+	3627	protein_coding	-	-
ENSCAFG00000000936	1491	1261	1463	2836	2452	1576	2116	2275	3302	1314	1555	1130	1206	2472	3167	-	10	22562249	22649338	+	4673	protein_coding	-	SH3_1
ENSCAFG00000004895	2470	1776	2625	1638	1007	2490	2094	3307	1920	1133	2665	1681	2417	1391	985	-	19	30640429	30645704	-	793	protein_coding	-	-
ENSCAFG00000016383	2210	1980	1613	2036	1308	2345	2508	2467	2499	1655	2268	2024	1454	1682	1544	-	9	22813145	22832773	-	4019	protein_coding	-	START
ENSCAFG00000009321	2168	2042	1444	2268	2012	2169	2018	2210	1642	1522	2222	2112	1304	2000	2455	-	35	3377413	3405836	+	2066	protein_coding	-	Pkinase_Tyr
ENSCAFG00000015967	2854	1994	2812	606	590	2970	2588	3923	583	1405	3100	1939	2774	585	854	-	8	38831902	38889787	+	2982	protein_coding	-	-
ENSCAFG00000010593	1227	3044	1546	1729	959	1212	5961	2137	2053	1483	1319	3033	1484	1578	807	-	28	16568909	16580686	+	2897	protein_coding	-	-
ENSCAFG00000017691	2737	1895	2333	935	676	2382	2535	2929	1362	3128	2777	1977	2079	851	971	-	20	50511284	50544591	-	7787	protein_coding	-	-
ENSCAFG00000004586	1806	1547	1323	2478	2070	1806	2024	2156	2604	2533	1879	1393	1169	2168	2597	-	2	20049906	20246843	+	3836	protein_coding	-	-
ENSCAFG00000018892	1111	985	862	2085	3333	1065	907	1230	2115	6426	1011	1096	674	1712	4929	-	7	78591511	78597867	+	3514	protein_coding	-	zf-CXXC
ENSCAFG00000002283	778	517	422	2259	5115	870	435	564	1893	5655	786	518	299	1913	7483	-	1	98624895	98655103	-	7451	protein_coding	-	RhoGEF
ENSCAFG00000004882	1255	1029	901	2693	4125	1218	1128	1321	2447	2448	1130	1027	847	2228	5676	-	1	112129116	112138633	+	1473	protein_coding	-	Pkinase
ENSCAFG00000019435	1318	1065	978	2140	2668	1411	1496	1465	2713	5169	1480	1002	841	1909	3817	-	20	57015925	57024344	-	1497	protein_coding	-	Pkinase
ENSCAFG00000004623	2470	1656	2511	1912	890	2581	1267	3065	2017	1601	2839	1817	2234	1536	1072	-	16	15113460	15127511	+	4822	protein_coding	-	Band_3_cyto
ENSCAFG00000000619	2464	2043	1420	1662	2183	1911	2627	1712	1182	1801	2420	2602	1416	1309	2704	-	13	3888372	4023831	-	9862	protein_coding	-	-
ENSCAFG00000006612	2262	2162	2002	1278	1065	2108	3597	3046	1424	1793	2221	2107	1834	1173	1355	-	20	23915135	24182866	+	2897	protein_coding	-	-
ENSCAFG00000016880	2639	2841	2504	716	505	2602	4058	2837	770	641	2985	3176	2168	576	401	-	9	25122623	25125856	+	1179	protein_coding	-	-
ENSCAFG00000000158	2633	1554	1793	1810	1052	2901	2853	2840	1830	1685	2901	1472	1529	1436	1118	-	11	8716660	8809181	+	3199	protein_coding	-	adh_short
ENSCAFG00000015757	2380	2955	1990	1200	1032	2399	2231	2614	1346	1872	2217	3024	1670	972	1480	-	9	20888715	20896413	-	2339	protein_coding	-	-
ENSCAFG00000013654	1954	1665	1373	2244	2033	1801	1606	1935	2651	2850	1889	1555	1166	2006	2651	-	18	51834288	51848020	-	4469	protein_coding	-	PHD
ENSCAFG00000017566	1174	2111	900	2098	2418	1086	2367	1254	2766	3761	1121	2299	808	1676	3512	-	6	21481089	21512461	-	6879	protein_coding	-	U-box
ENSCAFG00000015831	3237	1569	1366	2133	1507	2599	1791	1603	1927	2356	2759	1647	1158	1775	1916	-	27	42911820	42936930	-	5407	protein_coding	-	-
ENSCAFG00000016469	959	1813	2245	1613	1418	818	1248	3266	3462	4305	1041	1552	2217	1204	2171	-	7	40956024	40968831	+	4429	protein_coding	-	Ets
ENSCAFG00000028603	1286	67	915	6217	2201	1291	97	1995	5027	1115	1232	72	916	5757	1143	-	1	105728600	105731564	-	2223	protein_coding	-	V-set
ENSCAFG00000001618	1107	2315	1184	2452	2505	1234	1986	2066	2087	1963	1178	2296	1078	2262	3614	-	12	10594818	10600891	-	1185	protein_coding	-	Cyclin_C
ENSCAFG00000003137	2298	3703	1904	974	840	2369	3587	2162	785	880	2284	3823	1854	787	1072	-	10	63549529	63598140	+	2249	protein_coding	-	-
ENSCAFG00000000326	1064	423	428	5407	2767	894	477	601	4562	2861	939	490	413	4942	3050	-	1	35727462	36215488	+	13176	protein_coding	-	-
ENSCAFG00000030005	338	560	310	2494	4986	490	362	418	3070	4947	400	620	265	1780	8276	-	1	112391927	112410035	-	3366	protein_coding	-	-
ENSCAFG00000013054	1631	1296	1225	2250	2818	1737	1585	2098	2089	2926	1578	1403	1107	1955	3608	-	25	51504539	51519084	+	2971	protein_coding	-	-
ENSCAFG00000014578	2093	1709	1489	1813	2005	2160	2034	2238	1501	2791	2164	1807	1390	1566	2538	-	20	44236897	44271726	-	4203	protein_coding	-	-
ENSCAFG00000002626	1279	959	769	3618	2984	1421	971	1266	3976	2568	1370	934	639	3117	3421	-	1	102495074	102517364	+	2497	protein_coding	-	-
ENSCAFG00000029644	8	113	489	4825	2078	11	101	916	8069	5622	18	56	380	4438	2160	-	8	72477431	72493285	-	4235	protein_coding	-	7tm_1
ENSCAFG00000005827	2351	1924	1792	1659	1237	2212	2388	2462	1788	2217	2303	2112	1793	1399	1644	-	19	53652041	53710210	-	7622	protein_coding	-	FF
ENSCAFG00000017255	1627	1676	1293	2438	2118	1761	1960	2149	2800	2041	1754	1624	1274	1993	2757	-	30	30200545	30218412	+	1298	protein_coding	-	Ras
ENSCAFG00000012696	2704	2304	2259	1512	819	2628	2525	3180	1225	781	2774	2398	2074	1355	721	-	36	16103207	16161939	+	4999	protein_coding	-	-
ENSCAFG00000007153	2060	2502	1435	1960	1652	1976	3135	2123	1802	1209	2083	2554	1331	1613	1815	-	29	10953371	11041568	+	1979	protein_coding	-	Ras
ENSCAFG00000003103	3228	2875	1451	482	1062	3140	4178	2209	316	1119	3067	3023	1177	447	1476	-	12	48582574	48607105	-	4604	protein_coding	-	-
ENSCAFG00000000137	2128	2122	1541	1647	1445	1924	3149	1834	1935	2159	2216	2446	1346	1542	1811	-	1	19170549	19203689	+	1840	protein_coding	-	-
ENSCAFG00000004204	2388	2529	2133	1081	880	2332	3103	2846	1057	1584	2563	2736	1976	968	1062	-	18	16845198	16858860	-	1803	protein_coding	-	AAA
ENSCAFG00000000790	726	753	528	2077	5205	778	654	902	2304	3850	835	916	497	1721	7491	-	12	1584063	1585185	-	1711	protein_coding	-	-
ENSCAFG00000009029	2493	1621	1762	1672	1204	2537	2307	2362	1793	2721	2509	1649	1448	1542	1607	-	26	10545384	10641441	-	6519	protein_coding	-	Helicase_C
ENSCAFG00000001356	2578	2590	3193	29	44	3575	3003	4893	89	242	3163	2768	2944	15	95	-	10	25798938	25821765	+	4907	protein_coding	-	-
ENSCAFG00000029761	1452	1019	1147	2732	2610	1444	1273	1749	2606	3880	1271	1325	1148	2212	3351	-	6	43041536	43052547	-	5626	protein_coding	-	PRP38
ENSCAFG00000004853	1630	1529	1055	2089	2882	1708	2115	1431	2285	2477	1802	1589	905	1739	3976	-	16	15274956	15279024	+	2343	protein_coding	-	-
ENSCAFG00000002601	1680	3493	1390	1927	1278	1979	3540	1668	2662	426	1430	4214	1139	1504	853	-	1	102362733	102385187	-	7496	protein_coding	-	-
ENSCAFG00000016634	1186	1819	1010	1986	3678	1119	1871	1293	2087	2697	1123	1928	901	1540	4932	-	6	17498834	17508338	-	2493	protein_coding	-	-
ENSCAFG00000031478	2148	2474	1597	1208	1506	2521	3506	2270	1320	1349	2467	2377	1440	951	2017	-	11	68755644	68759219	+	273	protein_coding	-	-
ENSCAFG00000031992	2677	2140	2097	1198	996	2943	2674	3161	822	977	3017	2190	2093	983	1175	-	11	22713047	22743507	-	6049	protein_coding	-	Arf
ENSCAFG00000008265	844	5032	1024	141	472	1303	6152	3973	304	308	967	6245	1505	145	721	-	17	48287080	48329544	-	5159	protein_coding	-	-
[truncated: 22,581 more rows]
