# Supplementary material for: Characterization of polarization states of canine monocyte derived macrophages
Source: PLoS One. 2023 Nov 8;18(11):e0292757. doi: 10.1371/journal.pone.0292757 (PMC10631683; doi:10.1371/journal.pone.0292757)
Supplement: S2 Table — (XLSX) [file pone.0292757.s002.xlsx]

## Sheet: Table S2-heatmap
gene_id	D1_M0	D1_M1	D1_M2	D1_CD14	D1_CD14D	D2_M0	D2_M1	D2_M2	D2_CD14	D2_CD14D	D3_M0	D3_M1	D3_M2	D3_CD14	D3_CD14D	gene_name	gene_chr	gene_start	gene_end	gene_strand	gene_length	gene_biotype	gene_description	tf_family
ENSCAFG00000014831	126521554192954	253299461800626	13563856154983	531294908906715	301731909585827	127720771718601	167138011977035	149062230264239	664677800539991	187571098084946	1296143479996	255939829912256	13711625543035	524792202836457	268383389294529	SH3BP2	3	61450995	61472168	-	6221	protein_coding	-	PH
ENSCAFG00000001047	228518332262858	110841627520509	193099411736995	101282737847458	542800819792834	219310268241941	91081199879105	18933002843231	118289674683671	122729932269233	213428086449223	112845149281787	19457105298852	100810199240405	52063258821154	NCOA7	1	64689532	64815443	+	3782	protein_coding	-	LysM
ENSCAFG00000002753	569323723141429	228470805524336	103364886668726	0	0	575290066116679	258751340967774	114383068552291	0.0201993309349194	0.0194388928049772	594218374338595	238778295376983	903794742303716	0	0	GPNMB	14	36918913	36946045	+	3659	protein_coding	-	-
ENSCAFG00000001159	84488040858133	234011387272791	61758703107343	279599499663566	449810125115147	54888285738123	17927306427935	42339113800124	306139290365177	402891154428023	733625080399308	192985769909163	559929238275292	37321020514942	415352053381138	ZFAT	13	30650671	30841312	-	4511	protein_coding	-	-
ENSCAFG00000019611	282580459101585	0.491853537165422	283001907296535	0.872180272047955	158441203870831	292199188307657	0.869642466353335	363781913323582	177454133414231	810204158262125	187393949592608	0.507030526690585	288112287382737	0.449780965015841	291308557554881	CHTF18	6	39805367	39815611	-	5333	protein_coding	-	AAA
ENSCAFG00000032688	382713609146683	633381088457743	764285150103518	252148624416484	144552838836174	373053621707016	575691899012324	104677297557594	221408430965463	187707285091512	464765730612909	539031443559785	938951433997568	1237709951718	159392804798924	SPTSSA	8	13317295	13317396	-	102	protein_coding	-	-
ENSCAFG00000000373	225667241768582	192252702062555	145429477314044	180147442291478	204335223479799	212781241765116	168301120297781	164773808024431	164244145534338	378792157347963	206468224435654	191936216456142	1272452747359	197458009527176	206844471176835	TAB2	1	40149569	40215208	+	2989	protein_coding	-	CUE
ENSCAFG00000029346	0.012580824309339	0.0269263253849798	0	0.182000941339445	0.754445994949161	0	0.0310989240290104	0	0.357675957530524	0.717105496768975	0.0236741697741339	0	0.0190968603478585	0.244934840777897	0.801087267282102	NA	NA	NA	NA	NA	NA	NA	NA	NA
ENSCAFG00000014181	0.0143100927200804	0	0	0.0345029106952878	0.196658605556052	0.0285620229193806	0	0	0.0339032906360374	0.473090683089101	0	0.0142076176904208	0	0.039800256959406	0.441361959484201	LPAR2	20	43646380	43651084	+	3172	protein_coding	-	7tm_1
ENSCAFG00000002848	100128560532562	135999264945019	161910869491161	346652773338538	378488941923119	112223548288237	167122709536895	18322810104394	340628355331482	107707298721949	121264239484241	138921250034718	17965825030695	367742668346982	526200605586192	BCKDHB	12	41009767	41225028	+	1768	protein_coding	-	-
ENSCAFG00000019962	797549167599146	602339295644328	104336006569491	197586668581681	198565598094778	757845674794232	371029292750651	763924363061513	334512467608903	539214622242704	667820565169567	494425095626644	83990865570287	182550511920476	243555868394937	TAF1C	5	68179975	68183785	+	2379	protein_coding	-	-
ENSCAFG00000025529	341040717700447	231248438511068	349148222507929	274335762882285	163642212295411	402393325237925	246691663460763	325653489425159	358232448049554	276622682500444	33791729191702	238517183497046	324350015103936	284558076532613	162748814651738	TPK1	16	5257889	5583102	+	752	protein_coding	-	-
ENSCAFG00000024373	101406797475531	10851882030687	884619407779392	808534520725863	502741051598805	111374333532253	117156435156097	91298442716598	109956466644618	140069860237925	903636903875205	101746023557646	100175899203475	902826017973023	592541809802147	RPP38	2	21612200	21613045	-	846	protein_coding	-	-
ENSCAFG00000014029	111259077157931	558138416087593	162911469417693	541548792542517	659431957673865	15403870365323	39768831659579	193971955741473	47428284722924	571651085626873	143015959278578	569684922905009	1827593708531	544065390629181	934667301558248	IL1RAP	34	22547218	22616703	+	2100	protein_coding	-	TIR
ENSCAFG00000019211	0.570963699472892	0	0.196118453611469	137664443679815	0.713323152457173	106838132901268	0.0588076089605186	0	143726497190069	138315669024597	0.26860504573923	0	0.108335648011122	228275750529122	0.426049949934231	TMEM52	5	56903867	56906500	-	636	protein_coding	-	-
ENSCAFG00000011454	549582019470118	0.668325204427191	347516012566394	0.616003186071967	0.212792460113866	526934491127305	0.0233906437141275	301475296961611	0.302648887141212	0.0323616839567537	532049649323921	0.31002638927715	278363671039758	0.671103519787058	0.338921536157813	SLC7A8	8	3432090	3479207	-	1599	protein_coding	-	-
ENSCAFG00000002296	868611667769792	727231197153231	933693764705689	596593974466775	510355569010287	838114210977894	607843778936002	892811001096734	424708096052879	854594770855097	827995304948671	648816128132597	954033069175202	588475091811924	515063593136144	POLR2B	13	49091144	49142820	+	8356	protein_coding	-	RNA_pol_Rpb2_6
ENSCAFG00000013664	0	0	0.0641622101321472	0.562979592209119	0.466742309632471	0	0	0	0.110639133639414	0.159710903231016	0	0.0927295541440634	0	0.0649415715407592	0.0929244746770134	C15orf43	30	11414238	11435657	+	1279	protein_coding	-	-
ENSCAFG00000000673	62481213582594	299389589759172	830825206355672	911349392169895	436490745528314	779668353641133	233202049223643	10476794464749	132079700246107	453209456267576	636260429186253	310049346440012	772376544894362	938892813626655	214842667510215	PLXNB2	10	16959139	16974381	+	6361	protein_coding	-	Sema
ENSCAFG00000014891	39188093513322	600711958632028	469821367471635	283640378146798	296778097579807	408449304623741	480611064990734	430112334134524	159519502881308	144889731411178	462672191285824	615909698624869	444414495271223	221983279840623	294301103749569	PGPEP1	20	44668651	44693455	-	600	protein_coding	-	-
ENSCAFG00000029361	0.201025748928676	0.172099525224105	0	0	0.15068872618338	0.120370332197	0.265024902029334	0.120729144800045	0	0	0.0378283456798384	0.119751718283476	0.0610287618556894	0	0	NA	NA	NA	NA	NA	NA	NA	NA	NA
ENSCAFG00000025580	464327832071338	0.413328558221821	0.542209842337591	247897222479314	345751928014536	339368186862852	0.36668273822441	0.420221989392189	155363867550788	312047806934385	406067627970483	0.450165449307584	0.548050925232733	237266662442545	32780784383175	FRY	25	7967133	8092263	-	9505	protein_coding	-	-
ENSCAFG00000024839	436508935436452	127410074739682	468290219722678	282418646509036	401496421297731	422360913920341	506389290858798	37839833796201	285144836726201	892760572172734	495720204949097	116360388884546	511315081564435	273761803182029	516856210779845	KIF21B	7	2184792	2227082	+	8854	protein_coding	-	Kinesin
ENSCAFG00000010284	106099667378825	0.524034544741423	142037482375846	0.344367378968311	0.458839720332431	0.570144881841709	0.156914279348054	0.776074583489889	0.40283652194153	0.930410536053627	130543501102752	0.378143174345944	163117060193911	0.283742317370174	0.568407065360263	GPLD1	35	22495389	22556335	-	3337	protein_coding	-	-
ENSCAFG00000004872	102204134696568	0.937474951287775	0.75783871352652	0.25424625186399	19659726555302	137614235516859	104264755729571	0.811908532757031	0.576525578435547	793394449803371	135848105870473	0.998615770360585	103426083976879	0.451202341226719	471304433536967	PTPN4	19	30086832	30241064	-	2798	protein_coding	-	Y_phosphatase
ENSCAFG00000011550	160323923127025	135335233084141	11980325916936	342942009902645	312325481039163	186073018495456	181148266631544	158308558335914	286434768514487	414182158447192	151718852078531	138914304493131	123910004384601	292826323795081	353937803435486	PFKFB2	7	6196659	6212141	+	4516	protein_coding	-	-
ENSCAFG00000017322	117208393236865	0.313571596795504	0.841790123071763	0.61015886789425	0.832001036096614	103678131787287	0.175594550699013	146648596368521	0.599555023489643	127543777650685	0.952412961476778	0.343817677865136	113218381442609	0.518617902304373	135165846792515	LCTL	30	30808543	30821394	-	1704	protein_coding	-	Glyco_hydro_1
ENSCAFG00000005035	0.047135632511002	0.10088284734061	0.323809284779061	0	0	0.282239055141045	0.174774015415373	0.165130223495111	0	0.161203528494857	0.31044383791045	0.257389510100811	0.143097553759239	0	0.046896463855689	ACVR2B	23	8211524	8218841	+	1926	protein_coding	-	Pkinase
ENSCAFG00000001559	170252878082389	135175691817735	132050719219338	536291703010386	747888902313083	109617346279825	15838564736372	192402184181237	292761990646581	123026671084161	103347131935965	111780344578016	0.666922900278992	542256229300771	915247049132762	NA	NA	NA	NA	NA	NA	NA	NA	NA
ENSCAFG00000001600	226264009162675	16590918885164	27678341298336	470446923546528	44916453732934	232730699780524	142186277839243	282141380831476	466176467032787	728424579403755	227009767813316	149618922928983	279846384340655	450862818364064	467322724518456	CPSF1	13	37817518	37823638	-	7083	protein_coding	-	-
ENSCAFG00000030845	0.556269780736458	0	0	281655378337562	250187605677994	0.77719504522295	0.458353422780512	0.33407648156679	527162930870151	558048685407198	0.628061798125553	0.441829052098184	0	6807404734449	132827337332437	HIST1H3I	35	23977201	23977608	+	408	protein_coding	-	Histone
ENSCAFG00000012691	360079439220173	319826475689656	216691755456289	684996911156451	657693453013999	248668593513369	287796209106165	178046916845813	410339008636385	136446779087837	291361684550074	39253598698071	257984252322343	721064721990876	796753287302042	MLL	5	15267317	15270971	-	11601	protein_coding	-	FYRC
ENSCAFG00000010211	261632220206381	168944616248245	24830775321141	128000447533646	552652065999198	261100525907043	141771260073917	217969437718554	122166348375471	241962018394989	261241723391622	157524330102228	219304454133625	136292064422947	401172380519669	MBOAT1	35	18722776	18836142	-	1728	protein_coding	-	MBOAT
ENSCAFG00000029607	0.673156128424829	0	15946220467514	964029498182523	356698054017001	0.868691543405862	0	338057040002232	143259997301465	378405807645075	0.87360168289517	0	177935277055546	107814632153231	167435124788779	STXBP6	8	4638314	4805102	-	3911	protein_coding	-	-
ENSCAFG00000012992	228550758754794	171610683316108	274217466750299	930027471077039	662850846505351	224708708789499	154773888940801	251583034583412	915043866320925	754634017766551	242387779564314	162575650551654	26669100508422	926083900058474	456564843278205	SDHC	38	21163594	21193720	-	510	protein_coding	-	-
ENSCAFG00000004490	421387948560491	103637409125081	470620406435079	573358955374929	29247411014836	528738555661216	718793719424918	409452261012587	103045757268787	946716292181769	496175639865529	101534331027775	418944890289262	640827351223375	529578699983396	CCDC17	15	14736440	14740023	+	1842	protein_coding	-	-
ENSCAFG00000008784	144694089546919	589738641399545	13250418371261	990926630615353	687661299751107	13596452641163	866489590795394	145163578963972	915362002925293	116543060037479	125369238929062	60925764480237	12578054663954	951475914203391	801248776811796	WWP1	29	32523719	32623395	+	6820	protein_coding	-	HECT
ENSCAFG00000009033	0.369310469814382	0.0359283217414967	178363351006407	0.0134915227718753	0.00699077793643309	0.346222982952236	0.0461065573211166	366298059374711	0.0132570559538351	0.0701688435793074	0.215857531209818	0.0277777140742202	11126840297947	0	0.0334033244770921	DYSF	17	51011429	51229277	-	10073	protein_coding	-	C2
ENSCAFG00000024978	0.0452332975666118	0	0	0.408980690304383	149755211902257	0.022570686771369	0.0559067852001342	0	0.267915390875712	0.799270708546251	0	0.0224546902411633	0	0.188709140620682	141761911592466	LRRN4	24	15803125	15810930	+	2007	protein_coding	-	fn3
ENSCAFG00000005182	22925750963411	0.286470368786578	20559074063453	0.132397680599368	0.171508212975488	20824146345746	0.44115044084582	196495370134914	0.0813104777691749	107984181237943	185350885410832	0.37481641951774	199004705546636	0.0859078886796555	0.375604295798665	FANCD2	20	8240612	8295469	-	8892	protein_coding	-	-
ENSCAFG00000007635	110899966286823	0.679371902021029	207158688237849	0.263084694051569	0.297425824931881	823624879093412	0.882730997438833	214463083970849	0.0470022892908701	0.565410103221692	141862909646541	0.945452377217094	228868526322796	0.579365104147717	0.138168296700699	CLSTN2	23	36497354	36635075	+	2775	protein_coding	-	Cadherin
ENSCAFG00000031476	435941309822851	510734912140661	611734251594918	489430933785878	627234106542735	448457561044831	473266077609985	517005023817518	343867635971786	512281627250328	398506211464279	529229555530989	492377383942035	495619176160177	525203040239817	NA	NA	NA	NA	NA	NA	NA	NA	NA
ENSCAFG00000009036	348156294997498	417284977056595	482552351577947	571562219197395	688795292373601	35566583362052	581125850462099	540601997419848	641635918721758	662446923025298	319146843063686	437740549409937	532700681735559	520133992248322	711266867024655	PLCB2	30	7468792	7493113	-	8159	protein_coding	-	PI-PLC-X
ENSCAFG00000016293	739244415467132	671173880727297	703164866765837	53874782211203	577330485202704	746087606945893	560886779463823	711481968848949	643503943793506	11485626671504	549195379259971	577861607711023	68038299676491	42353485971261	681579451225662	FAM193B	4	35818873	35849805	+	2941	protein_coding	-	-
ENSCAFG00000023653	360805137782293	236647879203992	415771121656314	154343020510254	101785726754466	441378460847495	354836065143314	349495396100642	110298705535908	159219485067228	427082022725376	311999284481641	300339750332371	0.161854378301585	0.57899095760293	CENPBD1	1	99383105	99383494	-	390	protein_coding	-	-
ENSCAFG00000009512	451424512279407	101635966950075	612178338635064	971807846286714	668351778379916	554357785105011	624367049322765	67337391944867	126049303702927	20133784578448	372334989137396	860004485585494	656310438483908	904963001185094	756819888462441	PIDD	18	45168052	45173107	-	3097	protein_coding	-	Death
ENSCAFG00000012225	170422547062236	965514135329886	147025381232857	442382250410536	488450501645192	150765232105235	733817473660807	151448004976945	492966383274414	53367558271635	169560556531441	902720066382423	125983174525352	456808420238848	46715381361972	NA	NA	NA	NA	NA	NA	NA	NA	NA
ENSCAFG00000024140	160482919824795	190849674453815	130524868519974	711680037941469	815000936237748	135403029986477	140818193863033	935998325841119	787460430506363	11904484177226	15799701059294	135445955315345	100904888154096	727814032264338	846465796705398	C5orf62	4	58378700	58378882	-	183	protein_coding	-	-
ENSCAFG00000023144	0.318233113568543	0	0.119246019595501	195309784341152	563838988959456	0.14435745172128	0	0.0289575535328767	369780100992397	280333860738189	0.299420156149085	0	0	198743559742405	112255608223589	NA	NA	NA	NA	NA	NA	NA	NA	NA
ENSCAFG00000007492	352642248975635	0.673205438338816	0.913024618120932	122837905167159	0.453850637406628	236975028651901	0.459945983960581	0.682890672451186	12490149628932	0.373729125109003	34013169094662	0.615783609600046	0.901112362492663	131840390523621	0.167492601828527	PALLD	25	19147311	19553453	+	6761	protein_coding	-	I-set
ENSCAFG00000019944	847310130017772	550517697937707	852330799395444	547216163627264	340255143722071	77008926195234	748032785977796	726950423889336	304700174042947	310477995881095	968052584844186	645954074167545	597146091837302	42082138358412	541935536316342	HBXIP	9	53420590	53420889	+	300	protein_coding	-	-
ENSCAFG00000013843	0.0245758603725473	0.867881972289452	0	0.622173223398622	380722232643357	0.0490518336222389	0.24299928077243	0.0983961050202133	0.145562043716176	252147803909931	0.092492046069383	0.975994874153001	0.0373045328289515	0.922753981329553	540370662001045	UPB1	26	28195081	28226700	+	2643	protein_coding	-	CN_hydrolase
ENSCAFG00000023618	549792817744912	607589422010457	835658789071602	605007969686909	449181707883923	665287752997071	560407400716039	875699355510256	684998644033649	713860298560494	580718789976419	557754496460579	830001231990157	516651995687434	377089358327928	URM1	9	55142052	55157054	-	303	protein_coding	-	-
ENSCAFG00000008436	174104821236529	29771034967712	144918701460116	405622940162066	55759721675408	168005267701424	35655849945517	151909033911426	330371484256432	305857318790357	158178526935324	280780008876764	138781757674399	354207344173544	70296728624156	FAM194A	23	45367385	45385594	-	3906	protein_coding	-	-
ENSCAFG00000001514	32718407979375	479102859170241	381819009075803	600639639455838	495170578683124	363304240691341	42076844211251	43361664198691	916946047584158	755893052624139	368631015965516	399266724250989	336963403872256	654269742360712	542265180803153	MPST	10	27465075	27469524	-	1096	protein_coding	-	Rhodanese
ENSCAFG00000030211	134549322589448	232745290043481	231595650371904	373813027816398	109220228700033	143545696276542	481730412877666	161337928864997	76375961913369	146378431200837	127623367007613	230255826646206	235131716524746	366619893312075	0.82902166002851	SDC4	24	32628085	32648941	-	3323	protein_coding	-	-
ENSCAFG00000024514	388255315641567	244402973557251	368702692789562	936118217022741	984385950390898	290599721491449	169365913806294	377191257678429	106864877910734	128226761401626	284721348483584	15872500286697	225338147863133	120688396801483	562385933913185	NA	NA	NA	NA	NA	NA	NA	NA	NA
ENSCAFG00000008482	0	0.160977932044751	0	0	0.32888511544525	0.0375305454433618	0.30987273652767	0.11292726137469	0	107179645084609	0	0.186688331872472	0.171254694619072	0	0.636074573141247	JAM2	31	21137453	21197596	+	1537	protein_coding	-	V-set
ENSCAFG00000001239	450347617959244	291756049683968	456955996914723	305442984414589	336153535595443	485757377591099	361666795107189	415053258922665	262089494876009	465391545188644	445212863312774	287689067696384	542761596535719	281870926740307	362142457444097	TAF11	12	4088744	4094028	-	636	protein_coding	-	-
ENSCAFG00000005748	0.0413120492451376	830031702772974	0.014190140670864	0.0498035188739262	0.0516124601777886	0.0309210705461691	147479046427704	0	0	0	0.116609426000103	740342632826364	0	0.157987550151035	0	IDO2	16	25316588	25375245	-	4395	protein_coding	-	-
ENSCAFG00000012693	105214455670724	864010722171142	997938038849451	144468132834369	160437766180809	101352578346421	687530134170769	935414148387013	163985325995679	243693338270351	868818820740348	930996931206888	774417806560173	170185118361225	179000649833712	CABLES2	24	46364246	46375886	-	4246	protein_coding	-	-
ENSCAFG00000007676	668734115373112	601133265707139	105733272551764	176865423692765	976858224647833	763887807173672	491680661680782	105862567395489	260078197725848	755318182787192	809248800993686	496426785371967	96512034858285	181414839432683	886438830556725	ABCB9	26	6538286	6620408	+	3825	protein_coding	-	ABC_membrane
ENSCAFG00000004332	835073410731802	424700249132272	664552202647387	338895256162604	723068004266697	631220706518312	517764041296107	550343843222232	284034234884136	155050486710505	599003929869835	361189214174253	558490985430012	3506844863201	102826262962269	PDSS1	2	7059771	7096332	-	1098	protein_coding	-	-
ENSCAFG00000003410	40590578000508	219989114023184	251861352541806	978675061871837	445312554550788	347004776784708	157997950628002	263577777892568	117881741541502	306829216014971	320311517044032	185466241330753	234088334817877	103789120085891	180934674250916	ST7	14	55853245	56095144	+	3120	protein_coding	-	-
ENSCAFG00000013165	245637066877746	191635161121797	226811777218193	482650236090762	366634072886573	259654791635531	156907095674876	24763348228204	564598026106742	434799847756118	233085794388601	175167681150128	227664247574253	507253743504529	303925974481853	PRPF6	24	47442630	47484524	+	4119	protein_coding	-	-
ENSCAFG00000016051	0.00727313156675131	0.00778322239937567	0.129907656982825	0	0	0	0	0.458639207509095	0	0.0165827055429736	0	0.00722104843999596	0.110401333336121	0	0	A0ZSX7_CANFA	27	44159568	44746429	+	6644	protein_coding	-	Ion_trans
ENSCAFG00000005891	596543157979203	478079033561864	560928121735825	271106262279176	405826618495887	681561568692844	358160336428272	641671223081869	341843469426501	391560154683515	562697428112819	463777268352039	544682460519158	243835033605412	41497335954841	SIRT7	9	377198	382909	+	1203	protein_coding	-	SIR2
ENSCAFG00000014158	0.00563660922738047	0.00603192487203571	0	0.0679518395166104	0.781661512338051	0.00562515439589441	0	0	0	0.134940144739083	0.031820341939057	0	0.025668001540447	0.0391923553567726	0.953361492340103	ATP13A4	34	24903358	25015885	-	8053	protein_coding	-	E1-E2_ATPase
ENSCAFG00000011495	123660740287986	106666457336667	823737153664206	59739410787323	419074776894753	123900041303283	106371882453666	843844227008725	819047526658659	740701115324033	130221471622329	988102025970337	767865864552243	61771109951373	37286599625616	GPX1	20	39889165	39890256	+	831	protein_coding	-	GSHPx
ENSCAFG00000031506	48985527155699	342449123063203	551280039289419	362041062703504	369040286032615	434814978198176	391459673789899	574089780254254	209950355982125	465829241831723	41457528236357	391033087323339	590370531309197	383394752939979	350220452337477	NA	NA	NA	NA	NA	NA	NA	NA	NA
ENSCAFG00000000731	118600416909512	0.807661845514311	0.592547916849854	0	0	0.537997248813986	0.0888399983346551	151088270998377	0	0	101444660979899	0.42818587471748	0.818307270012748	0	0	FAM19A5	10	18119731	18154222	-	421	protein_coding	-	-
ENSCAFG00000010759	234971551187924	16278905420061	317240083849073	0.769573898578139	108599287842672	206029443124504	17794316722093	221598068323537	0.852735728391393	335995038431068	181465132336934	172606825379829	354609611227786	0.47219634603245	117565309344509	QTRTD1	33	18317318	18341957	+	3342	protein_coding	-	TGT
ENSCAFG00000019938	764217137143911	146075030097829	7462219940782	115191204287484	906722552273627	641789017921264	126652310967651	74184505614501	14598461137718	213911142157242	765166012760839	131802041373686	736875125544516	124989832798968	99943991855601	ABL1	9	53120449	53166782	-	6131	protein_coding	-	Pkinase_Tyr
ENSCAFG00000010914	998891447241968	121068615852562	104448277218524	140380073587055	140135477125656	911494888990612	106520778185592	912830984405112	148400370837294	258102528490819	960610020719691	112871878938444	904724497335917	129891828276497	139739203639827	RBM6	20	39235422	39334174	-	3467	protein_coding	-	-
ENSCAFG00000016763	0	0	0.258013993935656	0	0.184338385586229	0	0	0.0805574494558218	0	0.779864942372728	0	0	0.183248596103918	0	0.427057160217764	RGS6	8	45791392	45946584	+	5584	protein_coding	-	RGS
ENSCAFG00000028991	707105546407509	150525826364877	668576678040304	403308395303176	303968860946574	948479236811928	202357277948767	103502154155098	909687188245275	702085920334135	615227034411765	142673039637333	73864224734417	433509465501229	226941179361952	NA	NA	NA	NA	NA	NA	NA	NA	NA
ENSCAFG00000012340	275333171021872	246752340169262	330567321373224	236099368250449	221245715518812	257972459195854	178052874408799	293083885687778	183779392463352	242940528858447	242414162194826	240355004341412	290162537582915	224635639969551	183401501922393	ABCF3	34	17082999	17089640	+	2130	protein_coding	-	ABC_tran
ENSCAFG00000013641	147065649912392	121863078545755	210252033937409	155731395077812	137800353740331	129908433753678	790117817938456	140241913540385	40728183354355	47237786150911	129957095356452	127267659096058	176477063042986	143713081959551	200694895417793	DUSP10	38	16193556	16231315	-	4568	protein_coding	-	DSPc
ENSCAFG00000030772	174153758014334	137386509207278	217804350498758	137275082857799	108787921012959	154860113149757	114063041639507	211192864785853	148113854457959	264713162581029	171210943689711	127463226293942	196570850164007	142826736189396	125509746687462	PALB2	6	22209682	22237813	+	4066	protein_coding	-	-
ENSCAFG00000019222	199503465233159	16322275199766	187767603328658	305970328049653	370820177913951	196358149098379	142518343296173	213431765078396	372202537078078	465995199911142	190579612291431	161730811893037	169938442698736	294405282467116	407908468195096	FZR1	20	55869844	55876878	-	1488	protein_coding	-	WD40
ENSCAFG00000030932	179351644182078	0.811517033321062	109152323107863	0.27571220124418	0.285726497424174	225836150883741	131912437728781	10723048880627	0.171107777084345	0.576331469415982	151760782405729	102777100106212	147998388834286	0.351521442134706	0.526941651151752	TMEM218	5	9372020	9380289	+	3771	protein_coding	-	-
ENSCAFG00000018727	272660054659565	12172834768879	157673202289664	126748359267512	133484710229428	324219581678678	132088524429925	19307678993471	137138057216313	321977180913729	322392173052181	118790838684121	169132502540112	139842182852569	159183913943632	RAB31	7	75679013	75804349	+	585	protein_coding	-	Ras
ENSCAFG00000017886	132429541357608	722969179033867	175549630719079	462314484864724	512688695304345	128047168332801	633450582677605	140446649700294	590139442074773	137894885655836	132525254584345	729462730309754	189322639581567	443581955850612	508131424694557	ELAC2	5	36958759	36978673	-	2533	protein_coding	-	-
ENSCAFG00000012824	0.0655948180752817	0	108148557656267	0	0	0	0	0.065656649556479	0	0	0	0	0.49784300675631	0	0	SCN4B	5	15543632	15560441	+	789	protein_coding	-	V-set
ENSCAFG00000012780	0.11400835979787	0	0	119771029713897	211820119970504	0.113776669698946	0.0402601068879331	0.032604522061775	0.598094433947404	8312462549693	0.183888922594349	0.0161702774718388	0	122305461321542	345799077412712	CD3G	5	15377812	15391281	-	2787	protein_coding	-	-
ENSCAFG00000012381	0.168585382017066	0.135306660151821	0	0.711330203415199	0.421238184737941	0.252364169081547	0.312548517818021	0	0.399410354308304	105702815063202	0.118964351734088	0.0418445341820007	0.0639753687419437	0.351661323329348	155150223179392	BNIPL	17	60126745	60134605	+	1077	protein_coding	-	-
ENSCAFG00000018071	460431683775891	348625054984475	611720669422567	903299408858402	860134613715284	52018413416426	345383559075872	595647177469133	127094190242513	180493188993077	476124934425898	345007183265185	560442596313994	709758553652642	107825292113977	ZNF317	20	51508431	51523020	-	2090	protein_coding	-	KRAB
ENSCAFG00000004322	959797854175304	916226716344602	696344944098178	389844342777216	344948318118238	107874978560707	119040389906467	723190335489908	414590013687645	221617052232368	105327262983858	850670233037645	675709609490168	422272491803375	324538407380246	C20orf3	23	1150822	1184000	-	1450	protein_coding	-	Str_synth
ENSCAFG00000000835	214017478799132	0.905456740029124	246180269401765	0.840024812585712	0.870535820926352	149011080099137	135334879042036	174364479414246	0.884385180078213	124826679630557	234145845792421	0.938886735708642	25686952331058	131506682370037	0.990379269583959	NA	NA	NA	NA	NA	NA	NA	NA	NA
ENSCAFG00000014712	217023878900656	197080756391841	172188040281908	117918634586346	491670592078751	178452057136906	192045454312481	125824226357108	129900400995731	818881358384483	211024534797808	185501258085465	165873914399251	101485964980514	387748489788629	MACROD1	18	52883102	53033086	+	1405	protein_coding	-	A1pp
ENSCAFG00000016561	91630915095932	961134526125126	104820909728382	103652328014769	107921447690119	811722785464895	919657916064298	967678004232414	180749612829075	195112894995679	788079321614189	741424118549821	10600226482319	100200022636414	129118330313994	CWC25	9	23425178	23442982	+	2249	protein_coding	-	-
ENSCAFG00000029644	0.0857456700979362	129610042086869	720113619208752	623451709445466	278256666137137	0.117660697013345	0.891987147387927	982713382943671	102449852254429	686937147911656	0.181522465385048	0.595921498367138	618242252923917	661489480642145	230338598670464	GPR132	8	72477431	72493285	-	4235	protein_coding	-	7tm_1
ENSCAFG00000020278	211876183752147	282183272443954	244315667146918	362464725746676	33885716796187	206347605024743	226093510874318	274164716405209	306602028732453	40598408893348	195230956797827	263492071680547	234841030428224	354856616864744	327455689816011	NA	NA	NA	NA	NA	NA	NA	NA	NA
ENSCAFG00000001371	313516606890761	255112706727606	440793036605539	699433395986842	210744686346636	343470018246145	361322344661423	43860571630307	613715042025332	278231593346442	302902470281434	260496720065614	412010552410218	633440725045096	268202468448136	SUN2	10	26056889	26074646	+	3501	protein_coding	-	-
ENSCAFG00000009873	121290997843189	133537501058259	126539037025835	168031050244241	108127578130278	120634187454171	176675316072201	125109221502694	17972244920372	22474969659569	135784230051274	187573241329618	139488034621276	177534021199551	108198935202047	MAN1A2	17	54697774	54879396	+	2208	protein_coding	-	-
ENSCAFG00000000752	577904003020146	439198328123311	842361843571093	804128849206755	762500459669107	537869025492661	419392394722655	103311892842313	851528969138222	158099347986353	550331823971321	418960513220741	75801511878679	832202230027533	841465472905639	CERK	10	19537621	19601378	+	4103	protein_coding	-	-
ENSCAFG00000006985	179446477105039	134832481793289	218971872617933	400035135185615	199956718831923	14712166501262	97313639182769	21317598448146	506982665908023	32069356867259	161057596181796	138677831463133	219667661245472	456331237001826	153703975810158	Q2EFX7_CANFA	26	5315660	5476358	+	7825	protein_coding	-	Myb_DNA-binding
ENSCAFG00000005421	0	0.979032841749685	0	0	0	0	0.115974075345395	0	0	0	0	0.489094485578455	0.320471963418946	0	0	RNASE10	15	17842734	17843378	+	645	protein_coding	-	-
ENSCAFG00000005433	0.215922054425399	0.136927670174781	0.0549380446163206	0.0482043836880958	0.0799283870617974	0.183559808325082	0.0395366165950209	0.0400232571292138	0.0473666481225822	0.309967461239055	0.233254804518792	0.103217992086362	0.0971127161875593	0.100089652543792	0.0795653535817979	ABCC4	22	45765368	46013484	-	5676	protein_coding	-	ABC_membrane
ENSCAFG00000023899	0	0	0.159045376470378	0	0	0	0	0.072416961257704	0	0.0164954837892411	0	0	0.153748901799654	0	0	NA	NA	NA	NA	NA	NA	NA	NA	NA
ENSCAFG00000015835	111491999336802	968810182044052	112198302316194	156543848213134	214036867590716	103935861404767	105407131958341	107619276828094	15263148725609	182823023802906	100230960117263	101820133442377	111331746996236	145530823140847	225022365282441	HNRNPU	7	35834026	35842967	-	3063	protein_coding	-	-
ENSCAFG00000007976	0	0.303594318715647	0.129928475517598	0	0	0	0.0519467212484581	0.189310006221181	0	0	0	0.312962245236214	0.0478482445382454	0	0.062724020406984	TEAD1	21	35667804	35928447	+	1602	protein_coding	-	TEA
ENSCAFG00000019907	439638492295781	39332057485428	42729514215691	71405659470515	185439583155909	368207260647335	497368420449267	413168646402379	755233545496377	212722388956216	401677891196087	387367532689757	358347737357747	701805826562741	139239120978194	ZCCHC14	5	65610958	65664202	+	3211	protein_coding	-	-
ENSCAFG00000005812	308758609132565	305558886918021	429379882974636	153582866089518	120757719680645	313925645225559	321670983586389	43178065527287	196228368624126	299420088829399	311715246082479	286879703263029	490449906996083	191886951431134	108060885721468	NA	NA	NA	NA	NA	NA	NA	NA	NA
ENSCAFG00000019358	118012783250623	134689429412309	152846092129468	122691280574747	138645009864887	112370526139876	174630194222008	159575804886262	14717181930518	202418570162988	970293683114897	13759141572317	155716505302283	123084608615391	159424486930667	PDPK1	6	38431802	38471005	-	1677	protein_coding	-	Pkinase
ENSCAFG00000000587	0.0892364628599508	0	0.0613030815024054	0	0.0371619859897413	0.133582672067903	0	0.044660289803162	0	0.237368498380042	0.0699675659772897	0.0147662396179603	0.135455056622031	0	0.118378229863771	GRHL2	13	3204993	3359723	+	5525	protein_coding	-	CP2
ENSCAFG00000002393	0	0.370509636728197	0	0	0.641371698231153	0	0.0786988728014515	0	0	722706539596974	0.0336992653386672	0.462281948776059	0	0	268449568664504	SEMA4C	10	45108921	45116855	+	3802	protein_coding	-	Sema
ENSCAFG00000001853	768515234690849	690071490080382	70740040715503	195488676747577	213309799581115	687613431169729	549014888791043	591139835940035	180879757931593	338933443747503	70527306505108	721666401692314	817929624733843	181806068971288	234281278557663	NA	NA	NA	NA	NA	NA	NA	NA	NA
ENSCAFG00000011188	0.457208038961472	311178060762533	0.012563591508551	217166769207436	146114131352582	0.419776580198697	751950765920468	0.00915278031689836	0.433284600715192	0.646307942003355	0.455990072611703	371317977345529	0.0277604641962423	165310575743157	180408636938508	GALNT3	36	10894355	10940372	-	4964	protein_coding	-	Glycos_transf_2
ENSCAFG00000001569	0.753927152998141	0.0556415704404394	0.839400460388607	0.250729055499319	0.308555160878167	0.869145956317074	0.192791955148917	0.88474779539796	0.153982299395061	142257959166596	0.538133132872753	0.141962255571066	0.730055689861888	0	0.375050843670626	NA	NA	NA	NA	NA	NA	NA	NA	NA
ENSCAFG00000019322	82436762940879	738746175541409	860917376907911	347958104045597	195194677859884	744321142999545	903195383793843	94531540063055	379414059430076	223109187861415	857645692375144	642116884899867	869381799675337	354496274214883	144810673200472	GNG10	9	47283272	47284375	+	1104	protein_coding	-	-
ENSCAFG00000018395	302336532573174	0.7923440307214	223239138723485	0.0743837105066512	0.77085442619409	324299963720967	167773551907118	222334180392071	0.0730910089924178	412657659530832	185771971824359	0.387976757121106	249756129171086	0	12277651479754	NDC80	7	69269688	69317197	+	2207	protein_coding	-	-
ENSCAFG00000017916	24500478694672	493364765445688	543271468650617	656364897240102	178081736842093	284412381306313	77212432289585	57964393347836	725080428407535	292933326083576	280296818951145	380178071952738	60963781517427	550549872670849	172123319934984	SEMA7A	30	37531889	37541245	-	2973	protein_coding	-	Sema
ENSCAFG00000013919	191398284077631	390239301820024	13563771611957	0.728650018145491	0.402728384343331	120637465646172	293834449884754	0.967976596390593	0.715986936734426	14010325306071	191457098514261	540078654894984	110095561334338	0.756469863966127	0.521168957842318	LPP	34	20582635	21158167	+	2253	protein_coding	-	LIM
ENSCAFG00000019721	0	0.131997529876368	0.508415773764515	0	0	0	0.0338782964663857	0.370389142606659	0	0.23435839061073	0	0.367390461799034	0.561696783709837	0	0	NA	NA	NA	NA	NA	NA	NA	NA	NA
ENSCAFG00000005660	104674096559633	269100205672209	233490564793426	0.178149592065306	0.307700437440831	353939720153002	165801081428068	0.591657968439503	0.0291755935695905	0	131160295638938	228633948446033	373854976316187	0.102750744770946	0.171529605453717	TNFAIP6	19	52607713	52624317	+	1843	protein_coding	-	CUB
ENSCAFG00000023650	594530482589459	363586010437901	517224254635325	564473679366407	399228174287341	638892887748648	36341552915568	554190873301863	542106579461404	29963295610481	602177127451508	3351656984192	484235695384418	570376767510572	341999904322056	NA	NA	NA	NA	NA	NA	NA	NA	NA
ENSCAFG00000016776	869921314375869	113740332380866	106035588073422	526404810648151	617415498178255	942470079767965	100407085366147	823307946518962	862094188962148	155509113025207	894929518164285	110565990531774	765571912611926	602518312066749	535469489648884	NA	NA	NA	NA	NA	NA	NA	NA	NA
ENSCAFG00000000028	391905739293935	362985994180239	469446491870142	221278667259112	240936588564582	444948713712418	36992878213656	439447489851135	227717102105385	691364936183314	456837737423456	324454629323576	402866531062997	227657469807802	289353103975825	TIMM21	1	5176098	5181304	-	732	protein_coding	-	TIM21
ENSCAFG00000017137	0	0	0	0.016351080586472	0.096021537902975	0	0.00372526287837548	0	0.0589120327127798	0.185544619052447	0	0	0	0.0188615161964994	0.080966464589095	ODZ2	4	43449809	43871097	-	10040	protein_coding	-	-
ENSCAFG00000007664	116583710160378	954686322170031	886212315423215	505663177444512	451203777967571	961125626636087	117780706669871	773729338659434	424820914642595	12380403986139	126622308245212	10593536100056	875214121202076	454656268696411	666954910458182	ZBTB38	23	37337925	37341506	+	3582	protein_coding	-	BTB
ENSCAFG00000000679	497880345940362	362938415732517	505201136503144	607100196627983	602044740673854	682624443817169	426237549745839	645797153297916	622251187834653	988062049785121	503903065806796	365067506594032	494010554930715	649494135418509	577155665510905	SKIV2L	12	1412306	1424466	+	3975	protein_coding	-	DEAD
ENSCAFG00000020196	39560892955092	209063612670963	459020992091333	136313323552133	193822832314132	377633803628535	268211270861743	352441457631515	163814028159441	242854092431796	404330537365454	200254573872794	479037234529015	126062828431889	233840499229729	HSPA5	9	57851094	57855257	+	2063	protein_coding	-	HSP70
ENSCAFG00000010943	107126956140133	970032074322916	100577613241822	147193697266154	804738590043628	117600175626076	128331192027053	118775560938046	136500905591545	942550446396467	111907120024259	992691621561355	107990809579328	158715235896401	709189468855728	POGLUT1	33	23122291	23148678	+	5575	protein_coding	-	-
ENSCAFG00000014473	146162621457193	0.409654485770155	411202208231519	0.489459895909896	0.391297763033305	0.52094852434352	0.181607755348558	127722570003557	0.604627455595511	0.396726291695752	14625349104319	0.333997019194078	503598799658343	0.645266624458144	0.323157743778379	BCHE	34	30911083	30977729	-	3913	protein_coding	-	COesterase
ENSCAFG00000021491	613400190649932	131284029714875	0	140501447417811	122614466206152	110187652743578	252713779046553	245591359422073	130793397442918	272717158544205	461710294838244	365404567410931	0.931100974798288	119422284530629	671316542734208	snoR38	9	4168607	4168680	-	74	snoRNA	-	-
ENSCAFG00000005802	152562765792674	488890574182908	259137125686068	373905781241159	827336298985646	123809907956055	303909903813694	15941895260731	20356374671274	25132567841406	158529061067037	332901668062898	216311177524699	46045553051448	850683667347906	GPR183	22	49333188	49334270	-	1083	protein_coding	-	7tm_1
ENSCAFG00000019033	153493837233358	131067951261977	181964667956816	147925765928168	147641882812071	146178011583736	111365479608166	182190816959796	177268723816096	267377559212647	149957977056691	120926738468528	202065165164205	164655548838774	138524669507294	NA	NA	NA	NA	NA	NA	NA	NA	NA
ENSCAFG00000007402	0.108161113839781	156258235526402	0	0.32598262328868	110355454344596	0.0539706533162879	337179194632565	0.108263069483122	0.277608437781501	248661884442762	0.118728123871232	234460674906114	0.082090713425425	0.401100603892727	136308911702548	FAM149A	16	44550409	44574420	-	2518	protein_coding	-	-
ENSCAFG00000004173	21263330080222	306588345527439	756506626682347	890440502943773	732074265503273	218902273092381	319426229120696	940949143347883	350516559419401	214333922205884	236706209833986	232888354798262	699886748512086	961166000375563	728637851260302	GPR77	1	108644945	108645958	-	1014	protein_coding	-	7tm_1
ENSCAFG00000012574	80155471503455	911381289451466	811220753724381	819637927388097	100140785959459	807067973758858	800515969227322	854245546401294	943158274820502	143796470303621	755852692958983	936148161863847	763157811192574	818586333459847	114816850914479	ZNF148	33	28234219	28306626	-	2537	protein_coding	-	-
ENSCAFG00000018651	783602601445008	695390776342367	108975799255181	468493838333517	262653093399494	797904663570846	556431405709799	106491860341683	294323387930029	301399691907964	734281372405033	556611589001165	957367823350493	456258973780677	161629896796102	NA	NA	NA	NA	NA	NA	NA	NA	NA
ENSCAFG00000007162	439018380553165	328816000578178	326220418530339	328890945523668	235561253346049	464608906155258	295760655378913	376989033927226	295049037308555	27863409886765	434966613914152	30183041891335	34839411038555	284863705810789	283937165608477	SLC35A4	2	35761626	35762600	+	975	protein_coding	-	-
ENSCAFG00000001579	179592907992897	180783816918674	222889475218363	39922987937676	28946343386211	198923313189735	147655167319095	22638184396119	365172638251982	111142123163233	203885243892375	173212356389518	201312127281606	375445860484615	286283337662763	GNAQ	1	80733202	80928065	+	1507	protein_coding	-	G-alpha
ENSCAFG00000004578	385680381310611	158742127433018	270047419703243	11176800727681	421612446605508	351588234743715	158895853230578	315516677035302	144969805989291	139934935507411	334966292333628	180413529606759	309606288188647	1237709951718	68627457621759	CCDC163P	15	14863265	14865737	+	2279	protein_coding	-	-
ENSCAFG00000018077	150072391230489	160597506896845	137703008278488	52874204401703	510536756845949	147482227573789	197385446047692	14051694990294	701083739494831	141162870976853	143852229618016	144975479190214	152936135278471	448255606495308	636148621403545	RCN2	30	39341114	39357239	-	2577	protein_coding	-	-
ENSCAFG00000011735	113944494807851	115958584736674	103857511521204	153525781755967	116767898652229	116314210775989	810010892117056	11964268153634	143358910240734	221588069250659	128930421954831	979707898130757	13056800708123	168294031581016	112625378069571	TRNAU1AP	2	71918999	71944387	-	1219	protein_coding	-	RRM_1
ENSCAFG00000018257	397808322329008	400054631798866	470012458395376	668594113709589	690450179833778	367257225562064	29788916255753	426717616078346	756748933535153	142549845858434	37551031401489	321628342235333	447476018005401	65051321498944	764506073450354	MARK3	8	71148430	71275164	+	7006	protein_coding	-	Pkinase
ENSCAFG00000009952	128202264029924	0.94320565037871	156877453228662	741374061048411	3979153269477	123943549766484	0.57769522306317	160403888766402	593232777457583	552630737005186	0.621964110765111	107396046732427	136829931424462	749344343672517	398599247069978	Q8WMF6_CANFA	28	14409526	14425641	-	2266	protein_coding	-	-
ENSCAFG00000009289	127050319386525	661881965077778	121636856774643	172867396219656	129219033589107	126792125153057	691406894418408	120580358161033	182587508873064	267816897210411	115246942773603	620381952999542	131842002660497	16310844085102	133070685126023	SRSF6	24	31217126	31220308	+	1316	protein_coding	-	RRM_1
ENSCAFG00000028476	161148432627293	834567868629503	114259036351756	107708936293607	114774230668922	148605100509209	826641735963786	115828040503635	134389175521076	163712334034235	141767010045621	781805268500007	116847089247692	958167120254084	105715346487434	NA	NA	NA	NA	NA	NA	NA	NA	NA
ENSCAFG00000015002	0.168255571240879	0	0.0513720496280454	0	0	0.130599496890842	0.015404299546495	0.243264917384714	0	0	0.246258167963561	0.0185611875263652	0.0567557431096156	0	0	PRRX1	7	28068822	28137504	-	4118	protein_coding	-	Homeobox
ENSCAFG00000013206	298582269779168	149617873593094	372793997099827	46708349127151	701648560533637	244765576833164	152301115390937	336814670426408	394402086259469	202068686086365	248601647266403	170573001319033	311144731907275	519024024389184	892380581639848	SFI1	26	24414195	24502298	+	3922	protein_coding	-	-
ENSCAFG00000003871	508450952135338	307851961238055	428676924673337	423059928199551	279366847942121	510047823183104	301184259293874	43019620886707	40153852113586	28588750997835	449017901516541	302121087692435	40466920883261	388493881138176	233572037760281	EPS15	15	9802016	9893482	+	2239	protein_coding	-	-
ENSCAFG00000017710	240677871935852	216497587936568	282754182376412	823907943084287	110687508331719	244365957339626	263076079699671	275818472178811	685355020207497	304327817000937	233013501128343	187700389212572	27073478036681	777075141971803	125998161320816	METTL9	6	23183299	23230262	-	3115	protein_coding	-	-
ENSCAFG00000000867	125628719583956	906440254578838	101239457126326	909654957741897	616992060932235	109763098863142	829256111893461	954181513801428	774977494601697	121347056618749	11088952388925	906410289453961	103934600359799	867362669675981	622509393688039	RAD50	11	20837227	20930445	+	5590	protein_coding	-	-
ENSCAFG00000013619	611762919464362	443293358605855	566214619624059	127238044061452	149927587608112	519410050631278	341676629685347	538465980101299	146757403596979	204650909565735	544288743247754	415510325291809	553672543942554	124466625389025	176485585839861	HNRNPH3	4	19563913	19568710	+	1064	protein_coding	-	RRM_1
ENSCAFG00000008174	14164207059877	177393817090943	168411363036955	429235139064678	213905219656682	128733309970601	171537737033057	155407854228378	456347301836844	762997789563486	140957204242837	203214850434392	193148575980874	365265024328265	245841595628574	LARP4	27	4257335	4326185	-	2512	protein_coding	-	-
ENSCAFG00000013103	290596437714355	21475091924369	274687496627776	419125035168607	487820994583615	287383089533131	194123479404908	254229715550628	486337235901274	644368104216969	284014843896776	215081944021394	259591567886898	415861330055523	462632452252405	SART1	18	51297485	51313753	-	2418	protein_coding	-	SART-1
ENSCAFG00000002440	137458236175555	101920949854539	398137971407497	403083334814726	358651875203076	397717668550316	576052033844508	112233789402557	148029233713091	308013884802674	12742551422089	798053725352345	310159156560412	497846726115142	127688184399932	AKR1B1	14	31644148	31645491	+	1344	protein_coding	-	Aldo_ket_red
ENSCAFG00000029076	390894392143524	510081140056518	37539967267299	235620316500316	186871234469503	366216334640832	374673715296436	359323034655317	269325595789021	250092117361749	405315100653257	415816269593282	375385876307078	269022457431852	148817974603565	CCDC126	14	37212546	37288435	+	2276	protein_coding	-	-
ENSCAFG00000018389	0.701415670544514	0	0.137672556839839	0	150223021510848	0.799988845035544	0	0.200593384075424	0	514036417021681	0.471392961065537	0	0.304200759978249	0	13957133017713	HSPB3	4	60985195	60985647	-	453	protein_coding	-	-
ENSCAFG00000008896	0.0149856764965649	0.0320733515975593	0	0.0361318034748936	0	0	0.0740871032662063	0.0299996048155058	0	0	0	0.10414854512978	0	0.0416792390476183	0	KIAA1755	24	26722302	26746295	-	3899	protein_coding	-	-
ENSCAFG00000028639	440509335226238	368924741730407	289460907482244	0.461785792090518	0.239279285317912	802773616331553	426094624924061	325900770203552	0.907520994915702	174671165052656	576650832371816	19015427558656	116289404447381	0	0	NA	NA	NA	NA	NA	NA	NA	NA	NA
ENSCAFG00000016557	257671605682039	504708243987493	28448606905019	144223215958529	143713103447403	229596393056957	574389088067086	260217302013098	100836943796449	149495233698449	220792530755136	504800329062203	307315233040368	127974064952089	112159322856482	EXD2	8	43043496	43080819	+	2292	protein_coding	-	3_5_exonuc
ENSCAFG00000004702	392906493842611	373744388512651	520338708396517	374985829847969	309521189488299	452013413448116	34173173680159	598654773219758	433112703722843	615879650401307	443614892563988	334829720221942	593092739224724	320245174090824	289927042150484	HSPA14	2	21755030	21795574	-	4159	protein_coding	-	HSP70
ENSCAFG00000013112	474368454564137	115128549000766	25641608658011	118563502119241	580128501748359	501365077981006	907097228973075	230514308264909	149568848110331	410401948578459	527519932897344	107641745478762	233631428503984	113694328978675	483277762749535	METRNL	JH373243.1	393063	481695	+	870	protein_coding	-	-
ENSCAFG00000000457	437668583458365	421092791059735	251136919121264	173836007237296	134478170151154	377494736251147	394934535773512	258681323937131	134125816840855	282463202815016	442846795376313	386644900020686	266665652782275	168046122974867	154073768248028	TMEM19	10	13235275	13250957	+	894	protein_coding	-	-
ENSCAFG00000023427	141572285717255	189376573077987	0	0.533349087356008	0.663265387372459	229587441930522	182269197363011	0.0885660847818391	303966461893549	0.80696035316724	124877784422625	298686774400878	0	0.369141564547473	0	KCNE4	37	28996105	28996617	+	513	protein_coding	-	-
ENSCAFG00000017507	0.0730473352238413	0.0547192849954176	0.110399477105394	0	0.0730082917545481	0.116638219118475	0.138435420642817	0.19010209829742	0	0.216511852078867	0.0481103018840945	0.0507669686511271	0.199585854269604	0	0.0654090203149753	DOCK6	20	50029369	50066628	+	6268	protein_coding	-	Ded_cyto
ENSCAFG00000009285	38651893229791	389643484828898	440018238947899	609671246345367	484513585693683	409071934582281	327849789918712	453043566945344	558291006043964	936617877854777	369017203893304	371174342571957	424009059292759	597355577592127	506711342244499	KIAA1967	25	34660755	34673099	-	2795	protein_coding	-	-
ENSCAFG00000020398	10864408890534	196004753135716	132468430678093	401154706418483	302022631749959	10899096144394	136389436541064	134367402911876	815318908872105	117045276225016	117206720522378	2143203104971	114404073407233	387598642774847	427277913449079	PDP2	5	82424978	82426573	-	1596	protein_coding	-	PP2C
ENSCAFG00000002825	272879547848275	367305811281395	954494014697375	335711083522303	981929565216095	173030661207724	369165337308108	580452470436929	306862157424804	395983609100403	252593258576876	31447225762568	692589376195614	336902722460827	292874803456735	DFNA5	14	38211540	38272077	-	1542	protein_coding	-	-
ENSCAFG00000017047	0.0336358755895479	0.0359948803219738	166370067205935	0.0405495489905346	134471589466547	0.0167837600408068	0.0415727743225896	250823483603907	0.0398448454603597	113117214752283	0.0158237133280984	0.0166975040066746	0.765855562820378	0.187101022712465	143900383238253	TRIM46	7	42346256	42354019	-	3184	protein_coding	-	zf-B_box
ENSCAFG00000016847	230419304731724	207423046512477	173917331934667	374348312372464	441071482602685	217121155490856	168674059583229	154417573701983	383071729765643	860184135284226	231685018864093	198332152275185	159118868111498	407069050787253	47325888338446	PMF1	7	41632687	41635735	-	459	protein_coding	-	-
ENSCAFG00000010961	213138901132909	164297318196439	150081287222127	786754561089994	577668496884153	206344462303644	158572282030236	157188573898452	824404168742574	117032435273154	213259882219918	164642518744563	148158952698567	751038053478296	622547084824908	LGALS8	4	3549892	3577567	-	2732	protein_coding	-	-
ENSCAFG00000009130	174537887743145	132177118352391	126670793624154	226721565688134	244325311062712	179906140580722	741490225167495	141439779186437	229922957604007	394593025755371	167263416091668	115914646165623	126776923138068	22922292079582	222661129001585	MMS19	28	10749672	10783799	-	3087	protein_coding	-	-
ENSCAFG00000006175	367213057953128	0.682234424080106	266280381285505	110672931969559	239580400823032	338472808458894	0.63036470728466	301194346976621	105728745123957	108754511478575	292719139171325	116464152384533	290315191580365	117026171277606	410003664179405	CDC25B	24	17553401	17561759	-	2036	protein_coding	-	Rhodanese
ENSCAFG00000007775	753333386775093	688533838135821	435077090202453	117929277653509	778633188255351	760860308213821	782767034426888	474431653004871	129976523919675	977213569202885	866309457338965	88511090801131	520473239856142	114437985671398	8980084148025	NCOA2	29	19258061	19448397	-	4616	protein_coding	-	DUF1518
ENSCAFG00000018643	518546585009694	589763797946511	111858952432369	216228903508345	137704436384944	829988426724377	499514167236829	138910918472231	264995379256283	148784985149053	674091934323717	497423436137029	101907254592713	211804140082074	857366742516656	SLC25A23	20	53722942	53733331	+	1812	protein_coding	-	Mito_carr
ENSCAFG00000028568	485831110294441	265482990917868	19705633861593	130845880286622	66507789739773	969687588935483	930516161321654	543195235613295	414797544409698	24716864839571	612722287086791	342521275401137	366768439773946	0.898423107566438	784184166317888	IGJ	13	59961184	59971665	-	3513	protein_coding	-	-
ENSCAFG00000014531	172115990927674	155471731370757	160253529415104	131520778054104	110665507909606	172059413118484	149808292035359	160809354151895	138921933529956	103883414299662	179724592303311	151631727051146	147837139241274	144836097553952	969481946484647	COPE	20	44195249	44211448	+	927	protein_coding	-	-
ENSCAFG00000029757	182384630475635	101236107780509	40515436000681	123293164917897	40035027550225	209231029180133	0.603931839974563	38388059842072	20090787027417	156521483090639	196460937979191	108308676383663	4088033269749	105481890177394	582534912769632	MMD	9	30424248	30453489	-	5326	protein_coding	-	-
ENSCAFG00000019022	0.846769469699091	0.191441504182226	0.196633741193212	0	0.134099504882582	0.845048647624744	0.717372482611392	0.226813880286018	0	0.0951719202648304	0.471293876890851	0.224977588798287	0.561204843979841	0	0.0593290786823811	ACOT11	5	54506984	54552568	-	5980	protein_coding	-	START
ENSCAFG00000032646	300089004381294	291450545967021	252927432340924	123427645795927	932551134645677	291929262700887	168307376845004	277654675791066	123672423582137	160988590456864	208795655554628	202799534913067	252638731161936	121687516753075	953405110186158	NA	NA	NA	NA	NA	NA	NA	NA	NA
ENSCAFG00000011755	433515415639109	0.170558606020027	112993977584967	0.806990128944701	126241667321976	365830573052376	0.157591176821165	609408053734476	0.490883459504087	161707289521404	392891467535283	0.506365879932751	106448903579467	0.797905713256407	101803199413358	FCER1A	38	22683476	22689175	-	1424	protein_coding	-	-
ENSCAFG00000010972	538298189954352	414769524806489	37869976113906	198358731629529	14757389931491	555015602355942	327494937508063	368430544375661	241566233234874	576417119827876	568972941355742	415163387361688	380669265641013	197503943556395	110228696702991	TCIRG1	18	49784241	49793144	-	2879	protein_coding	-	-
ENSCAFG00000013770	103707801541584	244099872470867	154436460191759	314712744235724	688195017449562	939055266463834	126783939627816	120113934981715	311086722653719	349253832161735	975769170695404	232012373746077	151308133000796	26654566764221	663531343281722	ARHGAP27	9	18188914	18198724	+	5117	protein_coding	-	-
ENSCAFG00000007617	143506133949991	231190725180026	582936830363492	289121942122652	395113003377148	238171936686291	26862345750749	551926492364433	235130971176258	233836520380092	15483557868566	219912439539179	688422784304899	283620597441359	434541667149415	ST8SIA4	3	9708161	9797395	+	1164	protein_coding	-	Glyco_transf_29
ENSCAFG00000013924	0.753628331296596	0.703087736829767	0.557547481148314	0.256252779902082	0.217276592415116	0.578535994254632	0.445826266653433	0.193420185155741	0.274690262828891	0.154203630705809	0.636350395716823	0.460450199887763	0.263990314693768	0.376213242029226	0.0576772601443532	PLCD3	9	18400070	18419047	+	2349	protein_coding	-	PI-PLC-X
ENSCAFG00000017105	342167722906337	0.46564357380352	192939540115022	0	0.76600649639682	390818079883541	0.52150433880805	170255273568853	0.0702883907826868	1285203033059	267973033866903	0.490921168997983	180134567673394	0	0.629699969575997	PIF1	30	29224987	29232043	-	2295	protein_coding	-	-
ENSCAFG00000002984	0	0.0395885012180143	0.152483296450971	0	0.046217759266785	0.0369188006113591	0.0457232754265157	0.166629834326712	0	0.316297876814482	0	0.0550935981833922	0.0280772095089948	0	0.110418813430388	A0MJA4_CANFA	JH373278.1	383078	386293	+	2454	protein_coding	-	-
ENSCAFG00000008393	424818952550119	379882121880092	432904546999294	236525667794935	179682966617577	371687124924206	331545667045104	433540717543892	252111326939219	354452901280616	351208476563542	342538896983812	46943860135984	256654799878227	169561637583715	MRPS28	29	27312981	27413900	-	546	protein_coding	-	-
ENSCAFG00000019436	395623401302228	164564519187699	286219803940145	481063630894076	333607988914836	402476107553308	13351347631406	268532922291474	643212382831795	468217321855103	398834819311609	162117087945694	220768266403762	477222118348885	300439184426706	IRAK1	X	121851142	121862500	-	5443	protein_coding	-	Pkinase
ENSCAFG00000011193	0.0454598038138157	0.681072883247922	181132136124684	0.0274019110479351	0.227177528774543	0.0226837097396783	11237347811384	0.591534521191873	0	0.336856446874832	0.0427723608137582	0.383641250044192	0.966069714462721	0	0.113072846001574	Q5I4H7_CANFA	6	16270227	16291848	+	3094	protein_coding	-	-
ENSCAFG00000019950	0.0302163111666313	0.0251498252190477	0.0369027622771876	0.00809491366312521	0.0125834002855796	0.0234538149741837	0.024897540953403	0.0201631959288832	0	0	0.0221122349044204	0.0166666284445321	0.0305775763913047	0	0.00668066489541842	NA	NA	NA	NA	NA	NA	NA	NA	NA
ENSCAFG00000023589	0	127220476414176	0	117260606491557	0.270043764858787	0	0.623360654981497	0	0.640126416056611	0	0.203372391773989	139491743590998	0.164051124131127	225440026920064	0	NA	NA	NA	NA	NA	NA	NA	NA	NA
ENSCAFG00000010750	124316920661215	146680401177223	0.70073784548817	0.883846331701339	0.796477396353164	139969958385257	141832059139048	0.446686531533124	166145170909076	0.726774334927658	0.899751452370877	164568910978144	0.967717305267884	146282714097008	107828933958074	ZDHHC23	33	18215844	18259020	+	1424	protein_coding	-	-
ENSCAFG00000017383	367947174967133	634788120950899	3968724343083	0.538925009632911	131032599539434	320870525813475	7154480244674	414761013630042	0.386985515161497	213649631004037	310605107436637	641857113866271	451513434824534	0.406475200052843	11461389183458	APOOL	X	65850306	65954177	+	2640	protein_coding	-	-
ENSCAFG00000031060	390043281551681	50283903307459	239176294032395	474948285039811	510186490010026	382719576891301	254520959473414	212236823583608	458941845698719	493888007673215	301715961844628	444428046522291	23642662007133	458680746813141	531309349329747	LYRM1	6	24438693	24460331	-	3468	protein_coding	-	-
ENSCAFG00000013115	0.361326281457472	0.410834102938588	0.589526217273878	0.46281964087878	414738856775659	0.743720972912708	0.334940053422894	192135528702094	0.347770172305383	228095774751783	0.67993157846826	0.336317636671752	0.651307448042982	0.219832066051406	388701690641489	MFI2	33	29986257	30003742	-	2010	protein_coding	-	-
ENSCAFG00000005062	318818045718458	271862073393997	294722857734507	663230858065661	641078693076549	253528710929236	211406597223154	334274599569202	721459008875072	120255561784931	286515367358388	243873915635514	334547548172521	659775556916541	631052931774342	PAXIP1	16	18065028	18113248	-	5396	protein_coding	-	BRCT
ENSCAFG00000000020	453212395125785	340402188054506	787064402391255	546367766474353	404437638532695	393296841489567	325887151720559	85797055842753	71860889199732	129165264436321	472769867016928	320007534849904	818271746596375	622424185952326	376694209997664	TSHZ1	1	4226210	4231399	-	3225	protein_coding	-	-
ENSCAFG00000002631	259455530987379	457144332107626	471703379939178	379133600665541	237707115417844	272005445058563	608964335005019	639019642246832	38806740003432	193600597893524	268282471550352	427247672988524	510793823449389	37101284799824	216419599279525	RHOQ	10	48767787	48804020	+	866	protein_coding	-	Ras
ENSCAFG00000012708	573936574374283	476620253743061	588097310237549	115820563955695	908199819709288	603140086115555	332302785249535	553980860310404	119737330666589	887728438515496	593258674424912	393626499121157	556046968107609	121104800426182	82795706937219	SMARCD2	9	11788557	11797732	-	1596	protein_coding	-	-
ENSCAFG00000031851	232593056972277	157811309887056	260268768707201	293409617581444	148288691796465	254853815599031	149171884155636	370819600141648	403350654554847	373131241748279	260580948889493	155935546596301	271165328793606	296775777646487	0.99006536173306	CBX8	9	1839640	1844569	+	3786	protein_coding	-	Chromo
ENSCAFG00000011466	0.831348243738003	0.177930736243603	0.342668506859599	0.300668221773222	109056135808356	165931752198306	0.548009367016701	0.41606594773886	0.492404935428163	553477257614651	117330226023455	0.412697466245557	126193172408559	0	229942123162306	Q3HTU5_CANFA	7	6043255	6047097	+	546	protein_coding	-	-
ENSCAFG00000000231	46265329870029	431877527632158	318402174284006	215174825110996	138264387763628	40275332080324	459721340969856	302757194183975	242485284351857	267506247596911	473274212167717	430424921844211	329034527794438	208867808625849	1597823991889	B4GALT7	11	3498382	3505012	-	1248	protein_coding	-	-
ENSCAFG00000013976	206325518673159	202893500468443	183879120142842	356295536514066	675772910340723	194776153839658	344609698699845	178611897761508	726629985793991	194525525674888	288568934273903	193775149384585	431692270133752	372225302433128	610287766122007	C14orf28	8	22369837	22372651	+	986	protein_coding	-	-
ENSCAFG00000023272	598056108079594	394557081608632	159276378951637	964858943900926	144590452194791	848908247474884	423674383432244	16156588437921	182797368434669	271312695484537	664369878057784	357293049529716	161984010600849	102758709944959	138825628929521	FSTL3	20	57878152	57884172	-	2365	protein_coding	-	-
ENSCAFG00000006463	0	0.103792929475435	0.133259974889844	0	0.363520452694521	0	0.639344261519484	0.194164108944801	0.229788969866476	0	0	0.385184301829186	0	0	0.385993971735286	NA	NA	NA	NA	NA	NA	NA	NA	NA
ENSCAFG00000017744	0.02095642387262	0.0448523462553126	0	0.176847328965413	0.0261815284489129	0	0.0172676081712326	0.0839047118985844	0.124124235800451	0.0955610944540152	0	0.0624190627617934	0.031810467283044	0.349713061150238	0.125100539315868	AK7	8	65136761	65213389	+	2166	protein_coding	-	Dpy-30
ENSCAFG00000006331	108801273511006	114763287502281	987853142103265	3759500360798	190473617350778	104257706546309	1420405767267	114279658717336	416619681167837	584615055857533	108726606548788	130727435567371	130965393600254	390303802331836	237872468230456	VEZT	15	35161995	35229224	+	3361	protein_coding	-	-
ENSCAFG00000019767	722718434863614	790247490257307	557412466898614	513485723161522	396371337852716	738202695017929	10298315983068	557365332570628	585942903239051	624829134987271	695741765144256	817001978846256	57070289247818	553761105200677	386741742115313	REXO4	9	49828346	49836235	-	2531	protein_coding	-	Exonuc_X-T
ENSCAFG00000003472	351028482435934	0.145725272983511	0.935485023726707	0.164164849088179	0.585994969743567	232536757530707	0.0748032785977796	0.636081620903169	0.215082475795021	120741442842648	35590168560448	0.210310628798736	126319365580968	0.21041069179206	0.797849539576837	TSPAN12	14	58940948	59005553	-	3000	protein_coding	-	Tetraspannin
ENSCAFG00000010836	16355859988335	0.240007077702416	133780295833015	0.0197836646286068	0.15718382553241	149032629062275	0.256916538929467	125385369268693	0	0.492644044239707	111685706111601	0.309567860797643	147800217402302	0.0152140774976182	0.16327293815267	CENPE	32	24447768	24530431	-	9004	protein_coding	-	Kinesin
ENSCAFG00000017442	102693837703231	592134373693329	142545496900505	468921288976049	399688484511679	958165874968046	199951945631978	198071461054558	510626461452927	794103069699324	971743961831241	476038853187811	115310314936796	467229113643629	417205452264884	SLC27A3	7	43319299	43325089	-	3872	protein_coding	-	AMP-binding
ENSCAFG00000025084	621960294539696	498746415127947	595247158987348	196056116469493	146385980126271	578115583065748	398896731495752	730958375431025	198869642749735	253306342747049	541958749011594	549075626783188	72986736571137	169560893710955	152496924234594	GCFC1	31	27406606	27439752	-	2766	protein_coding	-	-
ENSCAFG00000000871	614071296669609	575214403296639	530397401931238	966510320425137	109940475171981	626628400346027	554121958721201	534583077192896	137841281927502	16101797508642	591108035239059	555846539000796	496774005986171	934720523503285	110941374697355	BRD2_CANFA	12	2534034	2548840	+	7527	protein_coding	-	Bromodomain
ENSCAFG00000004293	0.166173539124047	0.0467968121334331	314832467843799	0.759143810812389	226181164901955	0.549876725637509	0.26663981773775	495488848652895	136757643569089	300108788568432	0.197494576982833	0.104200146390786	373050359729395	0.656773257616834	16620052574891	CCDC146	18	17305494	17406888	+	5190	protein_coding	-	-
ENSCAFG00000004627	410609654122696	429108577689961	462784110677523	177893593829358	545049464619573	512219006079295	428202513527926	491269500243235	243202799485537	106783951469116	395390423865896	500031833236772	413895769009275	133830121987883	692579572324183	MAPRE3	17	20971460	21026759	+	1415	protein_coding	-	CH
ENSCAFG00000014920	138262351077864	252342037977221	481407911433156	252899860319385	639601079609544	453927883714826	106435393005853	866898499925775	142604693685501	791828806433535	236396813568758	389139411416333	70365042279415	230675033525797	64384415387277	ECE1	2	77678060	77793948	+	4849	protein_coding	-	-
ENSCAFG00000006199	191113749450307	149540133415455	394754457881306	142083249981386	897027389543866	231942148635337	129529287129308	413620540777868	182439580011065	123703783753225	22183412177808	155685501671643	369184808160558	147476856471195	81347123100129	ATP11A	22	60301883	60431243	+	8111	protein_coding	-	E1-E2_ATPase
ENSCAFG00000005576	195484241419722	245656471632509	199157541098731	153338880456622	129507629979033	185001237155142	196168267187879	200581899721374	16897382799418	256592024797831	175641557055951	222609328329087	214550067494392	162225037183191	133013228008093	SUPT16H	15	18388807	18429553	-	3144	protein_coding	-	Peptidase_M24
ENSCAFG00000020371	58000395804788	381528492485565	454002948935056	380535378154592	396529781157586	520682394829169	42918739348726	434325025767216	349199996621227	329114606106397	557170225049772	352244402914139	467262857007969	401473273994045	311457204779507	TMEM208	5	82145842	82147122	-	522	protein_coding	-	-
ENSCAFG00000029611	0.271573759621081	0.166068687160696	0	0.374164898206676	0.775510299081644	0.077434817692543	0	0.0388328217889602	0.183831175893181	0.840325060077039	0.109508210955225	0	0	0.161854378301585	0.347394574561758	NA	NA	NA	NA	NA	NA	NA	NA	NA
ENSCAFG00000006973	183258069380508	181025183830448	677887698352686	577805887059844	106843402618042	154749394984942	371693309802632	87952723387232	428606382924862	14034719620574	221056947580422	242594336679997	44935742696787	659983846925405	813464314346476	SOX12	24	20513567	20514532	-	966	protein_coding	-	HMG_box
ENSCAFG00000007691	0.0339884793022051	0.0363722133991041	116745915852578	0.0614619427510967	0.0849257815355226	0.101758221677584	0.0140028600894383	103762579224189	0	0	0	0	0.851272400021498	0.0236327995273748	0.236712139911044	GALNTL4	21	34370610	34708828	-	2671	protein_coding	-	Glycos_transf_2
ENSCAFG00000005732	236582831397868	312980408459797	374535271697241	38776740459497	207132064235734	229905138958975	183682469333809	39094717563816	692912764018161	30439019204029	2407083356537	300238253542069	429809456820704	460255398324902	0.982304494691044	BAHCC1	9	681631	704087	-	7622	protein_coding	-	BAH
ENSCAFG00000015686	762888919622949	79730047284397	780996028339786	905190905646684	976600686734282	71979343676407	743702309764031	755578803623551	794599335470638	112053987239841	72182327241245	774315510444026	759553705620644	914151753279397	101922519741396	NA	NA	NA	NA	NA	NA	NA	NA	NA
ENSCAFG00000012304	451233773865107	430573689051739	404578333745671	766749371753501	703000340717083	463106477486306	317533287022091	400944422893659	895706239481237	87115953320106	447833217526215	425809485284749	406713220285167	733605235335416	873869569667466	PPP2R5A	7	10502889	10565404	+	1523	protein_coding	-	-
ENSCAFG00000012423	125066281924882	131723547725303	916589499868372	240540616954335	259339653121498	11631943597106	821408616674647	678397826110319	2142184015702	840206606418543	130112032366954	122812797246763	835029558516791	259086215069031	217415272074238	Q6PXD7_CANFA	18	50748071	50759167	-	5020	protein_coding	-	-
ENSCAFG00000011435	109377383393	0.585242060174742	112709039003218	186800698426978	148036039771986	145540139277551	0.450622160227588	109480485525502	3455140173414	187034937277768	0.428797211571663	0.361980428225018	0.83013821849486	240831514701755	136027996063339	NA	NA	NA	NA	NA	NA	NA	NA	NA
ENSCAFG00000016068	628428572946797	141754188602031	415139730431323	317166543838632	213861538912464	583583358395851	121642891670649	440429657601898	28035301198288	741291426932844	581549299484314	12900603165819	49701137834715	391424597487127	265184013383513	RFC1	3	73061953	73134631	+	3951	protein_coding	-	BRCT
ENSCAFG00000008535	209121257408568	368591476381057	219716446403743	155711916479303	122946754732456	0.552431321343142	12669932011819	0.554078066988823	0.58287933819789	0.631052837156698	196758655456135	378607984480883	280087285101924	13685248246638	0.367164997504297	NA	NA	NA	NA	NA	NA	NA	NA	NA
ENSCAFG00000016629	269531851654005	249103030741044	290366471602082	435705177516985	367346983775516	360683229778424	257420189506529	349495396100642	841753279089828	946238606430239	291061297538887	358829586440874	348691660602598	506859763628646	472334728570811	SOCS7	9	23781024	23803820	-	1482	protein_coding	-	SOCS_box
ENSCAFG00000015049	371470148109104	11950013109223	395252546821327	175332525896899	341938533425087	29263896214319	742481522259965	292331176953643	157520978330398	150726794537205	367971969116261	114798499870394	38272914206384	164073494916888	341349006640813	CDA	2	78305726	78327251	-	539	protein_coding	-	-
ENSCAFG00000019526	52035862691421	163374299413063	410650302535962	368353466847154	173270620322703	770368225376571	100989741356548	471346941117256	149263774059548	811370729801378	736418078029545	19854052052124	283961538406034	405172649045345	879265377490986	FUT7	9	48605100	48609291	+	2481	protein_coding	-	-
ENSCAFG00000007533	834665830626159	119220554579624	92068253074129	699363380744286	399360497326375	719543957361342	100674209067434	769090416510464	608671064782468	11418204856347	747449236433822	112490091527157	857224888065466	757346777968291	552442545931935	ANKRD27	1	119324980	119376134	+	3834	protein_coding	-	VPS9
ENSCAFG00000014786	42900161433763	476442919140633	429409602749944	529621360054968	721987746774126	413417424695962	448236599587215	494333371230366	588525449357927	151423987381654	429994891344159	556196624206743	512453300387522	535081427973962	827248139229233	PHC3	34	34668329	34741862	-	3079	protein_coding	-	SAM_1
ENSCAFG00000020403	125928212135327	960741514922935	111179303101135	159604714391285	172879283642192	144069193645216	972521528183158	113825636651976	178100995252207	432038209809928	129070674589473	858071168584354	136276645836775	130174969130847	211991309476769	NAE1	5	82462673	82486166	+	1896	protein_coding	-	-
ENSCAFG00000008956	622468218643176	235062678099276	380735862803457	23381054264074	139988421601272	886347081424372	614903874067762	835929442855263	427908841704081	226525903754739	671384886074577	251805483132153	36811695602235	256024198404325	115271836104583	SPR	17	49950174	49957401	-	1430	protein_coding	-	adh_short
ENSCAFG00000010598	295170443593305	262324940856203	289432261678541	220543451331759	16064765711269	268327339551491	211109603199815	284590357700671	20789691260217	220142055804914	270399779152953	265031090560397	301573260170779	229840507926011	145451917592412	TRIP12	25	42061337	42163429	-	10221	protein_coding	-	HECT
ENSCAFG00000014502	0.352328181951578	0.439877926211546	0.20170009135979	148661570972478	260436774517756	0.644622318048531	0.338695310597967	0.352660296194697	0.90429242734	364835074935742	0.359124598669462	0.408106006724584	0.534810909198499	138822060561385	406042688378458	ZBTB37	7	25349786	25360068	-	1546	protein_coding	-	BTB
ENSCAFG00000001551	611040959147432	155689394213153	443392280088027	176346467649112	431928392428853	702193005893742	204880774714198	722820023753601	206810072879828	108046101324977	552518700728633	281009456561747	534026561419858	177671965271967	592149843002996	PSIP1	11	35747583	35788476	-	1716	protein_coding	-	PWWP
ENSCAFG00000002332	130801380218031	0.416141745280015	0.53428531988545	0.681889300470111	0.309162254160761	0.952556811101026	0.291290025692288	0.636930862052572	0.167509716351263	0.322407056989715	0.765022314850752	0.386084265151217	0.697600574576288	0.442452389282369	0.175861739458834	NA	NA	NA	NA	NA	NA	NA	NA	NA
ENSCAFG00000005459	3349803121618	696926231932917	356812410096611	97038234315453	105849735583804	4085389549929	117563739621535	413769623018464	803657042776785	739378413481968	358765663839963	705851178107631	290752041394323	957688703171319	990534775651803	MTMR14	20	8560313	8576787	-	1991	protein_coding	-	-
ENSCAFG00000030495	103752260818503	0.346964935675026	320737722420585	143448808608004	518484028528871	145605112554014	0.454162762915091	223926693073054	173602284034553	524855659703756	128124606817613	0.740379254444529	24607668619669	163669459543967	219354859937567	NA	NA	NA	NA	NA	NA	NA	NA	NA
ENSCAFG00000002592	173860219668687	128477595746332	12008296370819	473007760485264	965699985201531	160845583272228	127769575244655	129812575694524	584463249442993	156417485847619	181708810911107	125029388904306	133024063697631	421474832937511	888265630608221	SCMH1	15	1943762	2055339	+	1932	protein_coding	-	MBT
ENSCAFG00000005526	173851737277087	108284731116834	158144550446079	308181855094578	369498234525615	174809892168617	919117260018699	151267464099077	300353593582966	396028642566315	166337974450432	111975674174298	167677458584843	267349143641103	353014888693803	IKBKB	16	23356833	23418407	-	5872	protein_coding	-	Pkinase
ENSCAFG00000011660	0.00529286545103719	0.0962892428762314	0.0218163485010892	0.319039274502836	127622129077969	0.00528210918261866	0.0305283902859408	0.0264892732585608	0.163017268268148	0.26548957981126	0.0199198704629373	0.115609187605915	0.00803422016500389	0.228173907843535	251715238610863	MYO18B	26	19520198	19776021	+	8576	protein_coding	-	Myosin_head
ENSCAFG00000002722	197813542016683	194751962732176	242794873483205	314784428815219	352578930643634	189515079675184	121702022123058	237600007808107	3405576679497	640439793944154	228306485129196	130931328628747	260232172503182	304429182197693	406740306648426	CHAC2	10	54672303	54799033	+	1721	protein_coding	-	ChaC
ENSCAFG00000029312	251241217504277	123743863117077	259977310901354	173618838390308	140525321824385	203521942101128	0.987444854116128	194658737290886	153167812197705	30439019204029	233421392689182	166990507879629	237756353592541	141800628326747	237415791924907	ZNF582	1	101548238	101563617	-	4318	protein_coding	-	KRAB
ENSCAFG00000003074	854879789789716	752730661377392	65514718241259	342684991615681	138563953866311	774269528677629	493840565321964	61572447757603	239830067684959	546595040146637	872506511893978	608123968108441	653824184218485	34290958940923	545185681726636	H6BA91_CANFA	14	43163571	43227093	-	3446	protein_coding	-	NACHT
ENSCAFG00000019077	221020566292486	184393431377961	173478447183347	134978039293004	799318009811593	2375012264807	227644788044498	233115108568357	134641859513968	103603175347402	205902331297926	156156965247174	194969461994602	137502769222361	814976914374994	YIPF1	5	55119013	55154920	+	1873	protein_coding	-	-
ENSCAFG00000008879	943564918114151	635120808452119	111422057971549	717169523179397	540585765446095	111075388445264	704098511032606	138315059895918	952394726767623	959503031551356	924819066430535	642738993389916	129878851226322	759730117780556	594095998452571	NA	NA	NA	NA	NA	NA	NA	NA	NA
ENSCAFG00000006371	0.0536226982966272	0.0860751760091617	0.0368373704952434	295102396569221	870903104624322	0.347839213556875	0.066275793205357	0	247732325930474	116146523365639	0.0504526902215447	0.133096761116405	0.0406978571382595	312446827622704	133376534828791	NRG1	16	31846519	31918469	-	2832	protein_coding	-	-
ENSCAFG00000005169	0.0173880919778184	0.0372151626083153	121362802031071	0.031443181208232	382333558673846	0.0173527555449675	0.00716369264487451	111214642995902	0.0205978237689161	218442668365554	0.0409004043981398	0.0258953629461874	106103780112237	0	617605140984914	PRKCQ	2	29369797	29507875	+	5221	protein_coding	-	Pkinase
ENSCAFG00000007747	260859447097832	250352806493907	264538524383379	230866568463042	14096469276209	229337737143228	274648297702224	23727429742112	193745901799392	359923180325861	256151817506896	25179721806006	278119967341117	208731244993263	159635135174901	SLC10A7	15	44718055	44958283	-	4385	protein_coding	-	-
ENSCAFG00000006726	62487157083871	754491023758783	670633419606678	815849553044284	904401117945246	675372400856598	703345113049253	632541277929682	977647617250098	120427828705395	638959078155368	74681733491796	662169991947458	790269767094334	102287399928106	ATF7	27	1617476	1706340	+	1925	protein_coding	-	bZIP_1
ENSCAFG00000015254	115745782541553	158278386386585	238250867465978	613141706436291	109382895765834	123569438008802	168680926301173	301336152224727	607520725950357	242258111642553	118500598690031	144454932969704	259993382681971	6008919568968	128408050765758	VCL	4	24404389	24518235	+	3449	protein_coding	-	-
ENSCAFG00000018253	690906553355073	511476667060557	483737043128072	978964696397399	376484701699707	667778428347526	768152933890877	483522070935567	108527854758956	103427928430504	676599084376023	482802340090509	40513376026044	114769468250214	522989638709509	SHMT1	5	41221460	41249073	+	2398	protein_coding	-	SHMT
ENSCAFG00000019675	10313700084486	109157507852817	105889274429323	145514410552568	221597711163147	141383796348744	924534904017501	114011419477026	138286485685938	255178544263489	137561999829147	950842596762609	142792064599528	148154344782424	211429282270733	DECR2	6	40111234	40115713	-	801	protein_coding	-	-
ENSCAFG00000029636	0.291673022381333	0.468193648139794	0.65120778090748	0.21976552756115	0.227747753495362	0.363850348193877	0.240331818788047	0.182467475875837	0.215946260838375	170409609519744	219544172324691	123073345596506	282246994288252	0.050701371516159	0.0725482645671141	NA	NA	NA	NA	NA	NA	NA	NA	NA
ENSCAFG00000017667	117557562964939	12015403057837	166528200840991	45466374694612	375263777255139	115594794077413	116079506322982	166080507783385	442215026872428	428849099314268	118192466754232	128625497830698	176405248954702	51112449232363	271158725006767	NA	NA	NA	NA	NA	NA	NA	NA	NA
ENSCAFG00000019839	0.646745926573032	0.308785102770847	0.423791257277918	100758785060697	328172431472406	0.605712728925558	0.139374806681527	0.46808787158591	0.789704399291234	276766882197089	0.580427124265088	0.306239250928202	0.347376996735354	0.871714615271796	332621547936378	PSRC1	6	42541128	42551041	+	4562	protein_coding	-	-
ENSCAFG00000020320	0.0842926910085329	0.293164430328945	0.2605807865534	0	0.0263273865461213	0.210303474234622	0.295184711272575	0.485139848811941	0	0.120116835299093	0.059482175867044	0.188300403819003	0.191926106225831	0	0.0419324927511871	ESRP2	5	81287425	81292920	+	2154	protein_coding	-	-
ENSCAFG00000009595	125470495953628	767966044894743	910930609259244	48447942679362	216332489718575	163103600852699	190899431917222	142086775783144	529808424158483	498251101781168	122583518150674	719851470315659	913626211501381	468723940099815	218344080829208	PKD2	32	11383377	11437668	+	4902	protein_coding	-	-
ENSCAFG00000001406	143276931606504	124026196053993	147358336314925	115399327023437	147881109327431	11607321141872	110763131347733	153920625466364	909589155006156	115695882063023	134613154555164	13857201780908	171863082423085	118517042723691	142959563245959	MKLN1	14	5636382	5799833	-	2205	protein_coding	-	-
ENSCAFG00000029249	144765164417892	899090074378731	186284816768706	906720049457201	611246194273048	152002036774776	804202607257925	157742602025031	640658524465636	144958554463742	122361543778897	901581011712903	187097375152042	103543748579301	695751727606646	ABT1	35	24356599	24360976	+	3609	protein_coding	-	-
ENSCAFG00000016897	0.288124501082856	0.192707316825589	0.214428375358321	0.586147966858085	0.404958515405798	0.395366081871077	0.341273884107828	0.22230532335944	0.654178384459864	0.595336014318419	0.299330166681366	0.244343969303704	0.209565440241561	0.601014406599907	0.76443344627184	CACNA1A	20	48821025	49036102	+	7562	protein_coding	-	-
ENSCAFG00000001715	291551895710909	485750909945036	262446887424251	150893493624794	414485778620464	401323307642416	316443548442434	23648027355204	235804707682249	636084487685522	411474374054349	492088941612609	198387405926014	147497195907391	280070044607929	MOB3B	11	45461224	45574081	-	903	protein_coding	-	-
ENSCAFG00000003006	468000516824238	474713813774772	493683765269896	509380303791809	325596379080897	471476445569476	562897869731642	558355825825091	913036407754336	726951900120653	381900855894179	559340683203506	547104286437792	528982657840287	412663674937519	DNAJC25	11	66234644	66263064	+	4093	protein_coding	-	DnaJ
ENSCAFG00000001981	497921505610459	565478917962293	674018731347031	356973044241223	391486742066588	424359849814145	44066462665432	521237135879103	472593330604295	718494888668965	441671969666492	537598009532807	659310748633411	394968365345465	356511214852991	SLC29A1	12	12638122	12664676	+	3609	protein_coding	-	-
ENSCAFG00000010742	358144472004694	0.667287266215442	21088778273515	0.327674349477404	0.259675758388337	263275652616158	0.685059966024047	185642499936516	0.359859725264654	0.18226957607203	321928682152978	0.730208493288017	23784234833523	0.733732246826838	0.254519448780717	PGAP1	37	6432401	6499361	-	2999	protein_coding	-	-
ENSCAFG00000016361	102773465905121	115143297456067	902144886612757	134934890055129	179929615869801	905790883080176	810328294504249	803058712141901	252468857133063	24655539541342	999396015009067	131163148920859	947376563297257	161949153148996	18305456469588	NA	NA	NA	NA	NA	NA	NA	NA	NA
ENSCAFG00000000483	758670037500737	278653142390566	658107972310101	488309041197134	546207501725705	612760577540814	169525843847659	582409820839101	350346809014553	670650061924462	747091073747648	153200781804016	702677902793949	348697605377776	630083219159109	TCF19	12	855836	858582	+	1412	protein_coding	-	FHA
ENSCAFG00000004024	224641496475466	116160905848623	199519212798327	115539370797941	133462574600813	205161618686975	102093713571773	190800636191427	130310248895934	168413261107856	197287233594924	976507918994255	214199385523442	122601505453641	146981641520618	RINT1	18	14844186	14877247	-	4527	protein_coding	-	-
ENSCAFG00000031631	173875042775488	302089344625574	26700038231647	0.221944365599161	0.945579113543386	149024510570529	406209782380912	231369417247338	0.315014892444263	510700624139702	202089285201282	32901231441507	260825762025514	0.540487130786274	166887163804792	MARCH9	10	1819130	1823323	+	2219	protein_coding	-	-
ENSCAFG00000013140	104323614165632	425418790556958	331027963102161	292197165928359	90602263146093	940130203020373	549907329394505	325564978851713	298249983022555	521857919474594	884086989718135	291832310207527	266974918570082	288477079033381	227724150522171	NA	NA	NA	NA	NA	NA	NA	NA	NA
ENSCAFG00000028470	106880782859041	0.280106243120636	0.599381722714532	234032861906903	400588708370531	0.93602731333778	0.323512497539652	0.567657106593066	113690881006499	246174287940321	0.923531524394134	0.368155490792048	0.397317475070101	230531656552569	262590901386663	NA	NA	NA	NA	NA	NA	NA	NA	NA
ENSCAFG00000032617	320160287596281	36926205536574	316064253923687	330216650464728	434059374392925	285191948076886	337083739762722	309780010180115	292170552281638	562342590937547	26441598585662	317867609581609	26819016060935	318254416268555	491960812094903	ZSCAN16	35	25277185	25289728	+	3828	protein_coding	-	SCAN
ENSCAFG00000007764	318537642863824	366748024112637	15825874461542	197834415045696	141755210513701	377494736251147	27770014141093	156572185596466	350384985630987	527838531009214	347873828034454	447559541683668	153258287017237	124387523625193	167458986211368	HIP1R	26	6624791	6637734	-	3192	protein_coding	-	-
ENSCAFG00000019669	0	0	0	0.553364659847795	0	0	0	0	0.120832851570237	0.290709733971063	0	0	0	0.496474666026209	0.101486055489952	Q8MJD1_CANFA	20	57789041	57790932	-	890	protein_coding	-	Trypsin
ENSCAFG00000010483	117366810880659	464713217012704	157224373735581	0.424472783679843	230942405241225	131769332628067	650358175268349	117477444067443	0.451853940745843	270940720387511	0.772999136154527	297142175696801	155885683563514	0.0816072495638241	262735392525699	OBFC1	28	16204241	16246858	-	1990	protein_coding	-	tRNA_anti
ENSCAFG00000011638	0.0147184222140386	0	0	0.141949718191249	0.220658329262044	0	0	0	0.488189795903097	0.100673798923831	0.0692415730748016	0.0146130231238699	0	0.163743729021058	0.0732187008641837	SPTA1	38	23093185	23118649	+	3084	protein_coding	-	-
ENSCAFG00000008311	109929178269476	105619685034203	126250500210638	147678208260948	109346952170512	111912670270148	107649590033343	11970217316447	183371597953448	180382408290748	962577174296425	100417547486869	122609286312156	162906431760545	919437640673452	NA	NA	NA	NA	NA	NA	NA	NA	NA
ENSCAFG00000019548	0.115663795858679	0.0275057140399228	0.211887887593818	0.402820505501383	0.0642233189358383	0.0384762471830161	0.0635361935994731	0.102909176654776	0.213133823692688	0.351617209378364	0.0967343199830976	0.0637975131851852	0.0585233342030634	0.321692450644712	0.242940146989678	MAMDC4	9	48727529	48735077	-	3682	protein_coding	-	-
ENSCAFG00000019420	11920295778587	930795712144477	190908517429861	162835874684921	874777480078984	108080158273347	114291104876511	147567831911082	129726820201961	107166143939031	105887162826761	998271885525281	197124040909524	164420204314692	753290877585877	DOT1L	20	56810239	56852539	-	3747	protein_coding	-	DOT1
ENSCAFG00000002916	164091750531611	336376803835177	208617552239524	0.706499741772289	166400207219323	169606789949459	53556337963199	204774767292771	189333165312519	167021613590182	169930523126646	539529279111445	232097681957348	103723580460875	450552822641716	NA	NA	NA	NA	NA	NA	NA	NA	NA
ENSCAFG00000010491	755847933922851	466133078925509	132868796834455	448615253232569	522069076232174	898169043159098	415846324410508	191680792215556	417432247206596	367779423264973	869790795333006	458754902357714	135876461963298	434040142958008	5080450790631	LPCAT1	34	11162501	11193379	+	4327	protein_coding	-	Acyltransferase
ENSCAFG00000014523	0.0454673930965893	0.85148323112235	0.0416465230373603	0.00913549521915299	35029049298043	0.00756249888983934	0.218540463349106	0	0.0448836552159895	138825303110996	0.0356495845346725	0.639508828329092	0.0460109997563094	0.0632285885184821	53982449082151	ENO2	27	38116698	38127850	-	5990	protein_coding	-	-
ENSCAFG00000018262	375883739358914	448084782326767	566172599095266	137411169300989	112173848893499	340877470686479	284821554573111	524805559309282	976813243521647	48024028786615	366055427915069	395939594295039	471607979232263	136559155638563	929765450117629	PNPLA6	20	52329031	52348790	+	4101	protein_coding	-	cNMP_binding
ENSCAFG00000009046	423713597070921	806139807993889	332214797594242	128918624235591	618645715858312	429161133808461	768288992948181	330783534274596	15122336547677	119907362690378	425099436933227	836825933877257	333445809056003	137234981184299	53634496985531	TPCN1	26	10602799	10659767	+	2585	protein_coding	-	Ion_trans
ENSCAFG00000008755	483029676346909	703611102701283	435187399458382	110672931969559	759308451190016	521812246374128	922608789634131	523261365510231	190815211437999	981145352152338	524155207197834	650574662821932	422086031314342	122197782382046	437658614300417	SRC	24	25986689	26020149	+	4272	protein_coding	-	Pkinase_Tyr
ENSCAFG00000012298	512608029489607	239343034378735	55949902447791	663589377566443	827000647890171	453475762625358	258653763083312	554834789428662	686676935847887	321969022570321	482076976343436	220057199012917	501057175866975	623842696700261	723557954881388	FES	3	53344103	53356542	-	5638	protein_coding	-	Pkinase_Tyr
ENSCAFG00000007166	656983888406638	743539770047445	84521892494606	710420984358202	59196435822992	709292741271892	659449956059373	619741178260919	613173724854228	567393998320715	62376453319101	766922217799901	909620311958644	761354476879164	625919698377062	C5orf43	2	47713286	47713513	-	228	protein_coding	-	-
ENSCAFG00000010932	0	0	0	0.85636332336035	106496132620367	0	0	0.142204699508868	227199798375023	3806068285449	0	0	0	0.19756872468738	176687381428124	HIST1H1T	35	24047172	24047810	-	639	protein_coding	-	-
ENSCAFG00000001145	565324894754187	596702042136325	672050377865776	145755704006775	144428417853324	79116872963753	429422859379129	730531242688596	149239299976964	306626286372476	685658319140716	57662399180666	730747794962101	151550975041666	156213478602497	TRIM11	14	640441	649378	+	4111	protein_coding	-	SPRY
ENSCAFG00000006559	119907483899142	295737435333263	130904682310396	377536733045167	224875442829634	753638865216959	223696149175829	102410278857397	445363087178421	233583624410643	106197497600764	292113025177902	115452079129133	407647190001433	138957829824703	ITPRIPL1	17	34420949	34422625	+	1677	protein_coding	-	-
ENSCAFG00000000234	184147499552796	323347038194686	109796310420995	348554855454217	384469088951493	164207114358345	284448771267117	929057745129208	32338808553106	118261164824401	162403251397211	342988825222026	120360964172531	307160495945763	546923279087251	AHI1	1	28008167	28198117	-	3658	protein_coding	-	SH3_1
ENSCAFG00000011512	0	0.0218806716191458	0.0280926433551564	0.0985975069598674	0.868519135626909	0.448912659325689	0.168475852697702	0.184193519566555	0.193767996211731	18880418668445	0.038475857903187	0.0406005074901034	0	0.0284338772691973	111886090455701	FBXO40	33	24880530	24896866	+	2311	protein_coding	-	-
ENSCAFG00000006978	258023184865661	271426031805036	376604276862603	722572067913617	584442544235442	231238321529688	260787597687911	357036842650962	149795766153537	203318923765398	29022321029003	252546924851484	392771676905249	104697107510059	465430412295302	LYPLA1	29	5662573	5696375	-	621	protein_coding	-	Abhydrolase_2
ENSCAFG00000005890	0.0750274613356941	0.200723516506213	0	0	0	0	0.123641782806247	0	0	0	0	0.260715655535623	0	0	0	HAO1	24	14204533	14252191	+	1210	protein_coding	-	FMN_dh
ENSCAFG00000019317	314555922328026	294480571136269	298455585867325	42081242992389	338265347559954	307735475049181	29782786849116	305552992497345	399349041315318	559828745009772	294295311955985	309667905812675	258548409083852	38821387871576	322203389037981	THOC6	6	38161582	38164186	-	1026	protein_coding	-	-
ENSCAFG00000007689	189460650190309	515318356637342	236808769291205	326743564368743	517779566533587	204831926452796	35450249422426	212027206967723	381849322969422	109342250723342	209208295190112	458503296325194	21369442082472	356783346951754	630949102667819	VAMP5	17	39489119	39489924	-	345	protein_coding	-	-
ENSCAFG00000029695	502397794647107	251997537788387	408451207542647	387932585482239	315494792887836	527960948024492	303778572709293	485806804697172	502363998629217	702098128400912	42858583266455	212638010002746	414864497714702	350437525414241	301075297953523	NA	NA	NA	NA	NA	NA	NA	NA	NA
ENSCAFG00000002596	520490508439489	479274231145769	409118783709813	286011648189183	375036780635883	495273093961505	4548039338745	489479952085486	358470792991702	712029537220645	503387344118977	432639007814542	499765344553065	23902654587578	55879575300174	ZNF189	11	58129695	58140710	+	1875	protein_coding	-	KRAB
ENSCAFG00000019894	319242372162196	303170106812458	313716449503134	864025521516733	139725951738065	335472732541774	33795612594246	342821287465278	909116659450312	197151840266058	280477714039488	352640085549813	282409387419024	917300454202925	160283682142933	BANP	5	65152425	65257046	-	2783	protein_coding	-	-
ENSCAFG00000014876	595780195931962	444204705167596	684378500413298	297304101809326	411820372982604	728591239198018	515052160328983	750315290929351	318169342892044	623516864598936	636372890236305	387877898345474	578194171762853	404070021354305	466431876334668	BCS1L	37	25262963	25266706	+	1859	protein_coding	-	AAA
ENSCAFG00000019812	863045889575245	14812164413924	112091894398542	47863173778598	258593909228774	753781489346291	10243062282656	996527872748298	39790258022079	144889731411178	849608503875015	120417857175048	111804122117846	49741087539643	155354853744018	Q9TRV2_CANFA	6	42202969	42207775	-	922	protein_coding	-	GST_N
ENSCAFG00000032576	566745239150326	1012676582016	407198521209792	664431997073196	227356434331281	731639282631089	119102585625331	421556302513146	108403538774123	0.829838095138476	518564655313744	109439993385695	339377239611472	556756813332942	155193452553363	NA	NA	NA	NA	NA	NA	NA	NA	NA
ENSCAFG00000025044	127333418886641	783177142781838	964836992473646	78538014164584	808621264204364	918230439529817	62742731349489	102259160862811	35329251033432	834307134007914	114233495360842	991212389758387	969629290996838	708885974676884	898596124600335	NA	NA	NA	NA	NA	NA	NA	NA	NA
ENSCAFG00000012554	138812275559923	247534450355644	123968453704864	169778492801787	154976742785097	137018940130525	226156701348583	127953985856251	144105856732277	175508829105243	127875267855221	241933649595114	137917875833341	166538570901305	161209625759935	PIP5K1A	17	60257449	60296179	+	3597	protein_coding	-	PIP5K
ENSCAFG00000013274	18416846967364	398690026588053	442235615162076	649774636877339	444343369647596	18632347674261	306285525619049	370375355555008	586443005843489	738682991627273	202691077228682	356472909146776	419333359169346	687271103843412	469852293567894	DUSP16	27	33789801	33833582	+	5373	protein_coding	-	DSPc
ENSCAFG00000001372	159071828455497	129473495477001	189886810972905	318899215537884	32487083226951	158561796451317	107478633648016	19265834646727	339183867209218	757687488745764	148523473992519	116405697448898	196009135325502	321016188405078	347996123608618	NA	NA	NA	NA	NA	NA	NA	NA	NA
ENSCAFG00000003973	0.482100476638263	0.396855318582546	0.687856635093167	833789334285006	175594634355481	0.573643961950273	0.6264163444667	0.426875504224232	564503638473453	176926799123418	0.401261704357992	0.147276350699395	0.816234759770068	786461531820812	172306573706244	SLC37A3	16	8590828	8616141	+	2612	protein_coding	-	MFS_1
ENSCAFG00000006598	111819014274476	554250599410661	134018675624589	561144720161954	72918927084967	119875010745171	494603304947285	133259179335331	611959355502219	210664195079259	100647913781536	535973024784875	125788527244838	506943255385492	948017230609946	MCM4	29	244756	265235	+	6836	protein_coding	-	MCM
ENSCAFG00000001086	243145273194179	326600723254277	385962865163124	536442591312166	418788525086353	231376788564039	111704747385986	336707395908995	608414952889706	146166089690432	23019911403214	246091560444286	330686114407559	466858492598059	481306665952076	MYC	13	25200392	25205878	+	2692	protein_coding	-	Myc_N
ENSCAFG00000016467	135609801484765	335927323613441	135427523029131	0.302747531743991	321587388026854	166661576502581	367291340279554	132595556224628	0.892458405788471	151016268167153	139407133282419	299197100839932	147714082723878	0.349229363970224	555927417383062	NA	NA	NA	NA	NA	NA	NA	NA	NA
ENSCAFG00000019996	158848021455048	135361295443308	220735914538372	120573053002617	81134285683146	158751026670722	129395501861563	352875361546481	132148131314738	113501427540447	148605808505639	110981466984663	196812280824512	115169959914099	794712713192376	CRAT	9	54568410	54579623	+	2347	protein_coding	-	-
ENSCAFG00000032211	0.741487300887358	0.546460416489253	0.557437010080125	332259467512933	235960571235833	0.565456747782578	0.334303448811159	0.546137049847513	256050566422645	207336207245813	0.65816308017472	0.375033813986254	0.467200612412271	329769877565919	173295767892805	ZNF71	1	101400775	101419561	-	6489	protein_coding	-	KRAB
ENSCAFG00000014303	178206242037791	146601192055541	349018877353695	134510268629669	837810566899754	163513379587178	146719496142434	379170993795489	190859330782991	224436007778647	165914813004354	14200030705713	353989214638909	142181979648162	927228100467431	ATIC	37	22420230	22447551	+	3161	protein_coding	-	-
ENSCAFG00000014061	238674835176408	152783986015217	321964252907853	578082084902607	634318862579387	24468588066757	244219117028124	286679779975479	46779410366508	136044373593533	257229134146259	141317712877599	273366261338962	796583498562674	84839334676674	DIXDC1	5	21100247	21167166	-	2297	protein_coding	-	DIX
ENSCAFG00000000694	309089492439897	212326445917099	244789420422094	644358016046377	617174063843186	355606103016246	17238341038739	3836862927159	99930528822397	142483211510504	273037867635908	223791735754995	303223844067525	615653050024939	676815121180088	DOM3Z	12	1424651	1426452	-	5669	protein_coding	-	-
ENSCAFG00000010916	0.845028899737001	0.837309084023849	113235757104742	0.113191116355904	0.312806383564304	0.562207743256133	0.455593399871561	0.804056289351282	0.0865075459989169	0.856294173884887	0.981572104631984	0.621464904353226	158357784727817	0.0870464824697099	0.238728976773077	GSTCD	32	26549915	26665700	+	4351	protein_coding	-	-
ENSCAFG00000019512	32714676834663	362593986831558	108357338655603	164446556250922	633508075398451	323566916786698	223832204298375	143261626329542	131485426000817	23975134817073	266582729757796	429205364895379	177352566628245	121453275764143	691078241827682	ADAMTSL5	20	57288892	57357520	+	1894	protein_coding	-	NTR
ENSCAFG00000001214	719201567904749	395114937178801	768729139254452	183969725473762	112873822787714	776239176198551	334447440154477	853399478375881	219186491579024	215304153269531	691179929162343	355608014494362	75004499882137	196643422686725	10348964898116	RPS10	12	3713984	3720149	-	604	protein_coding	-	-
ENSCAFG00000000273	116783292272891	133840102957476	137957953665622	309875124383453	862837359243063	106111949329527	80297304709481	149078544664398	215222686013923	574584441167752	113962782248319	130048665973515	153613451565809	284205315119392	974863758106357	AGAP2	10	1792666	1941692	-	2698	protein_coding	-	-
ENSCAFG00000020250	379613702892788	331925660033834	311669326279848	611118510119178	465587949509209	249481477909988	27083288018574	312781448320564	493559990350636	678164583898024	317970297388602	372298993211137	281087086731559	543999085867284	53428966694455	NA	NA	NA	NA	NA	NA	NA	NA	NA
ENSCAFG00000012265	176910906267447	233222712531302	207485780903488	178546812362998	156313794658644	180907092834204	234239753814201	184941313769923	255755123461388	318770677395014	16097707010418	230243916418396	181528878509712	187751078829838	141273793655115	GPATCH3	2	73243222	73250403	+	1560	protein_coding	-	G-patch
ENSCAFG00000004329	436825924925793	398452302635637	448331510701688	517273110497057	454072083531379	395914660128462	304169958153622	446589147206112	492087541885447	644491221369643	43715875719731	377138358656941	442394492272886	536167003783381	461815046635036	APBB1IP	2	7151443	7212200	-	1992	protein_coding	-	RA
ENSCAFG00000013086	17482065925462	131922931586328	15044779205931	0.200445481182148	0.593502779909422	167828115080573	17418869165888	139322654499984	0.196961974171265	0.108312574875666	181470749582944	147391952230556	10996833595603	0.330315057758336	0.472645679675861	NA	NA	NA	NA	NA	NA	NA	NA	NA
ENSCAFG00000018440	403353330428894	500712857804102	12917850862094	375085509625523	18474753619396	427572518984211	339297571698789	150489473299876	353411363445047	28183192481246	390140328776557	358821118031839	107567699113828	362572246501938	137827698107458	NA	NA	NA	NA	NA	NA	NA	NA	NA
ENSCAFG00000012104	544859763693281	624438802254431	450663574445492	103042930599636	822383456911296	593213636415584	572919103748012	453541286989261	101841172284568	822090146926623	540719041492941	648608170946934	47476279386358	999264910842857	840829900132747	WASF2	2	72800863	72870842	+	2830	protein_coding	-	-
ENSCAFG00000002028	50546708925681	218516264798283	499017330749005	0.0403551743087953	11082548314448	324044154127091	426146996436466	524371964134776	0.0793076975645359	150735998491928	510230735114387	197747825751024	459851270518004	0.418959342063836	143210595265503	VLDLR	1	91241810	91271886	+	2887	protein_coding	-	-
ENSCAFG00000026996	0	0	0	676334584258416	191154575124759	203592666742192	0	0	785413535206539	348851680765276	0.959734882528935	10127317598655	0	354624761447292	355201194214831	NA	NA	NA	NA	NA	NA	NA	NA	NA
ENSCAFG00000004450	12608781696693	0.923982709134579	101683154752903	261051189170011	664346798330131	0.847995422013447	0.383954026619038	0.617315237677765	435100419029784	228265072454851	116054897479722	0.952493789849347	0.665714706619066	236330849476589	841320012850199	KRBA1	16	14487552	14511087	+	3462	protein_coding	-	KRAB
ENSCAFG00000030886	165715416585109	104089480702508	395972496815537	286637038090472	62110065917521	186949774143425	121703746924959	180295244020173	174967887055474	722805916336942	949071161611947	429205364895379	218734832174836	395772491704113	25806454110302	TMSB4X	26	28255924	28256049	-	126	protein_coding	-	-
ENSCAFG00000001781	188855845878051	120012931498991	143603484351917	122804479031006	100894834048202	183742035880921	190074876772184	13284545614365	115944800088822	593061026484841	16562850267506	113253345406341	134666093556862	114350943122507	839396566819914	WFS1	13	38451145	38467119	-	4415	protein_coding	-	-
ENSCAFG00000019949	50766936831422	461605396877593	743099702083105	380011224741156	381377597739164	718564541811394	634296806823278	780488622139957	334101068029547	885134637380316	558828085291245	573215059695802	674912080855251	309156060308509	488587106328086	KIAA1609	5	67965072	67975264	+	1368	protein_coding	-	-
ENSCAFG00000018681	310299721719942	254144532644685	308107897047123	345304764321579	394182752301383	256222675599541	191057423904183	226670080802878	323621665966437	41708047170947	262892292380225	248134944274249	279503099513908	343091229656518	376976074569734	GTF2F1	20	53755111	53780592	+	2993	protein_coding	-	-
ENSCAFG00000018632	598751225570595	393873681912669	561085864011523	148054373218232	899605499232286	642610282927529	330340136570787	562325446110943	190231252234824	184388864604274	563003686207877	356900497297667	534326383415906	154849118490719	830804409772243	NA	NA	NA	NA	NA	NA	NA	NA	NA
ENSCAFG00000009257	967006280520785	913551569309097	111417212672887	16909789358911	152518812865901	811988976705263	644701601309911	795390703369723	152975762983228	163926564327513	96858039837703	953344103592928	119797297194035	164862077393061	152315564101469	MED13L	26	12771531	12901622	-	7685	protein_coding	-	-
ENSCAFG00000009245	173900632626791	0.892505581212537	299881829341634	0.791516733940921	0.908943242937512	177089008405542	0.774936232541501	202483259195134	0.735719962160453	246796426228132	173637726205782	109230919682131	312453900221599	0.814333795442296	118287988445384	RHOBTB2	25	34303149	34314480	-	3137	protein_coding	-	Ras
ENSCAFG00000018348	186119007699858	420124385828568	12108873994433	225988976129254	0.501851244427834	534505821240562	591365152336429	193665811674058	126892316103257	0	142360674241792	523117777701027	130648573122198	204824567231209	0.133219158386515	CCL7	9	38994638	38996142	-	339	protein_coding	-	-
ENSCAFG00000023467	455295825400345	188246933185386	104258715916857	145536213730655	0.646381352055607	354546727968403	0.937883052327784	0.31072159075817	163436531759135	0.235925528785027	454342577367421	154102990055522	0.994778093135557	119914907936204	0.926561517258184	ACOT6	8	46905442	46911577	+	1316	protein_coding	-	-
ENSCAFG00000008564	0	0	0	0	0.2443045368674	0.0487876880453825	0	0	0	0.334386640690464	0.0689954802464259	0	0	0	0.486389818987922	C2orf81	17	48704590	48711091	+	1857	protein_coding	-	-
ENSCAFG00000003242	0.624859977889213	11463148317287	0	0	111522498761741	0.267252910620281	205948063002736	0	0.264358991881786	4884609571384	0.335954393490955	0.841951527007159	0.135499453559633	0.124136101352248	190947460354005	BSPRY	11	67713589	67726155	+	1017	protein_coding	-	SPRY
ENSCAFG00000015509	144625509340661	147687698567212	677944165466251	292182891199564	440139844735582	143954260937755	129605014146923	760709262816308	291808065348722	54364899667504	13678720344682	112619483500245	697336848347473	260274783266313	488573356789428	D6RUR3_CANFA	9	20648673	20719680	+	4802	protein_coding	-	STAT_bind
ENSCAFG00000032147	0.0501011193246081	0	277066020640176	0	0.0625929256295201	0	0.010320540645389	425007232509804	0	0.0571151574468535	0.0353544720799152	0.0124355859034257	254768136481783	0.0174181036251705	0.0249234518173447	BAALC	13	4602402	4684254	+	3624	protein_coding	-	-
ENSCAFG00000008203	443498393580731	180125993163225	136795514944954	852221894173608	156368620694132	604486653065771	23532375676908	133621829964905	659351196289656	291815384106822	494294931219861	140519022005338	142546980056496	790592304241641	189381298073388	TMEM120B	26	7490945	7535760	-	5139	protein_coding	-	-
ENSCAFG00000025047	0	0	0	0.0968524183411087	0.0250925622213917	0	0.0165493979198627	0.0201037174748157	0.118961546346804	0.251862681024487	0	0	0	0.19551435962979	0.0199828737579772	GYS2	27	25509827	25558684	+	2853	protein_coding	-	-
ENSCAFG00000012082	647011160000613	619732556708846	445633986373576	287688616197969	562682824370697	756387083521366	27473103431691	477725658053895	571350153213358	250972587069132	703633839736366	568129019193708	484682699210068	315499186137668	62366393633838	NA	NA	NA	NA	NA	NA	NA	NA	NA
ENSCAFG00000000376	551050459336955	235879042689359	153989304317153	207176489932956	192531202723394	605855749538878	754189434422058	168275561085494	180341787832245	110732892906838	474535580805973	255006273896174	226836122255385	254570960439776	191424417834648	NA	NA	NA	NA	NA	NA	NA	NA	NA
ENSCAFG00000005270	0.0342319865068589	0.0610546643973147	0.0783882205234378	0.013756062434069	0	0.079712312330559	0.0282063644788008	0.0799499272125652	0	0	0.0107360991132573	0.0339868501613988	0.103923789042343	0.0158680763040769	0.0227055277491345	C20orf26	24	3018786	3287590	-	3978	protein_coding	-	-
ENSCAFG00000016755	0.0878547369834096	0	0.482830979987978	0	0.146346298375084	0	0.144780539221509	102593809823092	0	0.934772460717276	0.0826610366565244	0	0.711241002684628	0	0.174817914940756	CRABP2	7	41277095	41282200	+	1550	protein_coding	-	-
ENSCAFG00000005950	178769950125948	869671879289644	156397675388394	11539393981803	921509692528248	153588927215683	675812130395487	167854611263469	110387067637201	152874735067909	160608269451614	872075734172376	15555180395183	110664626818069	908454408441529	TPP2	22	52105811	52175318	+	5927	protein_coding	-	Peptidase_S8
ENSCAFG00000004879	117843613549862	736929799275589	105275380162977	537862041172097	363520452694521	135994898572529	763217212188884	115527644822157	373407076033023	129365831617123	13414755842015	84740546402421	10747451850129	687881107781734	554866334369474	TMEM177	19	30374998	30375933	-	936	protein_coding	-	-
ENSCAFG00000007546	447569999299832	455726571140486	339592306871603	535538997516013	342174660108043	354995049984523	335761588996656	330979083724449	633061003075854	533074802837299	29540625560107	474210342450634	392925981638571	496996556771532	360559269624253	GIN1	3	8088455	8116050	+	3923	protein_coding	-	-
ENSCAFG00000029025	0.770001935675911	0.515003085183456	0.872801972942644	125316678693267	132273345382485	1479241460119	0.555155799601842	107901886497569	132260216243758	109725048021309	0.996162478791166	0.458692756376741	0.409084228113243	125818098145379	0.727790160447449	NA	NA	NA	NA	NA	NA	NA	NA	NA
ENSCAFG00000010175	0	0.0340002970096852	0.014551019190025	0	0	0.0105691480051651	0.0436323370262364	0	0	0.13280673334469	0	0.0630889827074402	0	0	0.0105369329661756	CDH22	24	33423651	33492301	-	4286	protein_coding	-	-
ENSCAFG00000000259	892363195082032	934715176107659	770929826782009	9919588012603	160132699021925	906922982183823	100823489621207	762922583419143	842005320474658	758114945765888	883126234255192	93344410141283	798592966192055	901977399272469	182666166142198	OS9	10	1756969	1787135	+	3838	protein_coding	-	-
ENSCAFG00000018379	0.0780595255513241	0	0	0.0941042413804409	150671882215707	0.233702674205353	0	0	0.0462344101021112	29588401728422	0	0	0	0	469087222606865	GZMK	4	60559232	60569183	-	1163	protein_coding	-	Trypsin
ENSCAFG00000011719	353247789536175	338353315974525	433413931462387	764963508161091	708297336811358	354706022789709	285677853411857	381954536170838	660401356824585	113104474079983	372713694772346	3290689010599	471111747024441	697438161744698	762933000818977	SCAND3	35	25691811	25719965	-	6245	protein_coding	-	SCAN
ENSCAFG00000015850	0.0256449797220875	0	0	0.123664669746274	0	0.0767785904239621	0	0	0.151894403810043	0.146176080923303	0.0241289278375919	0	0.0389273853870471	0.0713256582345966	0.127574278793866	NA	NA	NA	NA	NA	NA	NA	NA	NA
ENSCAFG00000011929	821040053914959	484979059982199	673866330650594	146368730207504	238641164978095	698205306667906	421957053530907	66779906855565	213174302347158	453054490811662	579094268102205	503657037036924	764558178617472	130057879937147	266709976603426	CLK1	37	10052445	10065567	-	3776	protein_coding	-	Pkinase
ENSCAFG00000025838	0.682580663279623	109567874423692	281348879316303	329152579625422	426384891882295	102179026353694	0.28121533307436	136644816520552	606435552053632	108939647677577	256891442240828	101653902212063	103611236293343	759376932783374	30560274604305	SNORA71	24	26919170	26919302	-	133	snoRNA	-	-
ENSCAFG00000011317	408722743628348	504417320458207	586073878037809	179673289708009	361329170454785	518272249246116	74933939346422	945987887855991	114162772632685	197042803790622	473147201595755	474674893944994	630042282318094	174622497707777	416509407823914	SELPLG	26	18249763	18259118	+	3369	protein_coding	-	-
ENSCAFG00000016630	716821647349016	808067352532745	739386788512517	210014075918805	289923743986863	849097813498363	562601978207293	751562498924952	272128718203635	362515310717149	714471799967007	663116254948484	616690776841566	203804545423706	289083076619855	PRR14	6	17512062	17516558	-	2134	protein_coding	-	-
ENSCAFG00000016474	0.211912297423412	0	0.465849996253573	0.715315246571587	0.794246367231726	0.169185315966901	0	0.254534462146126	0.150617980248614	0	0.0398769395635272	0.0420789573426842	0	0.648324260423714	0.843348173539281	ETV3L	7	40987184	40991742	+	1071	protein_coding	-	Ets
ENSCAFG00000010289	19879539025443	159553218595085	120809407892837	253483062881804	234032875384356	172956600101592	0.903015435065841	147961554553557	156994507879578	149631450382523	169058296474672	121459575467305	139273048672804	230376669845321	186375921388972	ZSCAN20	2	67940747	67959516	-	3562	protein_coding	-	SCAN
ENSCAFG00000008761	0	0	0.399582891685467	0	0	0	0	0.35828014977296	0	0	0	0	0.848958503389272	0	0	CX3CL1	2	59022916	59032778	-	2029	protein_coding	-	-
ENSCAFG00000002116	900260001773153	102642453630647	722493839764216	9788018496762	520316021447097	906827021652431	102949831990457	821103641441268	116610980852722	508351367985729	827248774324408	10567044039338	638567860380661	93602532029832	292983376136422	PLGRKT	1	93523294	93576914	-	1079	protein_coding	-	-
ENSCAFG00000007450	755164404004551	261356297786726	494207906876483	177026030421517	215244699202841	917817008444932	376373992944704	647455563825345	178670494300682	205377722774415	718213126915479	2881338131738	426562468193273	156315912407429	206692733252875	RMND5A	17	38409784	38472455	-	4442	protein_coding	-	-
ENSCAFG00000016802	209081236217081	149218687061883	17193274979452	168100307799197	156532902876706	232857369498482	145635835215198	196674943449512	206243469940432	239238181757693	203595265627988	134736677305257	160219519108612	174669697569847	168426883290096	ZFYVE1	8	46354729	46406038	-	2920	protein_coding	-	FYVE
ENSCAFG00000018857	246843192137955	367280068808483	739508660991485	0	0.0597190297181395	427710758874615	130370078011084	121145645093184	0	0.163478304486676	243404370997234	378718592297639	109853442304656	0	0.066581521240775	GPC4	X	104098164	104215333	-	4748	protein_coding	-	-
ENSCAFG00000004074	285649915664114	189207814115687	15851274013147	380477044952129	383549256991367	383096271047132	212545874940465	200485403362625	417517292563118	397208744282468	306592081098956	178751919811368	141877762514694	381199692831341	370881062600006	SEPW1	1	108285443	108289551	-	755	protein_coding	-	-
ENSCAFG00000032009	11942526160817	988649121730382	137596620515052	122693530344447	103534153862848	12005706835213	864384272820454	140337919669756	132869483116616	170680126435829	114603091040207	966954943692871	135484692863506	114025650681577	945323294870619	NA	NA	NA	NA	NA	NA	NA	NA	NA
ENSCAFG00000005779	106564542081728	112684151749496	100589787497495	227080542612349	258929060319497	105536162822901	114841353641752	103679458604288	17859297571988	260689409789981	103751506914568	11980060140225	103311048422362	196458728357819	278593570209085	PPP1R12A	15	22274637	22413652	-	6975	protein_coding	-	-
ENSCAFG00000001575	0	0	0.363860374845082	0	0.066171751015572	0	0	0.212062550726177	0	0.181142354656415	0	0	0.24119535169804	0	0.158090879905584	APOBEC2	12	9808273	9817114	+	857	protein_coding	-	-
ENSCAFG00000017315	610053513195751	747783528545628	683406784038389	390357355661773	187866922370593	730646218252317	884169572344667	877046526705655	458260565492471	16644838050314	668640535001753	76035736872626	77650023810554	380827970061504	135362249195341	SEL1L	8	53771761	53824492	-	2599	protein_coding	-	-
ENSCAFG00000009467	305368605267383	236235115275672	361689873851806	260687070493518	164442557722625	293488865367089	214741806413676	373412810945641	271303288647821	15348125176116	30430036416224	23485392149557	336800899417509	269332658507649	118235038301549	HIBCH	37	841885	944001	-	1331	protein_coding	-	-
ENSCAFG00000006237	0.0228673118932468	330359560919798	0.0628369453384858	0.799459382629252	405677837183326	0.0456416809573175	193885576012885	0.0915554690036947	0.406327095330645	0.182480770039267	0.0215154671398174	30649803765199	0.0694221381713585	0.508801672847298	687088715228948	ACPP	23	29294152	29335327	+	1985	protein_coding	-	Acid_phosphat_A
ENSCAFG00000015949	155345501460573	0.584581764507001	569945745933533	23255143471185	29858167306688	207842156401534	0.801765114718586	239218360625487	333664991596263	554633501479956	194347216057806	0.932177879755853	347228178491908	216029029181017	25306629970896	ALOX15	5	31883006	31892310	+	3327	protein_coding	-	Lipoxygenase
ENSCAFG00000032287	108300428501953	279812763749588	283612207308997	0	0	159536465915663	588482142143246	308280076678442	0	0.0256678237335562	145750214104692	144745038421749	364525015551117	0	0.0448028717192743	CCL22	2	59039616	59045465	-	2016	protein_coding	-	-
ENSCAFG00000006058	450386989299128	154213774630829	638434182550745	309062664795776	335720088122666	390772040932324	177522775198729	867980420971162	297818755821318	484798573723998	500449686014741	133647971916053	545905777005024	280911127212946	450776936291762	IRS2	22	58223501	58227551	-	6816	protein_coding	-	-
ENSCAFG00000010253	399047156994241	177930736243603	312970569598434	0.881960117201451	114249285132564	383302347578088	137002341754175	254632360016182	100450606827345	371512131823533	345733066015781	1485710878484	345769292399452	0.578051351077087	132340790309241	KIAA1524	33	13808847	13843147	-	2735	protein_coding	-	-
ENSCAFG00000005472	546762624483871	300282380693295	63499589489328	355690506357722	288701334067212	722730831404469	358715722366625	838471227554177	430164951590043	397505918968978	638681752166585	251963058528355	557475547274684	318485274394345	234017617954784	SLC20A2	16	23225674	23289820	+	2787	protein_coding	-	-
ENSCAFG00000000683	88010300926718	499942835600801	840652765898723	668577517313523	512114868815867	661743760758983	427163476720388	724054207061091	560556917327662	601302006188487	660757711122262	661335358060908	869274880854179	536505349589316	608747863392084	NA	NA	NA	NA	NA	NA	NA	NA	NA
ENSCAFG00000008763	576987956414732	850140133560661	439332353033832	767541769896726	955214294106003	577233654305136	686204152446757	490759815751841	110100140239468	202189803203719	57630667437269	869161020708614	3710411148163	72135162026395	114529269572176	SFMBT1	20	36852782	36972417	+	3194	protein_coding	-	-
ENSCAFG00000001808	0.148736298834985	0	0	0.016300749586752	0.0675712727081862	0.121446027748358	0.0111413879353261	0	0.0961047702390623	0.0154144571483018	0.178109869471411	0.0536986158046051	0.0205247161558157	0.075213830846134	0	KIAA1324L	14	13076932	13245320	-	3357	protein_coding	-	-
ENSCAFG00000012375	0	0	0	0.24530983960236	128925793597327	0	0	0	0.34435234677397	0.563360650013728	0	0.0432916074101967	0	0.323397797182801	163407822616466	NFATC4	8	4336188	4346818	+	3609	protein_coding	-	RHD
ENSCAFG00000001095	605221521441266	495275437591017	638942385486541	327256725306501	23906815653675	62175603617836	377683220371142	596883313732665	376921495572158	563121855274536	644810112742234	450665633140148	513383517869174	31561603768809	276723619442577	TEF	10	23855914	23878190	-	3383	protein_coding	-	bZIP_2
ENSCAFG00000006488	304384057861378	301420979595288	385612240801295	69281691669882	624573505818627	33260670204504	286110101066895	429446481011597	687930091650373	474682861404103	306276116392224	273654107928307	393722697914705	720408352100214	58407844862729	ILK	21	29911853	29919462	+	3157	protein_coding	-	Pkinase_Tyr
ENSCAFG00000031310	0	0.0265292687026235	0.27248790059398	0	0	0.0247402339432756	0.122561352153653	0.0248139822463591	0	0	0.0233250695098512	0.0246130875554423	0	0	0	NA	NA	NA	NA	NA	NA	NA	NA	NA
ENSCAFG00000029776	156148238780464	107524879856215	136185874428257	23571381263035	298558706227363	185642041997274	0.537026229837485	165809063181459	238051199653479	382331563379353	164802814632287	0.930180337621005	146335761938086	186933818313616	349888582874496	ZNF606	1	99893640	99914350	+	3343	protein_coding	-	KRAB
ENSCAFG00000001246	0.104348538179529	0.301500564793471	0.243727898901977	0	0.156439146538883	0.312409436897501	119513284196453	0.25067255996184	0.0247221236546002	0.49961976348682	0.117815730407	0.486926086381309	0.205912445461139	0	0.176492416041721	C9DRQ1_CANFA	1	71246765	71305661	+	4350	protein_coding	-	-
ENSCAFG00000006404	120356552559343	459991391993405	340963817570424	124367309915287	0.358012567047634	526204783865235	132228017723348	21684600712608	0.135784391284736	0.849371621728586	10838824061591	392625362205432	352337073417989	0.797010196182045	0.570218367336219	PRKCDBP	21	29661980	29663263	-	792	protein_coding	-	-
ENSCAFG00000001599	466248241047621	374422418567873	457478569596759	88019653209011	106485282700899	551607773431143	338451615808136	507991740831759	963600956082711	354347927494621	469180320332928	357110524344771	453823350078104	894190473895828	102482004501944	TFEB	12	10367232	10387495	-	2871	protein_coding	-	HLH
ENSCAFG00000004420	629123712675534	888492225741491	628303900684802	323110348776635	799055878169634	574737142405621	690992034538357	481654310910284	195983622070054	19999327769125	576868365519273	891928406572454	647940818438618	309407197602422	920388531933182	VASP_CANFA	1	110050154	110062827	-	2013	protein_coding	-	-
ENSCAFG00000014989	321839462150134	153733727632261	223390273902681	111430180522725	123825269018909	260060161774588	113783201007418	265294100965502	0.844288423140418	371974373540894	273474994924738	114988287160391	256943664488007	0.820787536676583	158441244874953	WDHD1	8	30820398	30872560	-	4076	protein_coding	-	WD40
ENSCAFG00000016599	899023407277908	967620248691881	978913171707931	446643329901249	339866724608233	100061960910407	924366998654069	102434866379954	718169225685431	103965234541615	901942627901765	817988991658488	991048571805849	52602672948015	430475811286288	UBIAD1	2	84803273	84813314	-	1752	protein_coding	-	UbiA
ENSCAFG00000030408	0.149069340256469	0.558334379247168	0.614440081265489	790722863697853	273768506443046	0.371915996306549	0.0614148428553199	0.223814785680214	0.882932987664292	220920303582608	0.0701284109565478	0.296003699927848	0.113138706297329	570078228993266	271412707022142	NA	NA	NA	NA	NA	NA	NA	NA	NA
ENSCAFG00000025607	40051424213025	238113191149527	305714060041407	132333320615744	796893855122498	532933745295737	195564127053019	0.890870617511441	133547942487105	608780384080579	293095505791925	220914526049092	585437344938532	969539462179099	870756989179308	NA	NA	NA	NA	NA	NA	NA	NA	NA
ENSCAFG00000006834	713699558114856	996069523409918	73709911363737	939055954263645	601811818828154	754453543861654	950472892209587	699052814454363	127007442450388	117680435291814	684013354941707	100410062539034	701853504978387	100369820680933	575435840099281	PSMF1	24	19820067	19859492	-	1127	protein_coding	-	-
ENSCAFG00000032297	246621104552058	0.855948739991253	375476123081693	401773982105186	433021719861667	286031253899548	0.659059723328455	380287942012593	244770805787286	33433753839374	282212790347165	125736373416488	313648404726472	472728867021809	497371086927627	NA	NA	NA	NA	NA	NA	NA	NA	NA
ENSCAFG00000017525	128779198172144	203303818811076	115968447385752	906301209714512	127489720019431	115787623137123	129703741664311	124282443546103	108666482539189	116487260039096	126273279663796	207616065969796	117204596845611	943545703103407	147837422089286	TTC7B	8	61510063	61744609	-	4279	protein_coding	-	-
ENSCAFG00000004563	420588275500032	43501580973361	418780840220527	157694833778832	154625886868987	331352153185081	507713393860834	373216748562626	200736229994836	382969238858274	423107112482844	366311466027049	387140295002308	139911142525641	170152689070942	PPP1R37	1	110351810	110392127	-	2901	protein_coding	-	-
ENSCAFG00000014131	240679024259968	264779980643974	284323165453773	467492896973936	238302247998279	27610615991412	185340135276956	288186491135515	421798264598017	157957090735675	239149001823427	165258953678746	310705350064008	44136197143498	152626377505676	C7orf57	18	82155	95707	+	2018	protein_coding	-	-
ENSCAFG00000012967	385869466430574	28865987646644	752978669606475	218591735021663	105375246484843	441201208796224	467016878498705	787964665032651	190176156784646	617797328728092	46081920225844	263360257786568	898069457272231	190956202335523	790525355937214	PCYT1A	33	29367380	29393558	-	1114	protein_coding	-	CTP_transf_2
ENSCAFG00000005326	676940637645914	973068126733909	799366485409358	109729964290433	913152827602899	668261540352696	841951452979845	799359784430912	108473175267441	141097920336935	670489511695018	867363320533739	756777555695586	119198801819323	848253257837617	UVRAG	21	22504300	22820824	-	4962	protein_coding	-	-
ENSCAFG00000011877	0	0	0	0.30685018521155	678390317701326	0	0	0	0	250510283281008	0	0	0	0.117987303808632	102140498277691	CSTA	33	25478105	25489242	+	535	protein_coding	-	-
ENSCAFG00000011772	538120356303134	889618641687442	101691164453947	306475535517121	16260059382281	688678857154515	107387928510794	128841154293108	277641911940994	252311775568331	536585920635664	740163722014343	906384076136845	308530526010965	129489651581429	EGLN1	4	8053479	8108319	+	3999	protein_coding	-	-
ENSCAFG00000014943	574791389078297	331673495306977	363896512436625	53702591849454	122253891387001	567999528660944	253058887869583	341251556838181	463942646423153	436840548725729	559368757262907	307717067941752	299385664149915	570499007912922	13102662408145	CYP27A1	37	25366035	25401253	+	1611	protein_coding	-	p450
ENSCAFG00000008520	0	354193371834922	0	0.114003367422347	259917123676582	0	389600409363436	0.0946550031105906	0	189736553038447	0	671304016031679	0.0717723668073681	0.0657533411850187	43279574080819	GPR171	23	45782630	45783589	-	960	protein_coding	-	7tm_1
ENSCAFG00000017476	14633319855979	114163587403887	158248991811783	210555304224301	152388257657001	146224250581143	774792694294806	15875581220545	336625547079354	346984560011319	136083539687037	113228803001934	137573654845404	20349619734465	169073066654433	FEM1B	30	32297460	32311008	+	2404	protein_coding	-	Ank
ENSCAFG00000013488	170218552905356	323833939963357	0.519713902070393	0	0.708864882754315	150997894500459	919456966097708	0	0	0	0	168999612427556	114835786891789	0.263013364740075	0.188172061220952	C12orf59	27	35815129	35815368	-	240	protein_coding	-	-
ENSCAFG00000006430	0.0382728618112099	0.0409570750375241	0.0525848804792977	0.32297749961137	511625918750164	0.0190975414629585	0.0315359521913068	0.01915446943216	0.0226688950036911	0.981696867246297	0	0.0569981829435263	0	0.159670845373401	111189696883342	HPX	21	29749011	29759027	-	2372	protein_coding	-	Hemopexin
ENSCAFG00000017918	236174641932981	232190578780834	242709030408508	143516929546914	155926285546635	275935238681042	196184571618542	280601633586725	202435917362065	317395018349964	261958093465226	192543269658016	355582893421275	186913051084317	150919724227972	ZNF397	7	54752185	54758964	-	2364	protein_coding	-	SCAN
ENSCAFG00000012880	0.0141893135692701	0.0607378443194793	0.0194953636287737	0	659450419217519	0.0283209555174352	0.0350749977795153	0.0710134440342036	0.0168085710999548	345676501613994	0	0.0422631103288666	0	0.0197321686582113	106021045059282	ICOS_CANFA	37	12670999	12737748	+	5384	protein_coding	-	-
ENSCAFG00000012943	122967248921595	159209328343189	165474125341476	85407205025437	682786241582752	102011955481915	153442622764676	140304673507069	69536140446551	703796274572531	135218834396886	130627719750768	145945147220334	935940535396119	508505101894747	TACO1	9	11598416	11602883	+	897	protein_coding	-	-
ENSCAFG00000004058	0.612218302035963	0.0935936242668663	0.360495192187556	0.948929763515487	131119515885191	0.785538179482156	0	0.350168797634555	155406413146692	487552151528117	0.164578814152361	0.173666910651309	0	0.729748064018705	151407808797437	CABP5	1	108147295	108155999	+	519	protein_coding	-	-
ENSCAFG00000010828	0.176758621916258	0.226986406516372	0.242856963584296	0.0426180812793819	0.309162254160761	0.105839645677892	0.145645012846144	0	0	120902646371143	0.199571038656718	0.315887126032814	0.0536615826597144	0.0491613765869299	0.492412870484735	FAM222A	26	17340858	17342375	-	1374	protein_coding	-	-
ENSCAFG00000015408	112762325573794	828934679757597	118012063261458	182970110438837	11594659283491	111859988223126	727189767173461	129466944688031	178192168801077	158218817715258	104192146720618	831568784370056	10990104781421	176119611866567	922800448835877	TECPR1	6	11090054	11115370	+	8075	protein_coding	-	-
ENSCAFG00000012042	0.402727372427646	0.0226827415337397	0.14561211358498	223588206011607	143394941493892	0.507674452674903	0.165919016268715	0.0424323151931669	135587832044492	120817960884542	0.388890938274333	0.0105221954970849	0.144784788516381	129695126390623	163120529745774	USP2	5	14533785	14551639	+	4283	protein_coding	-	UCH
ENSCAFG00000025805	226958070540475	381661429242528	356375247133983	273608081813632	186330197752563	226496841750688	0.267154566420642	162265719618155	184356407824304	613563658526927	213541011362688	0.965712071014603	0	135264016152038	280645188449534	SNORA7	20	5751606	5751745	+	140	snoRNA	-	-
ENSCAFG00000013801	24971630667119	557538553800379	10136955329205	0.191573550657207	15315310295067	17671171449416	516271690247241	0.761216529141434	0.376488454754976	696162214653786	209322521765876	511633401964559	0.861483772631575	0.315694961428447	260871694775934	OSBPL6	36	21908947	22021975	+	3999	protein_coding	-	-
ENSCAFG00000011038	833457233533472	151677161603391	196531408745556	391290034357979	5298019964531	865945525054734	116922120697212	291740120259217	55644765566804	208249703788973	916162298120911	153838430284995	227773461603548	43322072007492	629629261261052	WIPI1	9	15114344	15148020	-	2783	protein_coding	-	-
ENSCAFG00000012098	0.0944347034148993	0.101057748254862	0.172997692783487	0	0	0.109949923179946	0.35015404336686	0	0	0.0717702255850891	0.103660685127518	0.0781320445804695	0.071672821222337	0	0	PGBD5	4	8989563	9025871	+	2884	protein_coding	-	-
ENSCAFG00000004136	183283709203294	141360759532931	306270105985462	0.0199060081348586	0.577612709119559	176319840431602	122449892211716	256177964038848	0.0391201301918919	150589545716549	146037505042508	149183603549485	358417988916533	0	0.41070657232656	EFR3B	17	19334777	19424314	+	2749	protein_coding	-	-
ENSCAFG00000010591	20921920016222	140686804816075	246911557272888	260617194072298	294109023670162	244696003615243	109691440310477	277783740319291	458169664015509	732348571974218	199190556252851	151758113131927	269515984867288	242994378176221	35165770739787	PTPN7	7	859010	869959	+	4343	protein_coding	-	Y_phosphatase
ENSCAFG00000021389	0.357414284315708	191240515726392	294640952354868	172351547599138	11163226500068	0.356687939764863	0.883503290524956	214650715715355	114315489103653	313737607386409	0.672570114528151	177427414622106	0	844956321369689	195580410087919	SNORA27	25	12328253	12328379	-	127	snoRNA	-	-
ENSCAFG00000020220	0.130435672724411	0	0.0597372301230336	0.995891485528545	156982338019921	0.260341197414584	0.0716506499978732	0	0.412035394243336	0.495654527268671	0.122724719173959	0.0431672062394778	0.0659975786734419	114879400691067	173464359884142	HPT_CANFA	5	77795316	77799904	+	1044	protein_coding	-	Trypsin
ENSCAFG00000018683	0.618835911494137	0.745016733044534	0.446380038588067	0	0.13529800079837	0.625298029373066	0.331439203057647	0.549734578392796	0.00916336382903125	0.211641442318402	0.662311930266006	0.529923801749663	0.36399891550567	0	0.169316374104742	SOGA2	7	74839982	74963943	+	9739	protein_coding	-	-
ENSCAFG00000029592	0.865726493609093	186341376376834	232485802746704	0.37951706190014	0.0491627140185048	0.952327423052309	160501182947121	290488696152138	0.337960110427808	0.190656188772526	0.629423007050836	14748701908141	232956862875411	0.465147173012356	0.0391515341942163	LHFPL4	20	8630809	8663975	+	4614	protein_coding	-	-
ENSCAFG00000018892	143511904593322	13615954647008	152985788361302	32468574307423	537881992992631	137290345170451	965375265910446	159033334765204	323633634253323	946277557167482	122874196065838	140560482049403	132155925495274	307532530746733	633466196761348	CXXC1	7	78591511	78597867	+	3514	protein_coding	-	zf-CXXC
ENSCAFG00000019628	0.105725809257985	0.131997529876368	0.0484205498823347	0.276157225433014	0.352230997641896	0.158266426689146	0.0580770796566612	0.0352751564387294	0.313105312201603	0.662899447727494	0.0663170842741267	0.0349895677903842	0.106989863563778	0.26954785827399	0.666199222956166	JMJD8	6	39891899	39895685	+	2576	protein_coding	-	-
ENSCAFG00000000207	387621924147339	42643735110897	363343478223195	550273237167081	674355099954624	390449463831993	352226132264086	460508299251524	519253383304022	764012094147415	299945873901302	345282528183992	516898514022099	493701064540029	70282940663532	TBPL1	1	26899859	26936995	+	1253	protein_coding	-	-
ENSCAFG00000014730	206800887761146	130147308090067	205336239569395	135024724135453	112322551470249	198973814157795	115776906488202	191631533610739	15186053660741	160950131644046	181244024508502	13682416286715	185631985499547	154113516730639	10807831208588	NOP14	3	61330976	61350533	+	2691	protein_coding	-	-
ENSCAFG00000018354	639421728505556	572999812034053	476710329951551	125511840557495	142202158114589	656635142633428	536492737269141	557499820540762	130967539341633	110293835654195	645686821945807	525814468535112	403431677158187	120704821678896	137739670241855	AKT1	8	72315826	72335651	-	3964	protein_coding	-	Pkinase
ENSCAFG00000006420	0.170966531480584	0.1600873996994	0.0293623673486097	0.0257634728638072	400488634324472	0.213273862288784	0.0528271741509743	0	0	143252559304837	0.160859518917279	0.0848711173521936	0.0648789756450785	0	876010047717879	APBB1	21	29719793	29734323	-	2124	protein_coding	-	PID
ENSCAFG00000005702	226438931680848	154038290219626	200623183157304	421933361349531	388202652364684	190183873360216	152670862848244	179318972829845	410351781122754	562764233194056	193869838970575	152939553604642	200156699049069	42082138358412	404376242354296	TOP2B	23	18160741	18206075	+	4809	protein_coding	-	DNA_gyraseB
ENSCAFG00000013045	580655334224093	223457368166597	212488193171216	632697655362396	32783910936731	941647386368175	214380859941976	188890869676042	555563590614447	553743043084364	782721050259299	183481334033689	188144241254444	90065093165605	272189845013333	ADO	4	14698616	14699428	+	813	protein_coding	-	-
ENSCAFG00000006417	0.899653612953233	164542650575976	0.943912816733254	390446127561075	117914245001583	135490002632844	0.552600796848462	0.982365437688291	172453516628441	551960881566392	116966608025689	110433380373081	0.794539498494539	29116290323658	155094464297139	NA	NA	NA	NA	NA	NA	NA	NA	NA
ENSCAFG00000008363	261688376965198	223588286489406	260520787279858	257283566007945	831575946491617	274289578694888	226767081967639	27537447123434	292801353603307	621825678025163	281802356507534	209976101087861	243239566755835	257266854249956	396584478606847	Q64F94_CANFA	26	7896837	7914234	-	2380	protein_coding	-	-
ENSCAFG00000030021	0.400916884625569	0.0732498140804664	0.134350857924272	0.0117883706080841	0.0732992554334493	0.400102133208885	0.177258954023174	0.0685137463273555	0	0.13376906328354	0.404817083152015	0.0388337469315078	0.103901401323893	0	0.0972884418203975	NA	NA	NA	NA	NA	NA	NA	NA	NA
ENSCAFG00000011812	873377167223353	555825248162182	996249156687807	174311493209818	11328988609578	805740275412192	465401818315113	103720149934173	146001038610858	123601040026934	862066998288193	541207218045948	953640088274335	155900973299102	1098333602051	GNPAT	4	8152743	8190051	-	5296	protein_coding	-	Acyltransferase
ENSCAFG00000014200	0.124908129081164	0.93567869279451	0.102970283294079	0.391514041120222	0.15605170781603	0.0747925729501447	0.0205842813972976	0.0250051741844158	0.710233822107941	321812635613317	0.0705143680889449	0.694476484750916	0.113761373915916	0.208442072221083	0.695936296865602	IL12A	34	26125044	26133680	+	1817	protein_coding	-	-
ENSCAFG00000028111	130937348388735	0	0.599669887004299	526169388103138	327168407425069	0	0.71926229420942	131060773537741	620430218639485	0.995121781670178	0.410655791082092	0.866664679115669	132502831028987	606953918630942	0	U6	4	22586307	22586410	+	104	snRNA	-	-
ENSCAFG00000019514	186473657957579	0.752695103698614	177545506004588	162685886483781	0.919608496546139	19507295559789	0.828901195272693	123614317575777	162765116817854	156637547471544	22008190720623	0.71456893182582	145251752068533	166053843252112	0.89508872364561	NPHP4	5	59805955	59936808	-	5550	protein_coding	-	-
ENSCAFG00000016741	416325327404881	615203829905481	408910639262857	758810956661218	127154293539143	388965311051307	53354393296237	335524284998736	798858635191347	695643413353347	369375423141686	546074297690366	377971338424655	701587331598058	138549003083781	HDGF	7	41154123	41248444	+	2656	protein_coding	-	-
ENSCAFG00000009975	157561498690682	433927561206642	143259574843294	611742418756359	124476528671508	127180462442959	633861370455917	266715475839949	587387057428976	163770935380534	154787256832576	577422531486356	196961839691889	567109980940315	0.96823602710934	SLC2A13	27	13536054	13896362	+	1959	protein_coding	-	Sugar_tr
ENSCAFG00000001377	542355521315575	81809144544931	511132615785832	103989141872128	124280123545038	548053000453482	645630219059191	643801786392537	101374808465381	228671875281183	532089580999793	721119130782644	521260011349099	101004712151157	13842594380541	GTPBP1	10	26077573	26100511	-	3331	protein_coding	-	GTP_EFTU
ENSCAFG00000004425	0.192104775548165	0.29368253321949	0	105870116300317	207430836307792	0.219102144377933	0.214821991136308	0.0824082251990631	0.926519129407211	145477900125664	0.16783755427539	0.217976122437798	0.124972440390097	0.801443384697689	229356031089141	PPM1N	1	110066372	110071065	-	3308	protein_coding	-	PP2C
ENSCAFG00000004336	0	0	117387116876903	0.0528200930142147	0.109477201969778	0.0874505180504588	0	0.0219277999483994	0.025951070921214	152342002483485	0.0618362002015506	0.0217502718696983	0.033253606242796	0.0304648685027114	0.196163924824931	NA	NA	NA	NA	NA	NA	NA	NA	NA
ENSCAFG00000029633	117841883633778	11176314039758	103819186144858	114193147106522	106765222135014	104495570272612	158916200271145	101655646622456	984622511071145	142440856215762	969102092787467	122535324745993	98313634437679	107457065546599	115632962234231	SEC63	12	64980856	65010611	-	5046	protein_coding	-	-
ENSCAFG00000022715	0	0	0	510735086052113	453673524962762	0	0	0.60579201990778	0.716941585983405	206985330587397	0	0	0	925807043885063	138494637058621	NA	NA	NA	NA	NA	NA	NA	NA	NA
ENSCAFG00000008833	116673455793278	27743723103442	15521799008835	683090648829996	345693765381254	124263264373412	29683149185374	174910538071801	980209885320934	824766823977154	130172544297969	287407611117334	161051004563441	726695050860172	318259560737126	ACP2	18	42346274	42357231	+	5151	protein_coding	-	Acid_phosphat_A
ENSCAFG00000018275	592575979448081	125568262434771	131317409658214	473296779036215	15798478760446	589904310876428	122127801792293	950781450098216	611386046356111	209533254967805	506355750947482	135477067558814	15378397894741	50506745260096	0.833882020570983	PPARGC1B	4	59174604	59278924	-	3087	protein_coding	-	RRM_1
ENSCAFG00000020292	0.730384716590291	0.0512530635658175	0.230313731331643	0	0	0.382373987656134	0.236781678494686	0.0958784521088546	0	0	0.721003678565657	0.0356633315594947	0.145400099467314	0	0	WDR63	6	62844386	62914810	-	3791	protein_coding	-	-
ENSCAFG00000015126	102887658645015	130426910992138	111541356085728	226685868242834	350945152068895	868498234575053	105756359396861	10214906818445	22447688278377	377331878519094	858091236464319	116240652961666	115944546213503	19996271261342	373748645735408	SCYL3	7	28756453	28795437	+	2281	protein_coding	-	-
ENSCAFG00000005836	164572551643142	173243181674978	177573183485726	114834524977938	111742247527774	159328812817726	154396914938274	154432202119348	130850668771848	212083491439303	156526613255015	169610120058657	21518981937752	995045636060973	100111244393413	RNF121	21	26082123	26163553	-	1110	protein_coding	-	-
ENSCAFG00000010051	174033656380107	380122672017074	217699900609744	198845358456831	486774168414981	131556105508983	106479631194264	158597910791307	738480603588056	186553302246152	16007938476974	139906212291004	336128783949356	113784322599998	145368974333783	NA	NA	NA	NA	NA	NA	NA	NA	NA
ENSCAFG00000016454	0.18866007526224	0.121134890260607	0.20736714297073	582241637109641	22155710383676	0.112966005860692	0	0.113302746865545	485857546112195	183241377452683	0	0.337156334020061	0.114549413358393	67688227534104	139275480724136	Q2A652_CANFA	18	55429308	55430510	+	1203	protein_coding	-	7tm_1
ENSCAFG00000012737	209315292226762	522411355978623	260759095921809	251925931934061	208005031256512	19965910276589	380226476495129	236944690050722	132296013413541	176523338538686	226272890530728	552363009977057	283406055197094	247252412920934	187461977971062	SNX27	17	60580114	60724121	+	2873	protein_coding	-	-
ENSCAFG00000019973	352979525498475	345138804434631	410300449002941	303128953798787	392736017497917	370540885846521	334974330913741	412496539871416	267202242407631	214928846563887	37350945320807	348672884587378	382886689452359	305926071618719	361686509252062	HSBP1	5	68477917	68479086	-	228	protein_coding	-	-
ENSCAFG00000001725	213034262531857	181784082862866	166435985816408	872860138301157	118810972986797	197316267046612	154884089121169	168636888977396	473379375407754	140953200584056	230571889569528	211508717393996	13738023585214	75902752621921	15432417879765	KIAA0240	12	11358650	11443585	+	3260	protein_coding	-	-
ENSCAFG00000003791	220573060883326	151840295805496	232165460089417	0.311006628944168	0.676836034684427	205964732481444	258272189531976	161389604621638	0.22920127429137	177928566361715	21481533964874	137031039346393	283907742528719	0.34081868235713	0.487675248177063	WDR35	17	14977536	15034748	-	3545	protein_coding	-	-
ENSCAFG00000000828	14448901467722	244747050061221	93160334313033	111340811004777	217743795046406	150908387746161	33089476380316	141326035468261	87094378350607	57973069770329	137656105427933	200355201455312	816852070362458	100652891687132	240931625511118	RPS6KA2	1	54412724	54579405	-	6748	protein_coding	-	-
ENSCAFG00000013713	344983766868627	16653170394646	264042998573558	227611184127491	4712882756222	316216160725868	914571270753522	277936177659053	102166397011266	252212608522437	370455286131057	181680982215937	266669472906087	204674588670095	517648049455407	GK	X	25756996	25830506	+	3279	protein_coding	-	FGGY_N
ENSCAFG00000010177	183606528976564	115276943899111	188349839075154	311896444641484	304495722193682	191253717242665	868502485592198	22755874905116	335219623068339	250362746650231	165190731295889	106336834785878	190962881572862	295950482735104	279547952849594	KDM1B	35	16954380	17012482	+	4599	protein_coding	-	-
ENSCAFG00000011398	145641542592818	0.77927953467118	142295998855637	0.331646159774099	0.525646686676997	163110025075362	0.306680108333143	155497416874724	0.249204294593162	0.405853589387053	141599387213761	0.787259038284038	0.786041749847539	0.180030538431709	0.322005666260453	CDH24	8	3360410	3370153	-	3267	protein_coding	-	Cadherin
ENSCAFG00000008656	702989799821552	852178791622729	102248270470314	157636371700703	150229978857158	626873437524135	85501339190126	935117081489732	163363866387475	465506097319563	622663119460672	839884451535733	114878334423057	150148570726753	171927492764308	MADD	18	42291126	42328586	-	6029	protein_coding	-	DENN
ENSCAFG00000002533	148217515455004	215779145710278	204173318670511	912957579112833	639425057504913	133663952529743	203737161010789	212954439651255	125556224177961	989164590052016	138293226406312	184558306905013	209985438887843	891024868303111	468510029978697	SC61B_CANFA	11	56279788	56286294	+	588	protein_coding	-	-
ENSCAFG00000013239	567911459496183	278455935637282	524915770061998	174272663575562	221883093419003	659499448227664	428808603426762	601520056164117	178583038364838	120066558916711	59651583701861	307551614972803	501557576961407	241235188041852	178754897101614	SCRN3	36	18452327	18473969	+	2198	protein_coding	-	-
ENSCAFG00000010931	124317323901361	115216060233642	128202670339945	253013925117982	258616865510872	159020553031793	114499642129429	177599368265184	282967457086429	466404326513347	128853968905759	10261836048732	124205689807058	242750855046627	302789199080394	GTPBP6	X	324604	335697	+	1581	protein_coding	-	-
ENSCAFG00000008818	0	0	0	0.255112430595461	0.396567766575841	0	0	0	112805494298088	180931233030941	0	0.105050264135233	0	0.147140343910531	0.947439748804794	NA	NA	NA	NA	NA	NA	NA	NA	NA
ENSCAFG00000012719	448377980748662	37838878953954	393626578104934	751106184237328	774395798710486	419832250077531	392269656654241	406159243755627	927297159252351	171314113948156	480993362055797	462085597565098	465594180546718	694621875531272	791541227960871	POGZ	17	60466679	60511934	-	4702	protein_coding	-	DDE
ENSCAFG00000028252	147615005229577	0	0.507037953239407	578358546923124	276630198148026	0.368287547562095	0	0	349727602918734	252421134862679	104166347006189	0.366394823691177	0	410557447399141	0.367164997504297	SNORA27	10	20792882	20793004	-	123	snoRNA	-	-
ENSCAFG00000013438	0.673272745143992	0.348625054984475	0.387920424511872	0	0.08140075208662	0.433486778470217	0.375805945108462	0.521734753987561	0.0514551377500051	0.024759010835813	0.776512768591593	0.280318336402963	0.395606538574584	0	0	MDH1B	37	15267220	15287162	-	3447	protein_coding	-	-
ENSCAFG00000019301	128522996355954	112740181618978	166639910788573	574868979919602	403242669577612	130533476241042	107006104461913	165449691434245	573175300353841	100471855852825	127350290690517	10726270887777	165321006820171	616053934949878	351906192413209	KIAA0664	9	46732966	46756093	-	7777	protein_coding	-	-
ENSCAFG00000009862	412158025354267	211826860370296	283141624067024	235361790807425	304888121614759	357199320323666	268112109669461	398975927089801	163817297872552	482223888465262	484740647059865	274599131304033	329278241983624	214935652905868	439742594681222	ZNF37A	4	427964	436743	+	1674	protein_coding	-	KRAB
ENSCAFG00000018170	292259889629585	112940072958381	231448712927391	300950539352352	226938187369591	332175113320929	109537553055099	278314911895928	376262099954403	269548301066753	313174387332715	131985687326983	272648347147507	263895367975286	144378831681267	INSR	20	52022020	52135996	-	4860	protein_coding	-	Pkinase_Tyr
ENSCAFG00000015687	114307833365988	996193803042405	116969789703485	227007581755979	138169631835723	130882486994701	816214564892512	118530296620869	306946507233035	182011640393826	116159323154346	926872935234193	117955777596123	234383864388877	948611477776439	STK11IP	37	26107095	26122546	+	3423	protein_coding	-	-
ENSCAFG00000004774	117588609217735	609827313306177	101784625147152	130660740180436	155395778257102	108381636974859	556238768906715	100806892738155	13578963645678	221502288225166	122597905606101	651735186506395	921569665930242	142644428428803	165511456649004	KIAA0195	9	5032586	5055648	-	4243	protein_coding	-	-
ENSCAFG00000031738	158801406127522	10419533717197	105557662381554	86660752690842	321010485276397	167408860222863	134078864184591	983008090506305	105938593305515	270450792782289	157722663919421	899427492190523	904079161481331	884702641198438	160995087159611	GLT25D1	20	45250100	45273002	-	4261	protein_coding	-	-
ENSCAFG00000021952	45391614108095	298923636889253	191894363841376	353585828805309	488571488421436	452993683501377	690491802441043	0.349495396100642	190265267049442	274653611740969	492786949298511	450665633140148	21200452964638	218503410707139	489826350132079	5S_rRNA	16	15535409	15535538	-	130	rRNA	-	-
ENSCAFG00000016983	800405462106074	108565328372716	717205184857142	459661577446902	603952880106677	851628124982588	839043441605095	92156111028471	466908207871692	218197035994214	879788966814275	109962414486196	809592297587112	417665223207239	591612960478674	RAB8B	30	27784387	27841606	+	750	protein_coding	-	-
ENSCAFG00000003151	870104187318807	7393507356566	294819522629023	420716842684857	318160653869989	731849535423003	847122843341089	266705837336022	178769850011446	607515385879892	971750264694622	756181815606586	340033239108154	468915255993733	389442852937285	FKBP9	14	45028448	45067802	+	1925	protein_coding	-	FKBP_C
ENSCAFG00000029384	802764107132946	270934634882765	717790845049122	476451563081237	127412536525702	538736693131596	682207271462755	568148553347775	139946472111429	133611259091723	442733219160571	477936787577992	901684496543644	138015148683944	699244965929622	NA	NA	NA	NA	NA	NA	NA	NA	NA
ENSCAFG00000005874	448915840873203	322248461677123	280301999765358	183253785028665	212260348735637	487924652975779	25453257588963	390168617962636	284187922424389	491875176665154	427604766939238	223953790764872	292978842346689	197327627969494	226525074237492	MAP4K1	1	114444569	114599785	+	5775	protein_coding	-	Pkinase
ENSCAFG00000004034	368506972886014	147881883788764	642994874189416	585509726029087	30460708309251	254749090510288	108593906914324	628845416014207	521108915985401	182698468330313	359663859870912	144187595099103	554999173011902	592486258769227	215081063802316	EMP3	1	107901720	107906211	-	1419	protein_coding	-	-
ENSCAFG00000004249	682859267631982	110179069369457	609110754030023	23372352178249	110773054564523	757410721539474	111986832536326	653699041890283	36369631475543	153881222448356	663035501752953	12803896778282	58556207368437	258565908426686	0.559578724330528	ARHGAP21	2	8741797	8876281	+	8360	protein_coding	-	RhoGAP
ENSCAFG00000005759	243328816612247	231992511088503	275363169096969	23144552494399	227146648768924	241349093668766	226862402304742	281171910879328	235944300633063	304539892134736	218908708916067	218191120744356	268263928394753	238695407737878	22025385526518	NPLOC4	9	542206	606907	+	5589	protein_coding	-	-
ENSCAFG00000010098	508936279393792	519719505046087	505903322854536	22705006322996	265700403605813	495230856788218	489098360062405	516829555445798	185502368401301	313614137253632	540572350442609	429655580313101	478616286625917	256024198404325	214753009729087	NA	NA	NA	NA	NA	NA	NA	NA	NA
ENSCAFG00000019350	0.227717127632583	0.568604744082818	0	0.640554037690777	521572823431269	0.454508712543187	706753384744908	0.683795340196908	116892649888599	126337200107692	0.142836796898119	150724292020116	0	0.738900422681147	536195973780104	HES4	5	56225806	56226581	-	837	protein_coding	-	Hairy_orange
ENSCAFG00000004398	637271429596407	382857860055201	706606093455312	336955765780335	246764129957167	918632510877176	789180730690861	891528896292853	476783813338718	603282367475582	739854735591579	40700508740079	537408854912313	321316819978022	166852073989022	QPCTL	1	109883869	109890554	-	1218	protein_coding	-	-
ENSCAFG00000005723	0.00676275537963274	0.0144741033952633	0.00929166690233121	0	0.228120999217718	0	0	0.0135382602780344	0.016022234490094	135687642220582	0	0.00671432707300578	0.0410616639660747	0	0.511361501291741	PSD2	2	35027175	35084403	+	6712	protein_coding	-	-
ENSCAFG00000001395	750264596339407	532877611488435	691517856880311	164603206495624	163792900367619	713460011531541	471307261570122	753094919274541	117244836466145	135618225615174	698783736782308	563281900611529	622474358852688	153692509318339	157431429163548	DDX17	10	26282592	26305371	+	7029	protein_coding	-	DEAD
ENSCAFG00000008754	113578317015881	179766084782809	252807393434409	0	0	107799021795603	896592228162363	24242413332097	0	0	131524822396616	130902003676753	287849011016788	0	0	CCL17_CANFA	2	59001473	59005737	-	1143	protein_coding	-	-
ENSCAFG00000000934	0.0963405571999334	0	0.431933806010246	0	0	0.161928036997811	0	0.644567581503753	0	0	0.0906452014274145	0.00503424523168172	0.223206288194496	0	0	COL14A1	13	19034338	19250578	+	8952	protein_coding	-	VWA
ENSCAFG00000011446	297318185687453	0.516401858995066	15826678499263	0	0.505637502101844	279625730556405	0.91067091571371	229041735921923	0.0368797112131381	26618483871836	263630878225541	0.479102696410994	179578596785514	0	111509369612416	USP13	34	13058899	13171173	+	2916	protein_coding	-	UCH
ENSCAFG00000011040	441307359384257	224884680530109	577459891189325	624907347352122	481328006808486	559251461112811	16161202166187	107976818363192	119490264330567	107804859680936	388855545382673	222550929945752	616710707381829	516285493749036	571485519263632	EDARADD	4	3610082	3669653	-	648	protein_coding	-	Death
ENSCAFG00000005642	371001124635554	108181497223085	554209449053671	693400624234218	36644775946663	250972912965656	293386419075219	438642603553631	306755039532121	740003780638157	297528342765347	971539187186386	347719991027249	512464877431018	476633741027904	RINL	1	114236414	114241360	+	1823	protein_coding	-	VPS9
ENSCAFG00000018690	868051695277878	100382389829053	867080159039811	97838756872497	335929476490549	820951495661137	80731696403879	877472617421196	978837612997359	347121733741374	808648677056433	100811598216636	913219403467296	848586263083476	162468276823716	OCRL	X	100766622	100817801	+	5162	protein_coding	-	RhoGAP
ENSCAFG00000018524	947853132768655	702670209424308	974285038705702	101360306949737	114002788930289	866566542636985	645106900731615	946492226523853	1062482802663	162981197328931	861662432109289	660345559398866	99407467431518	10437012788281	112937711003329	HNRNPM	20	52993824	53034734	+	2620	protein_coding	-	RRM_1
ENSCAFG00000031802	152438368232313	136675999167652	16698772074692	0.521513021836739	0.411775380043351	112040643298502	0.806252719172801	102065027179834	0.402639079943029	0.704510995872692	178314255006737	115555290548756	2470259268741	0.51564226715549	0.276685944341223	ISPD	14	30694610	30989585	-	4407	protein_coding	-	-
ENSCAFG00000030509	782400444455948	67072982788999	685889374894435	508012617576355	13124126972137	882033756446604	854416126755449	725012922759567	36275104126623	489879993501089	757273795519025	697618869210549	718103189330999	492603282702946	149850760770343	NA	NA	NA	NA	NA	NA	NA	NA	NA
ENSCAFG00000019822	772655901738469	802187627929535	783000437230927	1345355475043	13520008389859	781816509596285	74866563943463	83719227116697	13838428328436	173450905200353	816586608595051	783136387876365	855730635315463	129771061181397	14136784294772	CHMP1A	5	63897672	63905050	+	591	protein_coding	-	ESCRT-III
ENSCAFG00000003388	0.25098048874934	0.422058452558878	206900321203379	0.129672076688925	0.806291809767942	0.250470441114505	0.797665293104285	0.933091973791604	0.127418528314586	318816267492436	0.202408541576008	0.427171216246586	0.925217240360385	0.0997207070104549	0.927483145354456	SH3D21	15	5943329	5953582	-	2051	protein_coding	-	SH3_2
ENSCAFG00000029596	176988357582902	139525540808231	140391652464661	588893921865576	57932705780597	181103271438814	146125978336967	148928464473039	659727895602093	142447013966762	17229823219906	127339106634609	121253695439159	612034219171601	602228858266796	GNA12	6	14375081	14476642	+	3847	protein_coding	-	G-alpha
ENSCAFG00000004491	678332461178305	491648282241197	447994413741075	552232763739803	692144383042172	65089221242844	492096593173847	411476274374427	372610671644893	284861253406268	643755251103097	513642693866373	452605507741592	563197894804168	754426365409655	LCP1	22	5007837	5059465	+	2018	protein_coding	-	CH
ENSCAFG00000014309	0.19879539025443	0.212737624793446	0.0303482570552054	164084963516847	468989145787235	0.418826276716601	0.109201866566102	0.0884367912274131	128212181434988	516657544159636	0.311738702719253	0.263162413512495	0.0335286969027121	145260169559803	522991966474303	RASGRP2	18	52412344	52426924	+	2301	protein_coding	-	C1_1
ENSCAFG00000009641	0.280195148815401	108169531334983	307978608634307	287119592026651	113768437972915	0.139812865278203	839228141058423	224367414780659	215746310596858	128088144391275	0.13181543911277	823855723792931	616710707381829	253272129008961	231381941945763	B0FF11_CANFA	24	32504712	32505833	+	324	protein_coding	-	-
ENSCAFG00000014364	333537961108748	347255891595927	424269587979478	183552591573086	162281017184007	291549393783905	340692081244604	381953773558207	295907494214849	322736561057393	313820228438667	329732297622456	456454196953526	202470665686699	224386306965362	GRPEL1	3	59124969	59131766	-	954	protein_coding	-	-
ENSCAFG00000018922	774851082814078	218503869525449	258957792035075	0.126232102336162	981127865403897	909122271386846	232951386636684	377309908593081	0.682210851714313	617733036787647	114282617384414	265097431258911	230466285111549	0.145612935496235	244298122387894	ABHD15	9	43667324	43667545	-	1516	protein_coding	-	-
ENSCAFG00000007868	353106433878098	366062585495794	265222544742045	130399049795933	145006693903164	450682491238614	401629848173553	377847318539419	140881603668258	11259331083123	3769652547525	322039277462993	291776642204647	118403375483227	186229348464049	LACTB2	29	19722495	19750047	-	3332	protein_coding	-	Lactamase_B
ENSCAFG00000017682	20915342479023	237619358561931	240408685087567	214889665698533	114032006387169	246307656583706	245859288087382	285552550411895	231034264464219	307258431451309	219510146937299	219237248944193	234227727636814	220276657502779	122371226828269	COG7	6	22355296	22437156	+	2358	protein_coding	-	-
ENSCAFG00000013552	167047066199517	150025882834921	238928447512411	16387460795692	119850513020558	180753905534209	116431867748074	275090378685173	176383425682576	156020154328933	16379318701014	139925151701205	206338965920619	164310919661364	954449230966494	SCYL1	18	51668386	51680841	-	2757	protein_coding	-	-
ENSCAFG00000003897	162926013021219	140852536582808	201368772087462	926322032472484	104885336884024	197385962403421	152420473631839	188716557925817	15338953994786	262787018457353	180740040965285	145512727941803	207352392632196	969604128320777	179795750031806	RNF11	15	9958453	9979111	-	638	protein_coding	-	-
ENSCAFG00000012965	757060795169121	705030137464331	500275061696553	130657352642125	266270393973675	722488161406571	615002255232274	525846284041333	13433168036598	373946680524867	613848778840755	628663186196443	555944599913671	134235190811589	308724352806259	PACS1	18	51056832	51196709	-	5617	protein_coding	-	-
ENSCAFG00000000637	349782438127085	195729043124912	482416786745341	708162094105871	140105059179676	369056618617298	266211667950922	636081620903169	539287678280164	163914118413696	388142191241592	204125022069361	464071679968582	605240166390102	169222027761524	SLC12A2	11	17143900	17253472	+	3400	protein_coding	-	-
ENSCAFG00000018510	644423369989166	151661001905794	90023897182266	133819225468849	748819085236832	643079442055477	211936955778664	942729410980351	13405992951542	271668246395958	67860745035167	150611088942004	953711210136307	129689499122742	573411590193301	LAMP2	X	92410755	92444365	-	1544	protein_coding	-	-
ENSCAFG00000029700	233517552348003	636436645014691	125572491945332	587282086975696	349105711044322	220823510454428	132599260712827	218855498521597	736108376938164	318554013114997	176922225213788	646909242176128	107534089459363	594744672175244	17490212395566	LPAR6	22	3111462	3112499	+	1038	protein_coding	-	7tm_1
ENSCAFG00000020007	283350345105611	283007874092824	30228647033519	947079137538496	122025406500082	211803656178122	142831229635907	191302743128773	116755297448093	322258678711345	292736759762804	220644128832386	214210207127401	885424673661079	161187680936195	CDC14A	6	49495645	49671663	-	4085	protein_coding	-	DSPc
ENSCAFG00000003420	230040064980188	212928291323	2330667015477	388193541389031	318815927713511	194140150072019	206409915956937	235686330395952	310765554380639	263088361528794	209249312600918	191184062728113	239901377721793	357618171981182	287256252501556	VRK3	1	106564174	106601235	+	1841	protein_coding	-	Pkinase
ENSCAFG00000014334	255368276690252	108314003871405	129639498583171	732898294997793	677373252091891	274741250301519	948105427337127	126055525100571	684283639487582	403996175611843	248674505390709	11295554363564	102163574309205	729507727829956	57433525614744	HDAC5	9	19266557	19297587	+	3685	protein_coding	-	Hist_deacetyl
ENSCAFG00000014592	267195499277884	206245335849181	26392994399813	611067579445841	80609615786008	283061883734403	216384962993577	28200662995707	390684469268909	341010314760846	275944671597204	215679059538336	249590842983198	582202206755877	849428740307746	NBR1	9	19928225	19954642	-	2890	protein_coding	-	ZZ
ENSCAFG00000010680	0.524545019803832	0.229276959446713	130943541732579	0	108914135631522	0.420257811842097	0.328725345400399	13902453581868	0.00875172834452398	355419146760586	0.396218673426863	0.315407262777122	262417716139439	0.0205479191203183	163915506454189	DENND5B	27	17250523	17361343	+	8593	protein_coding	-	DENN
ENSCAFG00000004436	124705675436579	718328646557809	108779828106564	18448031989916	157949072806753	141941143847898	560831199414584	949095046701433	154768930790109	189611691153398	116155710420656	723923423106891	111866919598826	163193401079674	160812193787999	RB1	22	3063451	3206499	-	3157	protein_coding	-	-
ENSCAFG00000028533	0.0669492833452728	0.119407794971739	0.030661587142796	0	0	0.0222710758850234	0.220658638931503	0	0	0.0508813497019166	0.062991448779554	0.0221566191317674	0.135499453559633	0	0.0222031930644191	NA	NA	NA	NA	NA	NA	NA	NA	NA
ENSCAFG00000000219	100580515463157	0.906921066988064	175299477842373	0.471544498817092	0.523576852260061	0.845761698781807	0.828760165014382	115590188451833	0.41922107510314	110414825508254	102520715344417	0.610257115044107	125815162495312	0.505089268355991	0.481819311456193	TRIM36	11	4880212	4927288	-	4874	protein_coding	-	zf-B_box
ENSCAFG00000009516	807275290245415	80455637257977	239649441550969	404804006757808	158738769603948	613370329213044	797591893951481	17628171510981	378843511972287	668524049102152	772815088741157	774435767093836	207702988465149	415332409015631	542309542897651	LY86	35	6627853	6686877	+	483	protein_coding	-	-
ENSCAFG00000010529	0.0291345405058376	0	0	0.228299426417023	0.800771626217969	0	0	0	0	157763209289174	0.0274121965805761	0	0	0	126092189932397	PCSK6	3	39582819	39767752	+	3305	protein_coding	-	Peptidase_S8
ENSCAFG00000000387	332930710481552	446059201350305	289988223956787	509954362602061	377325743038095	34371116063334	44969286160922	298770967016775	685209249249704	100472451325984	29995449456004	458556665627038	375338758712462	466669627710016	462156439854728	LATS1	1	40429978	40457609	-	7549	protein_coding	-	Pkinase
ENSCAFG00000029434	390031647151038	422783199396605	561291014236024	152004489896462	233137783661419	555336700885021	500073769885156	587281708188375	246946546283173	559627004921481	47295379553662	385569486131016	505277462323871	231451760971266	229151754553515	NA	NA	NA	NA	NA	NA	NA	NA	NA
ENSCAFG00000015078	0.578500316352598	0.066329209368917	0.170320441279328	0.98384335290291	112282648702095	0.443302876435121	0.11065573757068	0.113741105239854	0.550677708851614	0.282638139172595	0.485983184712535	0.0410255469403867	0.219531317681162	11348960845407	0.400839893725105	FAM184B	3	62753440	62885526	+	6052	protein_coding	-	-
ENSCAFG00000006270	0.282081496269881	369784483490007	0.549050419587572	0	458137428108434	0.117295101890569	122025027230971	0.635281636620018	0.0556919926967948	180884383928655	0.375991423424723	27072611830273	0.820680403473168	0.0326893876424743	708641755152131	Q64F96_CANFA	26	482746	486041	-	1931	protein_coding	-	-
ENSCAFG00000010627	119656977018474	849020215090177	129854017938505	142683870745218	261609733234257	130230275772602	914500445130448	146674572155322	158692657642459	773970935290983	104017111552026	908218229155408	150043320408756	110932857563722	34938537441598	RASSF1	20	39014642	39022585	+	1047	protein_coding	-	RA
ENSCAFG00000028611	0	0.101834572315521	0.653728178704896	0.229440739466358	0.356661576228586	0.0949672292455716	0.313640581122766	0.66675222316894	135271997355359	0	0	0.188958336746393	0.144447530681495	0.529335073690717	0.66274436656436	NA	NA	NA	NA	NA	NA	NA	NA	NA
ENSCAFG00000016284	163285571767145	277300617212024	0.621827777257244	0.631197529892641	154772297372438	12930024983617	605445891289947	0.897140674643486	0.872524217545786	529906726107911	165322073313049	303968022352593	0.915992200427173	0.370224091129724	221877484972787	CARD11	6	14287456	14332071	+	5115	protein_coding	-	CARD
ENSCAFG00000009924	109921234033809	984351533706384	111309071514619	142790893121549	110381050325688	101930975810728	136255808745629	114847246099434	151548152033886	168065734217151	104329638471124	936801683519609	118811160311296	157189568084369	114968090180326	TAOK3	26	14532448	14712916	-	6124	protein_coding	-	Pkinase
ENSCAFG00000000698	357096901707146	258373531751219	434973402375381	819237049964065	771811831289839	372138050569404	233322140740062	415417620077323	10482991262254	118686367605892	362476576181912	236292779535776	355114682356134	78446288706946	737574023098993	TRABD	10	17042863	17046013	-	2241	protein_coding	-	-
ENSCAFG00000019419	159345457057287	946435176001695	140735915238476	194998228461319	61296544952256	162022636170053	793154707865578	146727136202559	352096312363189	584582000612941	165352816608876	918616210368656	133814923219093	190602153861845	554280883261717	RENBP_CANFA	X	121782428	121788973	-	1434	protein_coding	-	GlcNAc_2-epim
ENSCAFG00000003189	223519311895922	179396642877428	0.472467183700357	0.103639424929406	0.21480754022858	171588516477794	0.956291913892069	0.0860500028278096	0.25459573365888	0.53902429840468	186039517475069	226186349966173	0.391485637131099	0.0597757647136534	0.342131020401731	RHBDL2	15	3827234	3854612	+	1056	protein_coding	-	Rhomboid
ENSCAFG00000015935	481788184831534	178960861558697	0.765894171472158	0.0480014178620407	0.0994898081058688	36954747864586	26574848975527	0.99636845379569	0	0.181566079462629	434574689790734	150221877713383	102747809324232	0.166113704046363	0	PYGO1	30	20896058	20920935	-	1252	protein_coding	-	PHD
ENSCAFG00000002229	0.090498803405487	0.0276702312700106	0.0355258719729121	0	0.0484555886815824	0.154825525548747	0	0.077643522916121	0	0.3537203029121	0.109477020920774	0.0513432791956876	0.0981222901382417	0	0.12862801108809	PTPDC1	1	97944601	97967431	-	4861	protein_coding	-	DSPc
ENSCAFG00000001312	121575200359693	123994311222812	175882125805928	83762474169261	684821512462064	115433916716798	129046591733012	174298054850659	120354996506644	101071784234197	116823167327365	118464445670466	175577874168761	908088248786785	736181923724076	CHCHD3	14	4230036	4507269	+	684	protein_coding	-	-
ENSCAFG00000008347	0.240069562003757	0.0592861159412167	0.126862628658355	0	0.230712736453805	0.221152327177238	0	0.036968593566382	0	0.526305254748263	0.0695007360008749	0.0183346474019588	0.0560630367250393	0	0.330717373667418	NUGGC	25	29520967	29561333	+	2498	protein_coding	-	-
ENSCAFG00000020215	447048693363278	333079564896425	402074415598822	458550587090294	504266204540112	445476950832247	28639908277188	408887439498516	603836965354251	868247396973488	448133894026139	357849187466579	434122989391799	444850715882481	567987586256391	NA	NA	NA	NA	NA	NA	NA	NA	NA
ENSCAFG00000012301	682920927688423	966310093397673	610012890666591	112861049111501	781313999027803	714440939710588	108869501165606	670058783542786	138287830963733	103095148376238	720148160230147	909007935381882	539313961083983	117960703464587	667464024771714	NA	NA	NA	NA	NA	NA	NA	NA	NA
ENSCAFG00000007695	805657432573507	126717628681314	95247512047023	939633698688533	953475934755942	901250504049244	118462539441448	10164603305965	973612197806302	134136063162719	809739993554717	125997876519095	104470861712783	835505306152841	107248754320538	SLMAP	20	32594417	32738487	-	4793	protein_coding	-	FHA
ENSCAFG00000018704	10393500368212	134752564185545	0.0549235299413889	0.0602395600646482	0.237224707570797	202460849297181	160575069645168	0.220069756241267	0.189416535266421	0.0113928517496366	0.959100975737304	0.892996631057096	0.0758492647898209	0.0277953357717384	0.119316498528477	Q9N280_CANFA	4	71935576	72014333	-	4542	protein_coding	-	SDF
ENSCAFG00000019914	235554967151856	234595609916637	174812857969132	179296205127872	151439315861149	245371578563246	284762481025638	19447300639085	272926626482319	324394623221725	207878939091708	206555081855901	180083393080305	206824145909241	157380269384796	NA	NA	NA	NA	NA	NA	NA	NA	NA
ENSCAFG00000020526	3738132926549	400030161131206	513599620869564	444210768120955	406971838569536	479640370766163	924040500325513	908688029861669	168903003050796	267863368995455	602939326200531	265097431258911	486363332718165	5569694782731	409108198983905	cfa-mir-22	9	45852523	45852607	-	85	miRNA	-	-
ENSCAFG00000004692	63579754366499	68881416978329	101689034091137	148075839593848	10033542833088	754334668102899	613088449912418	108364791071968	180479007226091	123419266937411	716742163030011	576523685066538	872473107694771	151101520211471	65019730434022	DCLRE1C	2	21688899	21740231	+	2741	protein_coding	-	-
ENSCAFG00000018274	101193555668331	819964142855937	108384779577073	145378653157386	120769572617402	133575060519637	796516392476357	127824705055327	217916539756708	254677463382997	111637537279354	831356118114661	102567006240957	155110445872352	128342995601983	SMCR7	5	41295918	41298022	-	1404	protein_coding	-	-
ENSCAFG00000028482	0	0	0	0	0.610112671501645	0	0.0103176935996937	0	0	205557845548863	0	0	0	0	0.44849837488249	NA	NA	NA	NA	NA	NA	NA	NA	NA
ENSCAFG00000029484	0.335033342226415	0.27757194854002	0.118791749044661	0.208463300429434	0.162026258915272	0.204925713964908	0.19591334870847	0.0973594317708932	0.128025283211322	0.40657832793953	0.213541011362688	0.31117388954915	0.131240899304902	0.180352021536051	0.236559162677768	METTL21A	37	15932771	16002215	-	4200	protein_coding	-	-
ENSCAFG00000000500	577265651995191	119210808494683	710510809110252	153675276090116	108890285895451	311480213537754	730212614345084	434269812609098	978260339614094	113361737323437	538496010232751	116408431097607	563904153526521	161532462945295	755450881793701	DLA-64	12	983573	986969	+	1444	protein_coding	-	MHC_I
ENSCAFG00000014645	783239665856346	738477508002722	240586143515949	44249448629594	467725359806741	776636958262537	445289133363774	205962585529487	51649138038904	510212734135969	772054691966604	767261563913972	206094668864202	380321980517949	448948563762555	SLC11A1	37	25038419	25047084	+	1677	protein_coding	-	-
ENSCAFG00000013958	0.974998871056932	0.463724019040607	0.198458769287023	0	0.270688260717638	118924356050481	0.327301537221788	0.180725542931915	0.0855538885421724	0.658664536475408	0.781454775074276	0.394377244593606	0.274071090433864	0	0.395206238363814	FAH	3	57300583	57326453	-	1257	protein_coding	-	FAA_hydrolase
ENSCAFG00000006603	563891073124315	39286979771089	628841476756907	914409907628932	772511183391164	558441144268918	323821793929818	573056227858131	765049899057113	496568132763114	552366179035552	375733105064589	569541859928872	916860841074902	63987440105443	SMUG1	27	1087700	1091702	+	1128	protein_coding	-	-
ENSCAFG00000023496	214245573835701	220709383288775	153898828815204	140394276214594	0.799659562214034	227117867168728	180195912015803	137032859967388	150591431838465	220930288229791	208271491693339	216241833371203	161930604312746	0.989004426754688	127364403364593	ZBTB43	9	56434808	56465016	-	5106	protein_coding	-	BTB
ENSCAFG00000019252	147719944806755	652272153954629	187195528707819	899059731709881	528569075292317	178191828107177	596771811878021	227530888993799	951391678082243	784778504596766	150457015904832	669234905452984	174158539361955	638212524866911	535086430012186	C1orf233	5	56662052	56662684	-	633	protein_coding	-	-
ENSCAFG00000028892	5353130581407	383399056545586	476414405498177	793103509711336	369074353910394	61681577028805	388431518220642	618654439901206	89969302418296	561291861158992	486910960596205	388989030220206	448424074361659	635165439335367	383553114401904	IMPACT	7	63947052	63977213	-	4333	protein_coding	-	RWD
ENSCAFG00000029137	37652030135747	212655928316951	170044640769575	0.987678943566874	0.566220797284553	36357787961516	0.61761539548858	230312634296736	134220054979612	107308063092545	331300186599562	148837344278236	156113166511879	138172919725201	0.4509192250456	ZNF629	6	17392780	17395538	+	2604	protein_coding	-	zf-C2H2
ENSCAFG00000015163	144128840580381	301434359135852	382903839311941	3289064741064	192131335547059	290059196550289	318579180589358	602200367615836	387056359191732	618706151212328	148268923568032	266302419582815	34133008593923	350088461303824	14940712908326	CFP	X	41245811	41251511	-	1518	protein_coding	-	TSP_1
ENSCAFG00000023888	0.448056935007771	0.479480776711121	0.947086837485909	0.373951820246422	0.947306145518296	0.550334011846775	0.34078942413567	131093945082549	0.326624868329569	298612094241499	0.583711192790947	0.205314639243803	0.575486859138805	0.239647712747221	130305937610864	NA	NA	NA	NA	NA	NA	NA	NA	NA
ENSCAFG00000006518	298806994175262	35775509289248	445386103785465	178329289822665	159989615995946	316758152988393	326306666881376	426000393887663	251830738651992	34063926612032	291481492232496	339048260314003	52028951491196	182199202389773	171141964060173	DCTN6	16	34120294	34145582	-	1598	protein_coding	-	-
ENSCAFG00000006960	181969937446674	135290623806914	184879558763174	142195133481811	136690152798965	181331693751218	148609180147589	181333744625729	152389917109584	199089223531656	192345088753355	117306595174406	169140354559728	139619183486909	141170861929319	TMEM147	1	117119532	117121000	-	675	protein_coding	-	-
ENSCAFG00000018824	38410908262514	484293292810917	331244509526636	550910796389939	107079544479677	349685296566329	475587236396236	327891179567489	449769243269784	508923046511773	336411195695157	442551623241151	334944890799156	476383696795526	11664691494981	FLOT2	9	43055915	43066847	-	2574	protein_coding	-	adh_short
ENSCAFG00000015882	157883875158591	235515592700623	244861253465576	139868163035164	15017848899459	182629864494626	203516166408979	305889053530509	157982187425197	225665824849896	182311693495417	174566134576026	29412486128806	151362632040138	150537648976762	NA	NA	NA	NA	NA	NA	NA	NA	NA
ENSCAFG00000029478	0.157118775036673	0.0336276157802032	0.24825378499728	0.587182453182595	0.382772314675227	0.195999343847948	0.122989121958966	0.149403535543196	0.335019432702526	0.322407056989715	0.251311678308459	0.140394278236806	0.274270311371874	0.327742510579533	0.304827015061979	NA	NA	NA	NA	NA	NA	NA	NA	NA
ENSCAFG00000005927	247073814750228	186719280412398	236124350882849	194530601520675	879593419063158	249626577035441	157101298018458	306835408927279	187005717153186	942202010621821	238227833485542	14848520860687	213076806891701	206761951471966	513394294198205	DCXR	9	284728	291871	+	1393	protein_coding	-	-
ENSCAFG00000004531	277526623588588	285567848292202	208985484430422	241276968089623	370059974065745	442074964498698	186898256343659	178959723694097	414106471621808	114383427837833	301292432257761	249045088272627	210633542094287	181836400314126	403557718597315	SLC25A30	22	5638666	5661019	-	1701	protein_coding	-	Mito_carr
ENSCAFG00000019613	215466522665008	0.864667363430641	160354764088175	523838257902681	769432451850412	279537241401166	133154570288769	136590763982371	35308238708439	21779310892503	21962287561036	108744476351064	119923448336362	546834748842497	109687638218036	NA	NA	NA	NA	NA	NA	NA	NA	NA
ENSCAFG00000008634	196439751936114	0.863390334523634	130129292326744	463061591322917	422908569927613	0.94519547562111	0.404654521008081	0.509118100192976	363595761825046	621835759396063	0.990143793026374	0.644305580609949	119805496370877	390251669475227	272224187485025	CCDC158	32	1004648	1046443	-	3441	protein_coding	-	-
ENSCAFG00000016139	0.0450313632024752	0	0	276865320882842	630102118003836	0.179759398214832	0	0	138694056812266	0	0.0423692482862476	0	0	187866689100053	452509004364671	MOGAT1	37	28730544	28762348	+	1008	protein_coding	-	-
ENSCAFG00000031015	949331551050132	843479196714142	865097541907841	544800959878594	464114309112283	106650593580967	845192151621823	806131184120661	474985101810884	125026448110168	965646994636317	809265903646369	8497558606318	530935427838476	573770547329461	YWHAH	26	24784721	24795778	+	1586	protein_coding	-	-
ENSCAFG00000024501	925750024572989	128894430051205	177796861234608	528015596482448	646683752688147	124175900082614	11564980572683	15941895260731	896176982479256	533350358421472	103960755531835	100806786360296	176786671925517	498341112139089	326825158962706	NA	NA	NA	NA	NA	NA	NA	NA	NA
ENSCAFG00000023511	0.250387154260571	107179081784563	0.0982910453088213	0.603705775475311	554132359095572	0.178484508865791	0.943146144652856	0.0358033108692541	0.0847448683195514	0	0	117194372684199	0.108591760654174	0.348197362303645	597880024304869	LIPM	26	38608457	38622343	+	1269	protein_coding	-	Abhydrolase_1
ENSCAFG00000007179	230906802505139	30223606741402	246465814039016	627462444457443	358484775835322	292362949003788	329084846192386	333511845259917	686054293132421	686378447121836	280593242768205	303181850960895	259736286838926	630709099340242	511852950621897	ZDHHC20	25	16883101	16952071	+	1355	protein_coding	-	-
ENSCAFG00000009132	612176582290439	735156407505713	849211614484492	696478508346062	752515712481598	701295511751914	697428659953279	907308841611663	64706620807804	12577545294258	641734262247801	735800567551022	863509342889688	666543843686469	940044295431643	BAHD1	30	7619059	7638933	+	4612	protein_coding	-	BAH
ENSCAFG00000000913	177339706940533	284305222190502	121533097099538	317695537911537	214515332400577	165364090940786	332677739026967	106074918465633	292799524235125	180518582850345	173311152811769	248687148975717	108140907008219	334697817024698	140725275905807	TSPO	10	22388709	22399417	-	741	protein_coding	-	-
ENSCAFG00000005386	522875697813533	119592829034725	21791757180646	0	0.228053045390128	658035060349855	209736627882514	254172791194551	0	0.161851800057169	556656952765828	121425994988163	18041225500962	0	0.221972404657423	SERPINH1	21	23033455	23042446	-	2238	protein_coding	-	Serpin
ENSCAFG00000010929	346234145401144	557474802176248	475707336534691	214444402821041	0.833375089592197	323340487873621	105478380947884	4673797774306	0.903075475696381	0.869077665167517	349675274029874	54243869069353	491808968353917	18552657218894	0.884895907211196	PLCXD1	X	342028	348258	-	2266	protein_coding	-	PI-PLC-X
ENSCAFG00000001965	0.204671606699827	0.267698397264298	0.0312453247737711	0	0.0852342544393967	0.272340891884595	0.337289332354718	0.273152714387275	0	0	0.128381369556726	0.180627508272604	0.172598878093871	0	0	DNAJB5	11	51587295	51595718	+	1996	protein_coding	-	DnaJ_C
ENSCAFG00000001382	0.786214696324243	496925152798981	0.472595050326527	492716691850584	946022871404081	133630071723004	253055746271244	0.651697775137598	393202198645567	235274259395688	110960417271004	580559787211666	0.745888737592134	40111851501577	111650453862196	MAPK13	12	5239719	5250404	+	3695	protein_coding	-	-
ENSCAFG00000028830	0.577501451756933	0	0	0	0.144298194962711	0	0	0	0.410462740066835	0.395010172876712	0.326016811240745	0.114673189094185	0.175321812048533	0.963713092177373	218337048134235	NA	NA	NA	NA	NA	NA	NA	NA	NA
ENSCAFG00000014571	277219098376576	0.206373195940536	221906520055547	0.0290608690189731	0.180698430017032	298307045959483	0.0397255860848538	361930973125997	0	173128993985741	247222201152767	0.191467077276749	226866238575388	0.100568041748727	0.695527108920779	CDC45	26	29709238	29738962	-	2372	protein_coding	-	-
ENSCAFG00000004528	725397086703527	978474320989761	865360946988022	853552484892287	621359074261199	611216357643006	918040237336386	88042739735401	10291027550001	611547567644582	817381861675361	104364672937718	876927827173661	848690015218691	602870871739472	MAP3K2	19	23210069	23294586	+	2090	protein_coding	-	Pkinase
ENSCAFG00000001821	565094303778798	352592915166916	574087862627636	590265610400861	35644462879779	666815519509326	371589684842985	74987029228244	100956190483673	673583648809351	656383157392204	427638921957805	676162054204694	460753339690642	294848679869326	FAM108B1	1	85806534	85893402	+	2466	protein_coding	-	-
ENSCAFG00000003077	438701074899465	329035183412489	496486465106353	138332577676725	103755642056777	45868773818226	368270331085437	621867506469578	172726848578404	276076802668944	517747480063724	322893114247061	600482103523544	16662410928226	845197414646064	GGCT	14	43245298	43252986	-	716	protein_coding	-	-
ENSCAFG00000021325	0.424220692599018	0	0	409133580282067	264996217852081	0	0	0.424620574701715	45227623414841	53197164403303	119742623194031	0	0	235974607617263	422068174701201	U6	35	17006770	17006876	-	107	snRNA	-	-
ENSCAFG00000030611	441307359384257	743392377903304	774667891765302	349897127686196	202108226529532	607790267171658	777240565094854	677467883898441	477679240661113	569535107748341	485727457711775	675526053868356	686125770737104	309330183688013	203557198301911	MZT1	22	26861178	26880622	-	3816	protein_coding	-	-
ENSCAFG00000004721	291380688783528	210991296389031	270693960563428	213946561113012	252811951192099	316778799651312	235513818979977	30212577216634	183992597896806	155847584815288	26736746464006	209432026589605	260077870821359	194325576923659	240376948389944	PDCD6IP	23	4112425	4199535	+	6292	protein_coding	-	-
ENSCAFG00000002139	0.617572981062516	113294672873478	0.727296422722415	23930736018685	110221944840321	118861316370624	298049992469287	10596944954655	219471914076553	0.251439905961367	0.788586825246078	0.96352224772432	0.937434995035011	165629407533108	0.438885273984728	NA	NA	NA	NA	NA	NA	NA	NA	NA
ENSCAFG00000004889	133602984865622	0	169796153435802	0.362394810349181	0.417286170863468	309995677451273	0.165128650326224	461364783373475	0.672627315768095	0.685381889362242	166558846243156	0	136890341990212	0.23224138166894	0.398775229077515	SCTR	19	30525509	30577075	+	1359	protein_coding	-	7tm_2
ENSCAFG00000010676	190520940642581	246358453802134	277907874601335	472378276261661	143607743998356	0.522867840347864	0.627939379624593	120459168701494	2604837609095	111311628463841	131455816718549	184427698766692	245818473514427	489044787323623	950930374438726	BANK1	32	23281315	23603279	+	3551	protein_coding	-	-
ENSCAFG00000030095	0	0.0748076350018022	0	18478377435011	117156297090615	0.0697628876028814	0.0768000806958723	0	614442493736804	209057308999334	0	0.0925391443819606	0.0353703655724196	127477771279769	137329284005967	NA	NA	NA	NA	NA	NA	NA	NA	NA
ENSCAFG00000004232	132071645568751	166856809743832	237835175523739	170038920901127	194637476281693	194505762407371	122294908159506	542902594112269	180754340533952	233150849072668	173728280430661	186376973705417	299740867480263	194362418689276	211135431403848	HS6ST1	19	22368942	22369649	+	708	protein_coding	-	-
ENSCAFG00000031455	11543848994022	224495410948804	118456214899523	219423066250881	188587374478232	128916343524694	319640102215411	123392512262179	215265875902286	311956147357258	107157437805962	199537949271389	112069544316907	220278598889534	169631637708626	GABARAPL2	5	75227055	75241284	-	4691	protein_coding	-	-
ENSCAFG00000030698	0	0.0453760775287282	0	0.00851963511797079	0	0	0.00582307944868283	0	0	0	0	0.091213657649415	0	0	0	IL22RA1	2	75454093	75478812	+	6423	protein_coding	-	-
ENSCAFG00000019951	255161088542146	163956226530566	176728908764491	317256726267528	231883928061361	244753514133615	13503530561312	216299795521229	510843453740694	386468202261733	251910261095362	156276159938607	186282737426479	325686070796526	234148610184258	VAV3	6	43729781	44000437	+	2382	protein_coding	-	RhoGEF
ENSCAFG00000012614	207516499501335	0	0.44639476234169	0	0	0.868124583943991	0.00863579757536131	0.104905106195067	0	0	128193634159083	0	0.206815778747623	0	0	KCNK2	7	12962636	13093442	+	4331	protein_coding	-	-
ENSCAFG00000010219	0.331594583581863	0.197139167997174	0	0	0	139722077703347	188222535432725	0.147514290561959	0	0	0.554651977565424	0.512120037659259	0.111853039180314	0	0	TMEM45B	5	4985386	5032317	-	1232	protein_coding	-	-
ENSCAFG00000009664	0	0.15371864238767	0	0.673437613465339	135591595013484	0	0.0131510686704957	0	0.0945334369703857	0.582237216842186	0.0300338975193654	0.0158461896322134	0.0484539185197422	0.954394488086348	0.952769930232669	MATN4	24	32601993	32614165	-	3813	protein_coding	-	VWA
ENSCAFG00000020159	193003713530482	129087348115315	162052523795178	127109266354364	20540336760125	185477728677729	103075383894578	151149878982896	134426547371888	411525952545809	189160344711043	126860601454805	193954931403848	129228613856541	237363497697611	GLMN	6	56643620	56680677	+	5080	protein_coding	-	-
ENSCAFG00000031097	68022015378125	100556504412253	566143674301465	538805540555183	71907907414847	661431699252731	720367788609741	783426999808692	485536808951297	840070145755766	709752064663689	883148791168013	655258956904156	618498287112107	91537302403737	ZNF79	9	55900911	55916346	-	2082	protein_coding	-	zf-C2H2
ENSCAFG00000016715	262481942451158	197820298108051	233193368233324	450462001362733	470932843847215	210740539715858	161531717551727	198199345643741	434840657585587	53096236976767	281007591764233	178959976058552	266618740000936	497667027542959	431977601411577	BCL7C	6	17305828	17309397	+	852	protein_coding	-	-
ENSCAFG00000003821	834224259283907	596120035615679	644813349066423	412783562758534	326513867336899	767598429955455	635862725154099	53208638318927	454018460089211	84510972348871	816749590524205	5616310201631	64252388647115	413801157334208	331323123787065	ITGB1	2	3728545	3759496	+	5365	protein_coding	-	-
ENSCAFG00000023602	0.874356903568147	0.481206184865748	0.34323427764693	385490748179911	118599297940183	0.623271441251206	0.164674251178381	0.17503621929091	366954141422436	133851273219698	0.587619734074541	0.545660095161434	0.492965953635638	39256590268304	0.571661958139602	ECSCR_CANFA	2	34765678	34773579	-	4522	protein_coding	-	-
ENSCAFG00000017096	23791725099992	196064543923337	292395374041419	100499873220855	809796944062709	24416415627437	146951550196216	253142558876033	823314058191838	159958741859224	263334932708094	191946732728284	303416717986476	103946181624059	766045898424875	FARSA	20	49257973	49267033	+	2423	protein_coding	-	tRNA-synt_2d
ENSCAFG00000005228	101679991847644	997745243159273	101081969943966	243346637494795	1524673702968	10262777386155	11819070522585	124238309893167	223770185380524	355393390630119	909889324664665	973915537469025	107636601475025	233736036065644	186790981872542	ESYT2	16	20721924	20771105	-	5632	protein_coding	-	-
ENSCAFG00000000241	450546668135492	352336821211458	677226344500635	403303535229002	411337077246195	408799177793925	302227456476713	537214821471772	449894150059045	532279349601737	411683519254896	32115302807018	592567273611288	41568941549163	376902851785933	HNRNPAB	11	3355591	3360480	-	943	protein_coding	-	-
ENSCAFG00000004355	0	0	0.677887698352686	0	123280849174664	0	0	0.740778285213318	0	100037553020695	0	0	0.962908772074006	0	266479689182466	LIMS2	19	22949982	22977351	+	1564	protein_coding	-	LIM
ENSCAFG00000024052	0	0.318376064570716	0.0291974102286737	0.28180607677434	0.106196986180422	0	0.140081046063258	0.0850831488634522	0.125867553718997	0.242258111642553	0.0199944767193528	0.189887204974781	0.0322572435089295	0.088656190361823	0.296000995179026	GGN	1	114615117	114618888	+	2289	protein_coding	-	-
ENSCAFG00000009963	14625052666373	182566194871729	216566936641733	499227081497408	426275316580815	14173332725035	16940671831492	19455206293055	390368129856046	683191221261003	144189915157202	175170387439634	207169219140471	529237300588445	316259628752978	PSMD14	36	6889624	6984969	+	5302	protein_coding	-	Mov34
ENSCAFG00000018272	864516940623417	427139009928009	457413812863216	176938980352664	0.670850046770646	684134782259571	20795075477695	311734458193869	0.826914092666191	0.122428231814312	842038688338675	396287208952102	331466072574091	136899700889944	0.623282852624605	KLHL13	X	90139463	90220773	-	3203	protein_coding	-	BACK
ENSCAFG00000003595	695316997928545	562538806315135	805714037270342	821929732640143	791923798309367	628471539686001	50303315885325	757469491558932	913828953346272	152886891911145	622073006838376	581085536064039	786451146592251	718903196956204	739003004067739	NA	NA	NA	NA	NA	NA	NA	NA	NA
ENSCAFG00000001233	120698311334043	964096646240954	958979566001481	194437405545659	229762830364459	113746435039264	891455079155597	958371500271872	132416651764745	233093638557267	114502055051995	945327647352025	911010376221579	191442269708783	254206056319598	KDM3B	11	25954246	26024987	+	6822	protein_coding	-	JmjC
ENSCAFG00000011595	107616933064759	111767635493782	257312896969117	285149861939765	106177821373532	123032798316187	126556415403417	174235241457798	23410172472614	137741196759039	107613494108785	0.691298512373789	225526812695672	247765353294508	0.876127079539917	ARHGAP6	X	7704809	7952234	-	4433	protein_coding	-	RhoGAP
ENSCAFG00000032012	312663418018848	426997392728515	331129470825088	711909273634334	518787655249155	273956997688226	273131789542148	30289600995389	746865042297874	529217178290605	31600674367471	379777285394651	288361073046843	710449729355814	441611297338984	OGFR	24	46643539	46650545	+	2310	protein_coding	-	-
ENSCAFG00000020026	270438458791387	354853822633531	297166938531197	324489584747395	265040848794035	274339332534518	347769628568625	291099007460949	362244169760036	424864625942552	293412842279399	382986724022961	273188293026782	305649215445308	244029452025487	HIAT1	6	49903704	49927637	-	1425	protein_coding	-	MFS_1
ENSCAFG00000031497	0.0823057372766908	0.713432886773307	0.836819483297386	0.00992232390983253	0.0925444633876894	0.0410692369448211	0.108508835681276	0.321294951628333	0.0487494278773847	0.272102202494765	0.0696960689851022	0.457611522318192	102446431823681	0.011445731194491	0.196531472825509	BMP2	24	15197393	15212239	-	5515	protein_coding	-	-
ENSCAFG00000003157	14430859976562	107632667906896	0.901237980468889	305766257132768	311408850227329	0.741897169510925	0.432388893628784	0.612795395860471	134685558060466	259230182816586	0.864038774299894	0.347333821302619	159309762162019	267574290140192	482938700474582	NA	NA	NA	NA	NA	NA	NA	NA	NA
ENSCAFG00000023151	0	0	0.0579068414563111	0.558902302683371	0	0	0	0.042186073809734	0.349484060019766	0	0	0	0.127950737483887	0.761932867213587	0.125797478253561	GATA6	7	65933342	65957339	-	1077	protein_coding	-	GATA
ENSCAFG00000007482	167603985066993	139242780289451	720321602151424	111342606602795	0.984181046074214	17892030587128	162275215390156	706938622872633	135150568273353	247738277184197	199356060877195	152649161195287	651492076441747	101994410743009	0.83782174475397	RILPL1	26	6073027	6117001	+	1671	protein_coding	-	-
ENSCAFG00000030142	0.570664609006956	842239660512346	0.94740931336038	0.65929658268345	0.920893090220378	102036293297848	662218652856195	109480485525502	152101279373116	243958613840567	0.581672739175473	854588576200804	0.613580422365766	0.826652796459114	115919509688758	CCDC154	6	39357316	39362631	+	3127	protein_coding	-	-
ENSCAFG00000011820	146146404897471	113333992140123	157053338940317	176985646687045	191700819729759	134816921879854	10967261012144	150267699044343	212672881570333	493266307792908	12876949443108	117660389363429	150690506520448	174026962816813	233175705672724	PRPF3	17	59555757	59576809	+	2264	protein_coding	-	-
ENSCAFG00000022770	10146360800633	514324492882979	733713744099378	276827000423204	226836762481381	692813868884458	114405014326016	0.534522370506864	177126744772371	133931684497727	753674157750664	954350752532078	810605554530275	200509012178316	154079711305627	cfa-mir-421	X	57550039	57550123	-	85	miRNA	-	-
ENSCAFG00000004282	734126943256619	527813139577148	505196753967868	170635654747459	185017694537886	737696417545538	545353511564818	634981719191046	175029873226116	78245851227638	712598682238244	504795862818993	554291172483272	154751774158797	231146775537782	WDFY2	22	305515	400157	-	1074	protein_coding	-	FYVE
ENSCAFG00000019134	0.0583868612195268	0.205297150472911	0.0343801919781958	0.341884409469441	138594677554317	0.0166480589305908	0.0756005204497956	0.0667907408939118	0.108687395890538	157844381098438	0.0627830977913085	0.140781252542861	0.0886273989242031	0.173988995417911	149375836911891	PPL	6	36497462	36541298	+	5718	protein_coding	-	-
ENSCAFG00000006639	878183016337016	116867287353806	125895236992977	822526317489503	505355617814274	854911096312474	101298530076231	122029877727146	973808487804442	774183079413203	804016778396684	106533711100004	130194850146367	804010994919271	433000593751976	NA	NA	NA	NA	NA	NA	NA	NA	NA
ENSCAFG00000002788	201740507147089	150433496933333	260225542455104	781367760829474	102693238806583	193298723101651	164019009218536	204615921617787	100486227609908	191510363495609	217579612050398	173128050556203	258176910955298	651377779909462	118988801265674	TRA2A	14	37160921	37183274	-	846	protein_coding	-	RRM_1
ENSCAFG00000019253	134605007252114	650527340765243	161535800025411	125227540020662	826226618309666	130331516003707	767848224016943	153119616510907	202579520984273	276818129759083	112505786707641	656598935700878	153114382522385	117049656361146	100026119960277	DPH1	9	46137653	46146921	+	1488	protein_coding	-	-
ENSCAFG00000005735	109448938690547	137099789535889	122399909646485	954645020658155	925720121029935	104146211347045	105563505310885	124838448962304	680089448386127	156689829697001	125330612276419	13365535288144	119772652496483	884904778564738	120148740398275	PURA	2	35331219	35354929	+	1605	protein_coding	-	-
ENSCAFG00000020297	901032040347952	267208482764708	770811630036987	0.307424811026553	215048897015354	780438555845068	321310899407597	382874169885535	0.704858300826381	102717439336442	11276884869715	293059253011079	819333985126809	0.236416507631528	446115785591246	MCOLN3	6	62927874	63008528	+	4259	protein_coding	-	-
ENSCAFG00000031409	0.0700758226292473	125046644899012	192560920875174	0.126719296864669	0.153208928731153	0.0699334131225591	226632858738931	110473457895186	0.0622585321676056	0.199715679841178	0.214282759375912	692261373947429	172852014233106	0.0974499537439104	0.278881017016	TMEM176A	16	14927915	14932939	+	2591	protein_coding	-	-
ENSCAFG00000029998	442708335128334	389800112918856	438869517303887	547216163627264	539087367625504	41384608122348	327841529656935	504826683256483	100239055077309	811331388413562	448172492983419	422846766896929	127595318768654	740333915564655	724810902480705	NA	NA	NA	NA	NA	NA	NA	NA	NA
ENSCAFG00000016455	296470120283932	184960348285348	414308723230575	213990736425669	208465603326594	301668953731436	171828959766004	42598849018948	216673092950071	297186730064156	290498973249891	178998146496141	404535158368802	19970798344333	233056392706989	GNL3L	X	46269910	46300077	+	5544	protein_coding	-	-
ENSCAFG00000000121	457094083725624	471391878768131	35148912210035	557645409841864	432983824145226	438369616706116	455627904644585	325692734156954	325007941837284	40072714235658	40748043630702	47503067514967	310338019184811	553647736278991	368351750180011	NA	NA	NA	NA	NA	NA	NA	NA	NA
ENSCAFG00000007887	395482034350652	311660985474518	52538740089835	182875020697268	141042940626296	364820865600491	299290151753217	532017657030236	171667269558333	233684519728562	401131621756481	270817092623354	581511394590037	167396765612118	132553748584069	MCCC2	2	54751635	54823186	+	1942	protein_coding	-	Carboxyl_trans
ENSCAFG00000029095	177596648984491	173282833237009	172241201146459	510063397627254	437228512262731	14595883933301	120511611089633	0.836536736351364	785830679688369	738382652268044	142524495500989	171138848027904	198220575762582	559319560459906	763948253150195	NA	NA	NA	NA	NA	NA	NA	NA	NA
ENSCAFG00000015918	285552765609948	106638310166277	466219783233083	360395868274262	122809712171448	163597081875975	488365353902701	315436290620771	363836438619285	414190390825099	278011354920595	945345319623071	389417662045786	350461120405246	406547536090108	RAB3IL1	18	54484177	54530768	+	4710	protein_coding	-	-
ENSCAFG00000008679	10654047492827	129022595409464	139410435269376	888641633240856	241936842824076	127171796748907	152950819486584	144876296674198	870723435047893	852232500199588	103611614980713	132444140705882	146772366678263	703859039998685	277945351493386	LMBR1L	27	5475856	5487902	+	1521	protein_coding	-	-
ENSCAFG00000013277	0	0.174940303701694	0.0748687493978957	0.262768866087522	0.136156520096867	0	0.134699781388559	0	0.580955066673227	0.621204473551611	0.102540701734784	0.162304549750353	0.0827148525030892	0.378890801546326	0.0542152397275252	NA	NA	NA	NA	NA	NA	NA	NA	NA
ENSCAFG00000030061	314661631722782	383299021859283	340343617285036	470137780697465	512306478686747	337406799658105	300647395544173	351815055809275	379883871334127	538833493343297	229918788045372	229321008013792	182924262305504	368218710636105	580502482669238	NA	NA	NA	NA	NA	NA	NA	NA	NA
ENSCAFG00000006509	379135380211342	303635484046999	359395376346983	312376955779089	327567663786672	355638430843793	299720255262968	342529182781755	258828064092314	478522018510524	360775729027674	300036374063475	349412211234135	297855948787675	370475705617386	NEDD1	15	36541423	36592199	+	7375	protein_coding	-	-
ENSCAFG00000032742	0.043899046526204	0.0156592814295627	0.0201049865404407	0.123485272256314	0.127970449497878	0.116826223984881	0	0	0.0346683552216347	0.0500448091362178	0.0275359137798437	0.0435846840561072	0	0	0.320292870163323	NA	NA	NA	NA	NA	NA	NA	NA	NA
ENSCAFG00000029031	0.180663140728736	0.0966668477502559	0	0.544493695151506	107211405152891	0	0	0.0904167193892208	0.481527930884376	0.566377770264021	0.297470065579864	0.0448423515562336	0.137117357482733	0.251236646915892	0.584175951253105	NA	NA	NA	NA	NA	NA	NA	NA	NA
ENSCAFG00000030345	361526130064473	386881255708436	358740569570713	220339251726022	476758682206442	501099207413027	165493979198627	462385501920761	437778490556238	664001613610012	245666650240261	259232443841678	548772786916513	184342110508088	259777358853704	KCNQ1OT1_5	18	46687591	46687816	+	226	misc_RNA	-	-
ENSCAFG00000007248	877308186672924	902061216341204	597124170375113	229675585602934	116090406233323	928782108624506	129083562529952	717057114140613	248682963207647	194818077622859	941788147551544	900712786454395	683971612685769	225522530132112	102883461834987	GNPTAB	15	40674415	40703329	-	6579	protein_coding	-	-
ENSCAFG00000031033	468309539415423	229182504793555	180212368881249	160266068761575	102207496471476	39820326191201	187461102855996	121000601216584	215021906243967	158838362672672	4691648162347	247085587485371	158370547892557	207981280819524	0.508716358130425	EMP1	27	33177639	33184332	-	3551	protein_coding	-	-
ENSCAFG00000006441	119766791841939	208270508881447	139870232219472	308260292702957	225190849297149	126097186304473	222041394254623	144455023216796	369584333407672	354988033988939	126208935475573	243763732964988	119077742080404	29646255782839	249042495800606	RYBP	20	19653913	19729207	+	758	protein_coding	-	-
ENSCAFG00000019689	237939912663401	208925122557005	268239433326654	913007613507137	119871846481536	250851340863666	184327075397754	255670287971832	919304130414205	147959271931986	213923701347209	207160815233778	285237277118314	846733348421273	133136791702566	LUC7L	6	40274402	40309875	+	1116	protein_coding	-	-
ENSCAFG00000005587	59568605724803	503308171750278	675098243875683	208946301588909	150313517306939	496235897959803	516482322107005	633302500885983	160464683053746	258971451615372	526431038206441	523757834993277	765004296736032	19773534891302	178301311763023	ESF1	24	8872631	8939020	+	5395	protein_coding	-	-
ENSCAFG00000023489	589010230688375	485750909945036	326677309872818	182405387875755	168777353036742	275031879268693	280512294741674	227172007465417	249649302262078	190968608577658	396576163959278	337999224855111	483950816186825	172837353972049	155913993583075	NA	NA	NA	NA	NA	NA	NA	NA	NA
ENSCAFG00000029170	376230351730462	414983804252902	290569322786966	135294745971776	188335473234188	329333455897748	327991744912471	205386629663218	117732557471957	422753631355306	356405082613822	400308370031136	251046947977297	14231738729132	195081462507085	GRAP	5	41014076	41040385	+	3535	protein_coding	-	SH2
ENSCAFG00000017039	271370104758223	192090473574065	273543205149211	383482193408083	271555820934987	298296802958912	151613527633295	307136024091477	319895195845614	303324959522213	244740791675522	192410174079083	275686263544242	380874646822198	244047474675363	TAOK2	6	18014717	18024875	+	4626	protein_coding	-	Pkinase
ENSCAFG00000014847	0	275280524600712	130798144028425	0	0.0506106118878583	0	0.150207386742529	0.648773247558532	0	0	0.0190576538476295	217188256935011	129132611765867	0	0.0604568871392617	SYNPO2L	4	24169707	24173909	-	2241	protein_coding	-	-
ENSCAFG00000010151	202534761112235	0.509974708603712	141864162244937	344703095198276	163727322000997	16645437189027	0.621724537776821	139125463889582	470434111537667	0.362179056145926	254082043266191	0.473139772325615	144675007107766	491510539881715	0.355600745614398	NHLRC1	35	16920687	16921829	-	1143	protein_coding	-	-
ENSCAFG00000024526	632960841173991	389950036039209	571685292277432	44081302069974	363883973147215	564983788589217	294018442266273	618412686989192	437633093110703	357912134140707	594355814959482	326732584026607	533986409046818	483944591121738	302329778361663	NA	NA	NA	NA	NA	NA	NA	NA	NA
ENSCAFG00000020063	294820780741686	204881076867906	234951849193407	210759492723768	319199751165013	301173523238787	215152004283713	268782721704132	190060504601046	152164958377369	26935767175848	199229906135719	203975645231554	236243291576432	315458350553778	SLC27A4	9	55164817	55176109	-	2152	protein_coding	-	AMP-binding
ENSCAFG00000009886	157292866000243	147543591897744	154079886260869	136950355389069	104927165532831	144861081675841	23441027410855	151367016738989	111279302316408	974048614528927	137260051153985	151828528811922	157699626063163	152238324061314	886320596381897	GDAP2	17	55167105	55216580	-	2294	protein_coding	-	A1pp
ENSCAFG00000011405	168058963699859	17124729183346	212492953577008	607565180254242	531481081715204	221838396069291	362963899106247	248398895397026	616677813652836	462368162010278	185990182296214	199896310680663	216111177671888	557961401851427	61337419189902	TXNIP	17	58774751	58779448	-	3384	protein_coding	-	-
ENSCAFG00000009175	275528863846802	235630143086178	201414414965802	161822678738024	378796798566508	262043038705076	325990941749079	281681503420154	177143154513409	102016116242816	2791820226376	239069058306512	198393343890873	176843227342743	402995729556467	UBTD1	28	10834411	10836468	+	771	protein_coding	-	ubiquitin
ENSCAFG00000014648	114621545285203	892856434470399	997002179481978	191116175786556	136102057488829	122462374029556	82029173537157	107188098216336	235420206499449	206070089329698	114934454551128	756627743258425	101617953461795	223980034364772	112811070825035	NA	NA	NA	NA	NA	NA	NA	NA	NA
ENSCAFG00000020198	961967852334664	147599553021884	542349789649606	459559204355782	19834126447601	781913972837074	761480320715485	515303939763706	523481573834638	360908359238183	835188170719896	129363826876242	467265172035575	457324963116007	167919224932863	LRRC8C	6	58895570	58932729	-	6842	protein_coding	-	-
ENSCAFG00000005850	201315790289937	149304490214685	190379408337365	137284055085436	15003063062365	242232411809157	145144607244113	214418491256833	164896564776183	222055315182795	225229571984646	134250920188065	179143827551191	145958574622071	134374659297152	FAM195B	9	449433	450382	+	285	protein_coding	-	-
ENSCAFG00000000159	133577925724062	303698324991329	11836444059486	696439893071355	340954537645447	195148871874951	556091519551839	136116423794798	72854675554069	501685924599463	138702897411325	298745460817467	11495380928325	674698210062926	262241844825911	TMEM194A	10	1197729	1218303	-	5838	protein_coding	-	-
ENSCAFG00000012493	118684495603735	34165966142923	259856951035196	606623422981294	135919963757479	113248420875344	349854018977001	23342444803786	505641141490589	534079121355095	120810663920787	337654679264025	278134382930571	419856196924523	145358601420222	PFKFB4	20	40555857	40585043	+	2616	protein_coding	-	-
ENSCAFG00000000255	0.14146985697091	0.129764268017374	0.083302317339867	0	131294653261708	0.161351267498264	0.199830664108049	0.0606870901510465	0	223481490059856	0.0570456842464883	0.220717807860268	0.245419313036771	0.0281047228573544	480567650562503	B4GALNT1	10	1704169	1741787	-	2246	protein_coding	-	Glycos_transf_2
ENSCAFG00000015784	677616440273953	576393424240999	459536502883295	392738873416697	276762557094508	65889990327473	47959996804318	486952437055057	29843979895003	505083821050586	568080393864376	487322646362074	49450817321823	398672889711271	306837504612921	CCDC77	27	42468993	42503055	+	1618	protein_coding	-	-
ENSCAFG00000012089	751578877314756	856125528027051	929581216921776	958805601673932	104633825034441	779679317558307	818844839727846	108072879283032	100877753277355	136624568468617	75566320027829	8346234445074	101039680308231	821362218561776	118305491433372	PPP4R1L	24	43028164	43108032	-	3195	protein_coding	-	-
ENSCAFG00000015742	0.139789396725325	0.10685237790256	0.137188007585673	0.962984889797209	0.57382814969993	0.159434644435152	0.0164547467219049	0.0999436900419786	0.733343241272071	0.387016126263281	0.187893542774033	0.218095994920441	0.0909390305346327	0.833126364332837	0.238423025216165	NA	NA	NA	NA	NA	NA	NA	NA	NA
ENSCAFG00000012874	0.0725685277507513	0.31063207670346	199410609907105	0	0.135993262878526	0.0724210525182057	0.358768722291509	105323552621856	0	0.248183849625176	0	0.252171017744287	0.93631097225919	0	0.0361001556299189	PDE6H	27	31640667	31664764	-	1251	protein_coding	-	-
ENSCAFG00000010585	489351973656042	192614982877833	394132475919554	207494604795468	300762497961682	516424025800826	301252361143474	444772951419281	12793009712715	173770212481984	25931870029174	189871518299443	273215255058531	186944815384023	233361336889627	TSSK3	2	68874543	68876115	-	807	protein_coding	-	Pkinase
ENSCAFG00000005455	136239718380657	0.925680628766147	222840644051145	0.599617520887426	143191381747418	170493096696564	0.837483109598771	227280236149298	0.896603936734844	179965806727965	122081569144938	103058362985837	196955137117885	0.57138682382789	0.968203078221193	NEU3	21	23460905	23474613	-	2099	protein_coding	-	-
ENSCAFG00000019599	0	0.0838948030993153	0	0.330786972831679	103721991134621	0.391186255182536	0.12919391813088	0.117705703349957	134658717574603	643656455479461	0	0.0389175848998401	0	0.545105419150414	208568742675576	TNFRSF25	5	60316688	60320464	-	1158	protein_coding	-	Death
ENSCAFG00000019408	905755390819892	111621459733175	108910051059184	605637818107043	116272580463575	78531187632928	88797994675046	134316748694601	642131082412945	141506620898527	743648158533001	992060087187006	78114022806921	590315913906702	133601206821928	ARHGAP4	X	121754173	121772153	-	3934	protein_coding	-	RhoGAP
ENSCAFG00000000209	21814140363978	349247599725519	257512377040894	210006203146428	117433505639249	226071095807548	31507834609873	252792910563021	180919939696	114127249947938	272278169250044	344493779718659	230319144010411	191821777291634	765421692635602	TMED7	11	5337473	5356828	-	5623	protein_coding	-	-
ENSCAFG00000009945	772302818237255	755868319582718	581291378619017	72702810996924	680868639359595	817249267865043	74507847007741	667519642789378	725436154537711	977703220310137	89127227807302	763212573027233	560572798571292	841642767168239	595016110173551	ABHD14B	20	37745210	37746979	+	633	protein_coding	-	-
ENSCAFG00000010049	0	10431441745173	475070730579743	0	0	0.0734187493519249	0.560721496782384	403165880347864	0	0	0	105910075859516	402018313916149	0	0	GFRA2	25	35437179	35520365	+	3545	protein_coding	-	-
ENSCAFG00000017230	729508083880097	69537555858203	102643495658903	324095287386385	264980444267685	640392856140339	563250877536853	101686517627377	268853094743777	43429957757177	619014717462078	729649120322144	926888851340868	287436034323082	279569919528272	SLIRP	8	50471229	50478883	+	336	protein_coding	-	RRM_1
ENSCAFG00000012886	0.149807307287442	176345214831531	0	0.541798181809172	0.187159044951634	0.299005731684077	0.864064274231778	0.299897039558307	0.532382365829261	0	0.140951162615636	104114172672641	0.454795195611045	0.416654835231802	0.447141531614144	APOA2	38	21263852	21265787	+	303	protein_coding	-	-
ENSCAFG00000031087	0.340558733929973	0.104126668798507	0.26737692711017	140763000289971	0.729378657496402	0.145657132958642	0.120262505784212	0.389576861677029	0.749215483744716	0.166386921694049	0.0457751364121518	0.0483028545702195	0.0738493806378064	115015490690194	0.0968087774770172	NA	NA	NA	NA	NA	NA	NA	NA	NA
ENSCAFG00000006938	735236276047317	315935551183763	624046711679271	742626063208982	957566070512396	600592000639724	243262694626926	636479420541007	662464786297987	266013042124516	758544680763019	287479015511539	654973343622961	730318536238857	144888956707465	HAUS5	1	116991803	116999283	-	1599	protein_coding	-	-
ENSCAFG00000009181	0.0201919991584052	0.0432162731267825	0.027742734985964	0.219081204299171	156404351355045	0.0806038582742663	0.0499132197049241	0.121266196155917	0.143515886873902	44196155997309	0.0949915530972812	0.14033182526606	0	0.505434935799432	265181979514224	RAPGEF3	27	6993270	7015734	+	3181	protein_coding	-	cNMP_binding
ENSCAFG00000001919	141543742917715	20370199449308	202297239300518	206922241084861	185981754185003	133137928484276	178294552930192	216586931848749	308361972465981	229056347020999	131645354675206	187373524889811	208680085857122	214935652905868	148918964579162	FAM219A	11	51095066	51143905	-	558	protein_coding	-	-
ENSCAFG00000018069	543452102177388	18591055434599	338655575048813	400969645575751	280114091713187	625329847685904	189638668345696	38790902157981	666636067437955	538283735089894	495957206632347	193121354077067	281736474219305	42536410705755	385577295220165	CCP110	6	25714448	25734483	-	3057	protein_coding	-	-
ENSCAFG00000001873	151305380360317	0.570786440942608	145071218707419	145661856505099	219765112811698	187932631284744	0.672691354296579	168880868859183	151254043229952	332938634272174	145433206779385	0.464715161271615	138794332358421	130333529232348	243892651435732	TCP11L2	10	32316815	32347068	-	4170	protein_coding	-	-
ENSCAFG00000011254	0.0675614073477918	0.010328533062833	0.0928257873142951	0.255980344456726	0.241161771721647	0.115584184605922	0.119290790874622	0.077285820103055	0.262964966153811	0.286073708020004	0.0726484410334469	0.057495083964297	0.102553753975231	0.255016147823674	0.364900956482051	HGD	33	24062947	24107710	-	4703	protein_coding	-	-
ENSCAFG00000008995	0	0	0.131089160795475	0.0575108947585143	0.476798239582514	0	0	0.477502905865302	0.0282557114812167	0	0	0	0.144827056510927	0.0995110996389143	0.166121420310667	USH1C	21	40079381	40100838	-	3019	protein_coding	-	PDZ
ENSCAFG00000019680	426664756119128	436560944380982	451784569626183	334266944074665	362405568991501	391065433098657	272835828086296	434954288434691	3058993982148	205675296849502	429553383435541	409429320234377	361826175551995	362073805260984	287627630938239	TMEM8A	6	40137825	40145809	+	3347	protein_coding	-	-
ENSCAFG00000019947	820495526802924	697821626452532	706703287025832	164149110918388	121834240418171	846838925153566	576568267592894	767040370331895	229882154349511	166237139967014	767691297680069	692783379100975	596472335710586	15821649516547	124365659098576	KLHL36	5	67828212	67845977	-	6954	protein_coding	-	BTB
ENSCAFG00000015206	360250905619801	419629306489252	325263122384191	111676768087197	0.642961344901874	267071105919179	215199364074837	0.309077561177439	134121725269004	0	251794389815414	53999144491516	156239165839169	11450922002289	0.20481312785954	NA	NA	NA	NA	NA	NA	NA	NA	NA
ENSCAFG00000004890	0	0	0	0.0222989471730751	187181925030479	0.0369188006113591	0.0152410918088386	0.0370288520726027	0.043822835329059	101215320580634	0	0.0550935981833922	0	0.0514451569173741	482162151979359	VILL	23	7770582	7782011	+	2454	protein_coding	-	-
ENSCAFG00000030591	880142408631906	846624679642764	733713744099378	298048019404828	296518643766511	819138904806411	586692381159056	712696494009153	515448199073036	698970070611035	660627965435767	540013285897781	675504628775229	398817651109133	245976550615624	UBE2N	23	33359624	33360082	-	459	protein_coding	-	UQ_con
ENSCAFG00000018123	0.541989422186208	19285036126176	137762968668212	0	0	0.189310793105053	0.960161486478962	0.339062697709578	0	0	0.739425591584233	352460883231996	160427308254798	0	0	ARSI_CANFA	4	58787632	58794655	+	3350	protein_coding	-	Sulfatase
ENSCAFG00000008315	795336076644169	622965024413187	69387518970624	234234766909072	272211671165615	704690373734653	470946690705541	667440741454024	270823370588002	506776209133034	653000161328939	767122380195255	796429408090288	240339194588599	314263639619376	FNBP4	18	41913054	41937712	+	3633	protein_coding	-	WW
ENSCAFG00000030587	14410036224792	47315736783535	250782581316507	657238461076132	855138588719492	311582956905709	969672129971217	480787317387127	284500629358494	6488825839843	106205582370861	352902188913978	30622876504477	537716212357486	116129043496359	RGCC	22	9202851	9205642	-	189	protein_coding	-	-
ENSCAFG00000005999	955979119934434	501833404817526	100373929584411	114408774860145	552836376985585	106652099610379	591638438940133	110730684202947	923100754485071	249055003849029	102646323058459	531901498341376	899816895448843	116686983890814	3918039974901	NHLRC3	25	1975425	2035949	-	3262	protein_coding	-	NHL
ENSCAFG00000014707	263114839019681	22620917375199	264839036027457	367955696232126	361765526371168	288744422052515	203065107158972	274878129033155	310757094338324	349733834440774	282168674324766	215309391281267	250658803801732	375800751081715	349766440967386	CDC42_CANFA	2	77154749	77169947	-	673	protein_coding	-	Ras
ENSCAFG00000017264	16517164163323	0.458255575419845	16053696274196	235996189165397	664919081397579	202076697087541	14617891370186	151856220623783	347842278913781	154820563983835	171523507779194	115399555655833	133717142688013	221186441506478	632988497045144	PTTG1	4	50301936	50309627	-	914	protein_coding	-	-
ENSCAFG00000007854	439065908637229	768930096310313	397989818266598	17320243570859	962737422159349	393356359776718	679775162819003	390409914288222	159743458816228	529089424067509	418496613518047	696870823338116	367999585112434	167623590532492	814220583074152	CAST	3	12923506	13032422	-	2945	protein_coding	-	-
ENSCAFG00000009827	309981335315391	230820974670573	274569440174689	228844994899269	176173772331587	278124798326213	247510848301477	253480530388802	251061345826909	267292637385379	287338272642441	217462736579575	288144943211934	189137551996907	136563106194912	TBC1D7	35	12776479	12789430	-	1739	protein_coding	-	TBC
ENSCAFG00000016952	189539434559151	20864989185663	14626678681023	340125974757545	355649255347554	218992155976115	109890644806319	199784404170185	311891055219727	184778820569288	215586913267959	201675119660721	14577956180275	360470053423403	365707330478277	C16orf54	6	17812840	17813340	-	501	protein_coding	-	-
ENSCAFG00000000076	181155672594298	241336877429706	175526903396082	19709686255534	139591853834696	17545818691275	290751205047478	16858013223678	182479476070437	264117028170344	172765306930537	223089684459422	175839051059644	209077773382517	187593070263349	WIBG	10	251443	266538	-	1105	protein_coding	-	-
ENSCAFG00000012743	217549626888979	184938619168165	294819522629023	851667338299887	130534246046104	25499426256732	2030568999027	314901706348426	137652784508814	394777475974872	212609196040378	186493632913996	311935755666059	837817118226566	200351925547254	OAT	28	33763600	33788282	-	2750	protein_coding	-	Aminotran_3
ENSCAFG00000012569	164915794247868	534552987346056	284482647142644	0.170472325117528	156789428895814	190793601275346	743954725618104	276781844609734	0.376896861790341	454593950355498	180877884702539	527882486170391	312095764748899	0.245806882934649	202241000377659	CD84	38	21702662	21724140	+	1284	protein_coding	-	-
ENSCAFG00000028626	0.787838429112462	17510379931263	0.166530489314946	0	234710935811843	0.120959595060448	0.0499354329758208	0	0	0	125444652869937	174490031522888	0.0919912845595105	0	229122723409223	A8QWU1_CANFA	24	32565970	32568464	-	749	protein_coding	-	-
ENSCAFG00000000185	198531509091245	20208102371462	197988450701967	335268813043267	265568067309959	213849298418225	203275205355257	262195411508473	309704410363354	277553744185881	194015904428302	198613708398361	228087631895415	314703243808235	238214526623294	STX7	1	25558536	25606609	-	4495	protein_coding	-	SNARE
ENSCAFG00000011410	338810926489083	330492207887837	346605458427507	614552732048687	494306278366748	327961782073894	29536808605198	338139517654132	677074273491804	724771064112879	321309372237316	338630999107177	329482117530647	609404424171583	483830817599144	RL36A_CANFA	8	26243702	26244022	-	321	protein_coding	-	-
ENSCAFG00000004221	201887120887748	165211792045259	219367612152968	10657989233438	99735640480549	215962104925075	126665435416298	193492436591184	133644997677866	152681766385325	189952178712159	150658569218363	227334799050315	114686060206428	112246822565521	MOB3C	15	13849131	13852157	+	756	protein_coding	-	-
ENSCAFG00000029151	47051889766168	233733126056649	393550399422907	306254500666395	271463028963869	532943207897749	213439042447855	463379265227755	324418613614827	484203077146476	511861444139966	251578968500111	403719563291445	319426742688585	284663700568628	NA	NA	NA	NA	NA	NA	NA	NA	NA
ENSCAFG00000015104	376531568685517	346684597725382	517334387840606	579197286036937	757548035219263	373326332214978	260894817624898	453976917692808	466311319727962	838979053417809	371525702505512	246391391132373	489900044267691	566119798277048	840464708669074	GABPB1	30	16238116	16267014	-	3713	protein_coding	-	-
ENSCAFG00000011226	234333369730859	187268814616919	213719867557455	433246475190862	558296536904876	252257930103425	175130275594506	223145324910639	245422765955176	319879471384142	236251429114702	175739626512554	188792069144108	385079537858733	59270030036567	IP6K1	20	39529125	39547307	+	1446	protein_coding	-	-
ENSCAFG00000019422	159541161135524	280100412798207	120488014395836	204826390342488	164086037676773	191214433098388	219889494427761	175676974081135	227357773764522	169461132338563	170565165924611	259869054884127	117508777455071	21604299231541	156467511604315	TNFRSF14	5	57410100	57416481	+	1453	protein_coding	-	-
ENSCAFG00000032346	258754128732136	168956838241752	241026737192066	396533451903814	36162382424568	323879541827071	159002138082237	228269456776845	384446937411391	121991354259239	334238104741599	169816035675998	159771529588576	323239613477657	615240826252852	NA	NA	NA	NA	NA	NA	NA	NA	NA
ENSCAFG00000032392	227263184802835	182897524623565	263877075117395	974180584988971	106234435169344	274653771082582	278771784122801	334556003962255	13489919500484	299909329182282	224648677207097	184367450331171	263599789207553	977202085665089	129108996048477	NA	NA	NA	NA	NA	NA	NA	NA	NA
ENSCAFG00000016253	64990991713989	943099592771846	687237873502378	399951843730571	293323399760406	629912505918331	142008473050133	613057891211021	378893416880285	981395963991968	681922570018779	102024753529479	59914323595716	423502779206657	479034722568481	DNAJC16	2	81993418	82031517	-	2668	protein_coding	-	DnaJ
ENSCAFG00000005346	130937348388735	698378139756141	816693274682045	529176070320871	408181536882705	902668731958787	502798594237823	542549995851473	478617597236174	33834140576786	131018752392858	615744619638371	701634038591589	650885821312801	335814755409699	NA	NA	NA	NA	NA	NA	NA	NA	NA
ENSCAFG00000015636	104813363485965	744818061915722	693581825672124	715526589712619	719175644685287	103364922326223	606926601350167	726950423889336	910841696738008	974555931515661	108064693628997	769545709922647	774619580670067	744088719155557	788954133046392	TMEM179B	18	53896711	53898659	-	660	protein_coding	-	-
ENSCAFG00000013136	116621437300549	10249127668974	136811894144912	137044274937856	119194246393701	109837047397673	951334415774815	130294791800373	133282568919311	228290588173186	10372733714173	109637823218345	14314529804639	131908148130076	128535523325964	SMARCC1	20	41165523	41338910	+	7403	protein_coding	-	SWIRM
ENSCAFG00000011711	312118682302742	290060174880816	25647996483158	548206355731212	546662044802144	281677269885705	28178895869208	268316337160996	78988588125084	106063382921491	293667191148556	314331680295152	25388928702511	538919965652636	715419095071335	GMEB1	2	71804778	71842092	-	6079	protein_coding	-	SAND
ENSCAFG00000008259	324292665741338	227727037420108	252195189386117	24526002797624	157411851283793	366948233825986	236073749079848	265229173664521	31458583766411	436909757090407	33032813149455	225332816570074	242930963610259	263067594299815	206135703354004	KDM2B	26	7626372	7744927	+	3942	protein_coding	-	zf-CXXC
ENSCAFG00000007221	207434795655273	104462561278502	167649645829159	205941566956497	365865745937711	121772495564886	140758857576467	0.977083903077064	419179556320942	278206089499189	126287694891912	0.605733377876543	111131406669473	305434875182022	485605319279877	NA	NA	NA	NA	NA	NA	NA	NA	NA
ENSCAFG00000011814	5378153330343	306951601861002	295571887433399	734808434570576	268763936589314	329189722607635	0.886294770115872	179440764190693	628598073018625	294291939223787	553250013641088	284780810831057	217698174202443	717989090475275	178362143337395	RHOD	18	50321593	50330080	-	633	protein_coding	-	Ras
ENSCAFG00000006039	112860491262475	120775802766208	902144886612757	114835090102912	110565088630862	100665263000306	12929832956786	859157864711977	122759337599989	580383395514976	96071071359398	121122293854438	875352035929863	110366362864514	106323131950254	TMEM230	24	16487171	16495278	+	477	protein_coding	-	-
ENSCAFG00000005537	317363035305764	466494356015072	2809796089122	136445744609203	127325635130918	317931459652663	551340236450599	275500147625025	10482070062927	136296144025183	29061914784503	461368941927227	231107021119725	127899641939316	131827969746793	LGALS3BP	9	2453774	2459654	+	1680	protein_coding	-	SRCR
ENSCAFG00000004109	865684799981006	112384288738969	784526707113003	631443810465673	801859871225841	928501790108774	842995915617436	818361883953632	47234448546778	703774048327404	867163267101804	100620587326032	764539548252788	704071222582947	752543246185122	FAM120B	12	72305956	72379301	+	5191	protein_coding	-	-
ENSCAFG00000003890	106021584813048	242298553654293	232081267432859	68889445777304	29634256381178	100784817944487	0.91801331612477	323760580710809	408707792484601	356447422032928	101782809849832	235502231094614	212759890203314	529775138478821	346486892775492	KIAA1147	16	7521126	7553387	+	1263	protein_coding	-	-
ENSCAFG00000000936	144829652546907	131078942315577	195251385935113	332100372361849	297562455384307	152775100620195	169359873221594	221192517433693	379949890367623	145505416430473	142116958129245	108977565899501	17781976331029	333919471502229	306068521919155	PACSIN2	10	22562249	22649338	+	4673	protein_coding	-	SH3_1
ENSCAFG00000006278	119480578429703	85460949605423	94791279365347	942847064773752	710691023534255	110657041643312	881338825727742	109816442463204	960684342181885	472844955084863	112223098561267	876882365437112	115897308789107	849422765470598	738430625455035	ATRN	24	17700272	17859737	-	6599	protein_coding	-	Lectin_C
ENSCAFG00000011468	835730079246514	683909223388318	769251624003108	30620399047735	143308423950331	853110847989957	560349469640407	84198529842778	139117726522051	0.778374438129501	740069931076464	637222766473735	671602796984469	322832288850633	135864304130651	NA	NA	NA	NA	NA	NA	NA	NA	NA
ENSCAFG00000030473	153184442859392	237367480291716	198681124549589	218650086978496	246495132016079	192008661743294	120161854119003	206073959255886	569062705937152	132579021819276	200627084109653	210489078113514	234384057478921	238586637561191	386504600909558	TGIF2	24	25364323	25376258	+	3704	protein_coding	-	Coprinus_mating
ENSCAFG00000014230	476661394337729	383097667538351	514958350025304	284337810512206	214976016730721	473718884707322	350385727636658	49344333647717	254795416587239	309463361907628	4959362050384	339226527777606	475104922238578	277109505856863	186450225366643	WDR61	3	58403292	58418744	-	918	protein_coding	-	WD40
ENSCAFG00000019776	0.138670918863834	0.336365192222632	0.16512295055597	0.312058097384183	0.0923978665911939	0.119937227810955	0.563690694117688	0.138801633889257	0.372342371539243	0.137006583382697	0.0956802902236077	0.495640411192831	0.168394636582664	0.205696806639896	0.23914331202011	ADAMTS13	9	49839252	49867295	+	4910	protein_coding	-	TSP_1
ENSCAFG00000015624	407081954996411	615383172808034	549806174153702	524107775350449	446859534274379	406254674798797	548731059805218	478673276505276	635556075079977	969821341073948	37279035940983	588592468184782	634421478300741	430073225060392	396168954316293	LEO1	30	17614631	17651295	-	7201	protein_coding	-	-
ENSCAFG00000024178	0	0	0	0	423428623298578	0	0	0	0	216644646014809	0	0	0	0	758709750842879	NGFRAP1	X	76755220	76755594	+	375	protein_coding	-	-
ENSCAFG00000001007	322134035605835	263905417966743	13553150315452	185811940111125	0.924292410790007	293792168247073	546102033905692	118792832426738	359688011304068	244235661728762	217529043832959	188223676999111	138036905126293	274355537005606	110411314699425	FBXO32	13	21821343	21838637	-	4996	protein_coding	-	-
ENSCAFG00000005838	150296677824581	112046543227322	231168743640911	948508016953924	655306202723989	175761549198534	152432458831475	254432648361267	113037790056717	125111133155049	150332871999332	104955018562417	234265005259249	796755152919267	616200776478211	PCCA	22	50023367	50427749	+	2250	protein_coding	-	CPSase_L_D2
ENSCAFG00000003596	356586462310488	190217643818018	489930870433121	26655228600755	326335122719752	353698506458811	230411244964507	443712278191766	296585792195857	664745151958092	30593268103537	195848006761	531403426447676	337621740411328	325661676153167	ZMYM1	15	6920027	6947086	-	4188	protein_coding	-	hATC
ENSCAFG00000012063	0.239217992664532	0.255995209457199	0.184878463187096	939063311099488	181745857949921	0.164128146196151	0.11087442479908	0.22447826824646	749175619740564	0.323840685207554	0.196941644208013	0.26719306312657	0.24964301498215	83374197044087	192485887130365	BMX	X	11742532	11795513	+	3036	protein_coding	-	Pkinase_Tyr
ENSCAFG00000018636	321311425708987	190014921077126	151826533189103	135813449849064	203638620833524	331592130369922	151131884141581	158632804214303	161088092306321	197510346665377	310669736048255	177040515057969	143365526706353	133049956794854	206317392068276	DENND1C	20	53709785	53717782	+	2403	protein_coding	-	DENN
ENSCAFG00000006702	881835577774444	811171074934589	112676480501622	136082391859078	80127906867481	876971192852326	131610365264631	126391177928951	184975791636073	939778912425823	92223326007503	787730923940146	109401207075056	159116148615925	539417121992842	HSD17B12	18	25907305	26061783	-	2654	protein_coding	-	adh_short
ENSCAFG00000017943	725593357372362	332469511695713	802900232709638	151788305733054	166346959153013	112320063449897	454545354639841	120687232410517	167764331120117	352437244377948	685018473981245	287980903349803	709089718170335	160005641624984	194962981830348	ANXA6	4	58106851	58139359	+	2025	protein_coding	-	-
ENSCAFG00000000663	589276784049035	327101322765678	612003904411144	269927255600893	209798575164954	548806248845838	280092993852673	627184899534568	180441015754792	18795753113878	530181793532773	335136251849363	600956786110841	217959057416887	180577673099927	DCAF13	13	4835341	4860159	+	1338	protein_coding	-	-
ENSCAFG00000019735	457416779701111	735216815709439	470280960228222	181154965336761	177238492935681	375877363773636	339509882010488	499505887880258	17593328764867	188199386915833	466240357285458	742613549724511	428838354134033	172475465097073	175407964934534	PIK3CD	5	62884514	62935487	+	3501	protein_coding	-	PI3_PI4_kinase
ENSCAFG00000000250	0.0595690473859514	0.063746838575464	0.204611772468658	0	0.11163226500068	0.0297239949804053	0.122708790350688	0.134156697322097	0.0529238375479876	0.169771432568403	0.0700593869300158	0.0739280894258773	0.13563281916353	0	0.0889001864035995	ARHGEF25	10	1687463	1695313	+	3048	protein_coding	-	-
ENSCAFG00000004453	109887017187487	278608713858067	159033243672287	167809261623858	124504604375384	12629679552672	194158927735437	191217967286667	16012724204542	202713539135669	120802891715433	262136986407425	183376670584862	162243746899676	130486293352103	ABHD5	23	2584574	2619579	-	3949	protein_coding	-	Abhydrolase_1
ENSCAFG00000006436	341851601224213	426042806539247	218066687208885	727201214631326	499141207349963	333215377803546	344901164326795	213360826311911	981362442333738	876795519798242	33299346613059	408317197890911	224629326928498	750777836334033	472858911864279	CDV3	23	30467983	30483821	+	2487	protein_coding	-	-
ENSCAFG00000029510	15792098937466	429342600233506	120215909646748	100335826899216	373262185559395	0.958378738014196	21276908110793	0.768988459685475	0.556160609719143	116775926988658	152601004829001	362312286163448	0.80984334902531	109805297550158	250542208452156	NA	NA	NA	NA	NA	NA	NA	NA	NA
ENSCAFG00000011603	534524585786727	720174199647272	740791791221319	788058487434555	549968865023307	59255468527611	524082335723441	869392155489453	104734378566511	522759778121189	562594230550214	631254778866215	820893690534548	810199613635342	673490341532677	ADRBK2	26	19408466	19506619	+	1954	protein_coding	-	Pkinase
ENSCAFG00000009523	967702255942404	50166343975358	844624696709573	232661217156006	164309991099121	909111461371728	437534694212013	834400172247978	275821643348917	393331606659326	855759466800014	449629620190401	748412542156831	259367455339195	173001499871484	NA	NA	NA	NA	NA	NA	NA	NA	NA
ENSCAFG00000020110	0.127564255104717	0.70530577088038	259978663892824	0.102522934637426	0.106246727157555	0	0.525549966729131	280905901502905	0	0.0242371581484071	0.0600115254415048	0.696579198764632	380813756999469	0.118263620679378	0.16922264990362	Q4W6L5_CANFA	6	54709522	54720797	+	2135	protein_coding	-	-
ENSCAFG00000016274	264030902780154	0.735399783980532	521784475385414	911300224686041	795284266866993	378998699343781	0.655646266594084	488736589766237	702659881083337	601989208481274	279049608473951	100546914166726	472153514232375	427527700453986	726898926533208	RIBC1	X	45148735	45164977	+	1255	protein_coding	-	-
ENSCAFG00000003004	260990556686801	138061843692093	368734700252317	182594829673252	196210434015794	2516108832544	152381159517435	326579422008148	155355072155603	856296879507208	26119170588635	135043673155102	350913630092475	176507722758502	232127267925146	Q5JZR0_CANFA	15	2860285	2886171	+	2022	protein_coding	-	-
ENSCAFG00000028027	710159123949228	987171204081847	42247710748948	223299499028545	401537656166638	591814328445347	106172395429107	359078334380821	254109537935247	258731663234246	647511453809441	87952486467674	322281079341472	22194934263227	501873097475752	U7	27	38103372	38103433	-	62	snRNA	-	-
ENSCAFG00000030593	146424561639016	208925122557005	186426406162025	817882223055803	256106022156398	0.487089982259545	0.402168164504192	144608417655405	112744846182874	150231288329562	0.459227981425136	290752021380741	196332151782736	875579975521798	126257383012768	NA	NA	NA	NA	NA	NA	NA	NA	NA
ENSCAFG00000008901	420817432093841	273262006932107	36107091106024	824463300821841	20961292890339	327221055128334	368687355449091	315810804343562	729892788826976	27657965389904	402518977755826	302102532984643	335934854936278	850643959045399	281501668161012	BPI	24	26774177	26801096	+	2015	protein_coding	-	-
ENSCAFG00000012507	0.542905420949654	0.606241385266815	158914079260214	0.341476545165219	0.206429711046499	120138730413782	0.894682999349418	132310269558641	0.391465764577522	0.484365048176436	0.91057529546232	0.656195409668442	200649112821846	0.492380714021981	0.281817751594562	NA	NA	NA	NA	NA	NA	NA	NA	NA
ENSCAFG00000013117	209091752564349	204935500751719	202515823094588	13629922894775	131135643746924	209781207673147	167686316413842	180787563136685	189486867513142	377754593184564	192528365718143	161585525289487	190686731001125	131991946880628	150259904236952	UAP1	38	20190511	20219566	-	1626	protein_coding	-	-
ENSCAFG00000020363	117373708319004	0.433910074704075	0.791665746454195	0.102908540409453	125309448009225	140562214908749	121331128896258	108940031788776	0.227520249430559	182462385919779	118466569538304	0.61444773676842	0.842237082986322	0.0296771074459887	0.764366059684545	ZDHHC1	5	81985566	82006683	+	2127	protein_coding	-	-
ENSCAFG00000011030	11497039654619	12462963908088	133374607126309	170964189711505	132287568322848	120148862290688	130369513326775	133806212282498	159641562828742	23848444227625	114424305371763	11683923822152	133357688003368	17666202348491	14500714395163	GOLGA5	8	1876823	1908354	+	3348	protein_coding	-	-
ENSCAFG00000018516	823540490755191	957331924971718	827548710660646	131401960316045	901779018402502	904053562590794	711841943255285	740268797005771	159341606489908	234156297142626	787009917366577	81924631282325	852995812984899	141246878481543	824181578709485	MRPS30	4	65528761	65537215	-	2811	protein_coding	-	-
ENSCAFG00000010740	263536536204902	209123278343347	258721081476032	517692817342219	495318727834129	239074810694644	209474885667803	254854204663781	516050118900632	321005084859424	24550611945533	202025195337224	25408305755377	531211075391315	481130741605935	GNAI2_CANFA	20	39073708	39094661	-	2910	protein_coding	-	G-alpha
ENSCAFG00000008753	470600234161032	338259622866239	208425415460751	965116162338217	40362534195024	412906547706109	377752074101452	257758090771788	946517567272138	313723770641605	441926663547233	285649631233258	186636828236435	972067133255088	178263520402366	DPYSL2	25	30900283	31038144	-	5006	protein_coding	-	Amidohydro_1
ENSCAFG00000017327	195042091870721	158697030237725	184926608620218	416824812137955	371549917239123	162472876539911	138131054228854	172637818173293	436313438557905	641316409579204	186545059642121	177641638063056	203083174261757	489787672122497	348011397314886	BRWD3	X	62009435	62180414	-	5870	protein_coding	-	Bromodomain
ENSCAFG00000031482	163573384173315	181296993415779	208688207781162	704267906856195	583878410505485	0.932805525871561	197357427445879	216354292824207	567463417477212	126535433756774	175889636128855	220402754946276	133014424971184	568677545383946	743969848224923	NA	NA	NA	NA	NA	NA	NA	NA	NA
ENSCAFG00000013652	0.273914912721263	0.481563402100682	0.806452606660954	34201010226704	325100101401117	0.351460616509689	0.386913509988515	0.802935543627768	421821234856615	675824947930833	0.184087078760938	0.524481555809655	0.623677118464026	353707628443549	367908823145793	TRIM69	30	11364067	11413765	+	2320	protein_coding	-	-
ENSCAFG00000011256	400187291728511	45997637186632	636384369882113	788437982695609	422425603600531	448371298975852	390045666974137	644426715054959	772541137549465	434035565670511	370428285016908	369729764331305	710107008739021	829619299065836	268202790932067	HEATR2	6	16073946	16122274	-	4900	protein_coding	-	-
ENSCAFG00000000458	445053064407123	639538157584538	453173126324142	35259953639581	419189275157364	413822681580755	503904931139854	453076667608852	290226353321734	272083227445776	4372080957886	636085942451645	5208451589569	352151785426042	37728891940201	RAB21	10	13288031	13324923	+	717	protein_coding	-	-
ENSCAFG00000017983	617936259286671	108742892780973	545044495616681	511348213406317	543264515186501	851171324629478	106610386976331	675025393611526	520535739739212	46267309190124	600068186551957	118763649203992	579003967521625	496498506346306	458444067135953	PPCDC	30	38037296	38059116	+	2975	protein_coding	-	Flavoprotein
ENSCAFG00000015746	544200560350897	468313697793163	483391040343275	383051314539085	263811985669738	52616958622083	497181498225902	459669659061892	472511776036865	295693329410567	510151822749982	479059218817842	477514964393988	425445794392736	235235754774676	KDELR2	6	11798647	11816099	-	4821	protein_coding	-	ER_lumen_recept
ENSCAFG00000004224	640931170502819	681938505640436	593640153260806	628291101178302	404314003292053	546376840639526	666918184077044	580411635194334	63826301529778	489257149206655	612699869076591	662474560748202	56455656785653	652462264052212	369644345950767	PLEKHB2	19	20809765	20847873	+	3449	protein_coding	-	PH
ENSCAFG00000008411	470350058797988	43177858661781	581612411755181	250722012548322	193986494756237	471090809434016	496820776704354	59841814700628	32490611199997	340453399561667	485199301722962	405655332701681	674391437626685	263998433521873	200716865302349	NDUFS3	18	42069483	42075752	-	801	protein_coding	-	-
ENSCAFG00000016050	161915855841405	142387012873089	173772502459441	451280651069889	535277493513217	161163250651962	144081116326719	174600645288988	488938073189945	580120176190484	148350604434294	145586700560936	15687244941459	40931224335987	544722488583514	AKAP8L	20	46773530	46800467	+	2139	protein_coding	-	-
ENSCAFG00000019173	154180541982365	261913198473927	556995041838863	601807799903618	567091906203452	204438954549315	242533195453609	413334341374132	573468121329956	366280454364871	155210331299246	256911524830488	441885925806884	560761986201167	668301344269757	ZFR2	20	55648595	55686198	+	4210	protein_coding	-	-
ENSCAFG00000013149	152824690145388	212318767489266	163926298703833	264234621243525	246197608422645	170574998955775	208768748596875	181818115839126	335867864963431	469170824648042	177845733030945	214285785397412	146512285697734	233962272474042	295429024645771	WHAMM	3	54625544	54648980	+	6772	protein_coding	-	-
ENSCAFG00000018809	0.685959775474077	139219906445946	172244940967571	0.171094162676581	0.14775714075129	0.778988616755885	101348892315908	142056492422356	0	0.242687333935197	0.623152508405968	0.915891594187898	150800512228925	0	0.117668824108985	TTC23L	4	73400141	73453838	-	1919	protein_coding	-	-
ENSCAFG00000014431	670673848900504	287902926961805	663949108600041	261464801778083	152445773661995	600598366889466	304676275187586	544957568470411	360383979808231	323850643643764	508659487740336	37091300705074	559340602444837	215966479721401	140431329284221	SUGP2	20	44096887	44129839	+	4267	protein_coding	-	G-patch
ENSCAFG00000006001	807594291508536	637050373698408	820917426799714	166618614913509	130972527999737	766638297536081	568959363490826	809450884845436	228278833097296	221805639937555	702193682494471	695337524613536	793994784970228	154003582517043	126294845332481	NA	NA	NA	NA	NA	NA	NA	NA	NA
ENSCAFG00000005689	0	0.0457478724755167	0.152713069736262	0	0.0106817085365126	0	0.162033848912124	0.376551830042508	0	0.0487345381868989	0.0321779636636185	0.0424435518120313	0.181695349386142	0	0	NPTX1	9	1388533	1398172	+	5309	protein_coding	-	-
ENSCAFG00000002499	0.278989638033774	0.417978656375569	0.459980343565682	0.134533783313402	0.13942025966895	0.946637076769933	0.735619211779025	0.446804194154478	0.033048936047176	0.190828516214564	0.577492593728228	0.470886033397819	105871960871348	0.0387973002689723	0.0277574030073931	DYNC2LI1	10	46231038	46269919	+	1627	protein_coding	-	-
ENSCAFG00000032613	0.211123786549279	0.305006385314325	0.31908016313159	0.407230633397034	0.408833699821094	0.326576841594016	0.252243613876234	0.39094717563816	0.43766782865266	0.710007820038164	0.218507081394378	0.31441788358615	0.384566356102735	0.63123207537618	0.283570920165528	ZNF780B	1	113506644	113528653	+	4300	protein_coding	-	KRAB
ENSCAFG00000019398	102693209963428	760814678227165	876625858913915	747202793707911	66806007691973	104303766482245	520718940707435	112521610123433	5182710260121	865902487397076	949071161611947	51280560665211	68255809076244	768970801328412	858487797377517	PEX10	5	57290180	57291802	-	747	protein_coding	-	-
ENSCAFG00000003615	541945833882494	458293482590606	129660975715062	295562112642979	491644706366182	640561380576165	390173351141911	117824599092587	340736702520399	162040216293948	527964449049293	440724479467939	118487733791105	270797399983301	491087571243769	NA	NA	NA	NA	NA	NA	NA	NA	NA
ENSCAFG00000017095	294034747258915	268113525192334	263433929308555	322791073038431	543137821636424	416925360523534	288209663153388	280822616515955	317108778415737	262432817930984	350426275056719	198876736891806	267795195342795	308630743466653	549431945556885	YPEL3	6	18098998	18102115	-	741	protein_coding	-	-
ENSCAFG00000001049	857776366854727	494272855733545	618967534495866	110540407990871	123935875240454	905987367002753	303712559720308	667282187342028	1390758866043	254970651588235	890556999768203	487938730617905	632028541389395	980861871511858	117487277923217	PMM1	10	23699873	23708878	+	3407	protein_coding	-	-
ENSCAFG00000012827	831820196778985	507384709378455	128286623997993	145935141974468	365713663976811	106684854439814	620991588359239	128964631316472	121750219745608	108163355651371	84604847257236	45548272423072	116322378432312	151510691726278	968125141578581	TCN2	26	23690849	23709816	+	1684	protein_coding	-	-
ENSCAFG00000017130	290384063317779	214907978339319	314978122466905	239522226503516	0	518578627577334	329310729853862	214168895926993	307777953578734	156807068626816	589574509486209	218959767212537	278389786404337	233789657546733	0.608232925158633	NUPR1	6	18222580	18223182	+	297	protein_coding	-	-
ENSCAFG00000009857	194630709538381	266770690630607	34983385126148	956222077410344	691169283625353	170288374414614	2806495988507	324245508452842	153968732672648	942223971836902	189396139299653	242207961423339	397625235669366	732266284210252	610108533297889	NA	NA	NA	NA	NA	NA	NA	NA	NA
ENSCAFG00000030958	144216968162857	623945802552908	112725679747193	368228934638448	267991984294442	478305766668063	19153207450164	413321471845086	145721125423646	202189759043975	211067282440599	901331266280296	205061110425849	338628586943712	739968198224103	NA	NA	NA	NA	NA	NA	NA	NA	NA
ENSCAFG00000030542	162027808889788	582221125655905	171328257480423	344703095198276	272878870001661	110176941394036	458112817309237	127597925453017	602155662768214	946192784181233	116952469915173	571710558226784	138044069281993	325832829809227	351649626218682	FEN1	18	54681760	54682902	-	1143	protein_coding	-	XPG_I
ENSCAFG00000029904	0	0	0	0	0.0961172722378733	0.025592863474654	0	0	0.0607577615240174	119864386357108	0	0	0	0	0.433752547899144	HBA_CANFA	6	40328156	40329857	-	3112	protein_coding	-	-
ENSCAFG00000019435	399640263156107	345574294650276	407439035049975	782259579266763	101068884819693	426969998276849	373766549039006	444631918419287	974480221830149	178675212726495	422232059875455	301647938815249	387081750605188	804957937136357	115150742714288	CSNK1G2	20	57015925	57024344	-	1497	protein_coding	-	Pkinase
ENSCAFG00000011587	0.0835599359731754	0.139098235615269	0.114806916391087	0.0895424280838231	0.255185558119778	0.0648589851607616	0.351907426416227	0.0650523236759223	0.0769880001311695	0.370448280351754	0.0960912712206819	0.212012877116453	0.0422794879127061	0.0258225434803101	0.175509224620074	NGEF	25	44471741	44577670	-	4889	protein_coding	-	RhoGEF
ENSCAFG00000007767	718286488542456	692187227114208	677870238270307	477977286516667	390172377191493	684011711404204	654588896422296	621248883261834	431757642170624	391179617047012	702361549285647	698923488356759	645091696615561	483280706775452	380803061175279	ZDHC5_CANFA	18	38497654	38498998	-	6577	protein_coding	-	Arm
ENSCAFG00000011835	0.359334236648758	0.755337858269069	0.987412333026021	112630298874936	115117893314696	0.256145707379913	0.444124639681474	0.500973044452999	822445712504288	128890356409031	0.301867417815505	0.611590341835655	0.662326845516679	105829974752071	958895457010586	IGSF9	38	22208092	22222534	+	3537	protein_coding	-	I-set
ENSCAFG00000018965	238008463488138	179655065007761	154746274211971	343675319993434	572269009279748	195109638961267	133076993760095	254185907229563	24456065687601	30657764028365	226937310764654	173008342310356	269347983299561	299953444057501	75607111340014	SSH2	9	43731638	43830809	-	4410	protein_coding	-	DSPc
ENSCAFG00000028262	253939099905426	0.679371902021029	261674132510967	237254560453779	170524139627612	158389399825656	0.784649775501185	63544617472844	184248974020211	231591978279605	209061130005429	283635713165128	240914238234522	145668940471426	148432227312751	snoU97	21	33972217	33972359	-	143	snoRNA	-	-
ENSCAFG00000012783	0.00757157866690491	0	0.093626524476401	0	0.00945941461557052	0.0151123831026314	0	0.0227361475361552	0.0538154651697301	0.0172631635185485	0.0356198517702566	0	0.0114931563194451	0	0.0150663201644799	NHS	X	13782147	13834914	+	7930	protein_coding	-	-
ENSCAFG00000011104	458340275009614	510843305877869	48810557118424	555216399937604	521768771399668	453876712124186	432707074539788	458329488746018	391487839714622	364645209587446	447478727514405	484048272632011	517768372477013	503878235607301	521599748647552	PDE6D_CANFA	25	43583901	43636682	-	1026	protein_coding	-	-
ENSCAFG00000000059	0.0220133919049927	0.471145402468512	438555863046791	674068407183924	107257926003563	0	0	143221925172184	232084630768149	0.451713864036511	0.0621360847806076	0.437115066091317	414344449308879	498985588197465	0.722755928646916	SERPINB2	1	13260225	13276808	-	2062	protein_coding	-	Serpin
ENSCAFG00000009509	25974508670358	212553799250109	387192246029399	10244131706892	245441893041602	291449109020048	358348348322005	371446490182567	17258562203855	157213557294969	217668349035646	235519990774196	258802045481221	108744190173163	904724402187174	F13A1	35	6185898	6347853	-	4822	protein_coding	-	Transglut_core
ENSCAFG00000009971	841958820073265	910345290142066	665313712213131	365511997809657	280684605184794	881607120701862	729700411117216	630972706943831	304898271790155	422723524746005	818864618296132	801279597606222	831055718688295	445896756752996	212676928395809	C10orf76	28	14428988	14593985	-	2081	protein_coding	-	-
ENSCAFG00000011070	351095357742171	430318485662872	595260045579577	130314384555931	306828160338694	291697209036893	378362935182139	980704455928054	227416220358615	21885475038294	339289776103033	42671141107002	73246373502326	132283345954238	527412338480215	ARSG_CANFA	9	15048294	15117192	+	5249	protein_coding	-	Sulfatase
ENSCAFG00000023924	433283589213634	393519724512434	379648314193654	706532261898493	456479618399672	393306943845557	427170621451647	400230544798106	756439374739395	405812723806994	427573486502966	341240490916246	341335831463165	696970283456208	426927544192439	CD151	18	45195481	45199358	+	2716	protein_coding	-	-
ENSCAFG00000015399	147999109829154	312847049533318	180749262778708	132477288606715	948957703882718	14665637941994	249702721253658	172697753806372	15614814588339	209782429649389	133110095639536	314092436668119	168390601825222	136845596559413	773896826827056	DNPEP	37	25898013	25918040	-	1739	protein_coding	-	Peptidase_M18
ENSCAFG00000002945	0.873966095944066	105216803598203	135088090068839	401686955249857	259320005243456	0.654142503251085	0.585103863881549	0.492069330250002	440000251325555	236625829191368	107926864948651	0.867707596900405	10778810321973	265861884935816	0.706494381479387	NA	NA	NA	NA	NA	NA	NA	NA	NA
ENSCAFG00000019998	247341178775543	330964998226799	271436069060599	157832641322544	167972818504131	219455489157403	263555592986996	254244319235908	140230802439759	147910501779854	255216545531917	344809802212583	290956993731009	147178463170612	110368276322341	SLC30A7	6	49148590	49232138	-	1158	protein_coding	-	-
ENSCAFG00000004496	522598006784361	116517977833056	815912633595192	0.505249519836743	920041701980728	942349776871151	200081503617012	134488225561494	0.749769323950989	110474081192539	785438202713335	140371262781358	11114857790623	0.642293801965587	709713958431991	NA	NA	NA	NA	NA	NA	NA	NA	NA
ENSCAFG00000008425	0.189131725450396	0.0449769361060218	0.317602940154129	0.380011224741156	123394998109085	0.251663157500765	0.0692622949979441	0.189310006221181	0.497876101377364	182070429683358	0.0593169476007467	0.0417282993648285	0.350887126613799	0.233789657546733	0.878136285697777	DQX1	17	48617632	48623270	+	2160	protein_coding	-	HA2
ENSCAFG00000010917	791229970691563	663573350909475	196070181000376	102855577857888	107860398360469	955858231241437	384812569917868	1883865427762	246654215361263	27442114202961	950876286891361	701864579694659	19457072686163	0.960478431988817	136423691733248	ARHGAP31	33	22965613	23074425	+	4843	protein_coding	-	RhoGAP
ENSCAFG00000016341	159205279664472	980770267434556	110451599794735	230466755470424	247789160750476	153381382514256	88492343458258	107497872743393	254536026211888	769148871553948	155423778608472	94667143405502	986014128559159	236287739577068	338259272306153	ZBTB4	5	32384353	32391180	-	5765	protein_coding	-	BTB
ENSCAFG00000013356	256317101037837	18686930393836	153283447832235	166196135184883	165853650858153	381656095548404	24822235305225	208773374689816	314518805999469	605356422415334	228673838939571	18452451120699	154233891505957	170411358931702	18542038878465	A4PE09_CANFA	17	62641868	62685721	+	1778	protein_coding	-	MFS_1
ENSCAFG00000008600	0.0244896758069031	0.157243348242256	0.0504712718492963	0	0	0.0733197221744877	0.201789259772807	0.134820182472058	0	0	0.0115209609583322	0.158042978980899	0	0	0	DNAJC22	27	5260236	5265194	-	3707	protein_coding	-	DnaJ
ENSCAFG00000032036	245507528228879	107192147915756	25246102242881	605094796318609	916071540790192	225625700051647	124252561324677	254694769908343	659207107304453	235097520919579	22770863615502	983664410796285	275937145617866	73441424154344	109646412596055	NA	NA	NA	NA	NA	NA	NA	NA	NA
ENSCAFG00000011285	0.980683020853903	0.849564348669301	147573083303939	0.619277551430031	1983654815938	125831578750382	0.538706738872899	0.981607439665384	0.442556534557657	191653083877219	118633895201493	0.973660318512665	134683947589135	0.454591000785315	171910278152475	NUDT17	17	58648272	58650745	+	972	protein_coding	-	NUDIX
ENSCAFG00000032426	212296696474553	262644387354002	211108592778981	186293874826594	123822392956568	22971578911407	232914601318668	242140705631743	183751016950204	157779515564036	277548136215587	257356860268663	182490979169122	191245376842008	121947165256369	PTPMT1	18	42081596	42088143	-	1548	protein_coding	-	DSPc
ENSCAFG00000000588	193237799295832	980928156529393	18758866859448	667013031468042	753142070700765	164824869679094	816530633571882	196175220515921	658681930118168	12301129410288	186735074824134	912809711757486	204322740291394	754109877799317	733973740311197	ALDH7A1	11	15831915	15878512	-	1734	protein_coding	-	Aldedh
ENSCAFG00000025429	338732677612977	863983831918048	709933298638449	14794302605575	173489776838527	353084404689611	990478194871786	689597240053125	960645049993574	0.36815572634122	39399582649843	890643543755233	996756474365093	147204317973101	180645178772114	NA	NA	NA	NA	NA	NA	NA	NA	NA
ENSCAFG00000017895	0.0211222029353629	0.452071577426743	0.0290207855972299	0.101855032783111	0.580550113377197	0.0210792779665601	0.17404206281475	0.0211421133052971	0.0750636839675505	221529204444399	0.0198735236261227	0.293593246345373	0.0641242179014177	0.088119880229341	0.945676249970351	ZNF396	7	54665922	54671864	+	3587	protein_coding	-	SCAN
ENSCAFG00000029639	0.0264931599852694	0.00945040680826918	0.0849337894434105	0.138400975236468	0.143427914020328	0.0176262133658123	0.0291063340847392	0.0530362663343387	0.115073309034301	0.080539039139065	0.0332359550759048	0.0613746971202536	0.0134049556683022	0.0859654577360556	0.237228590799955	NA	NA	NA	NA	NA	NA	NA	NA	NA
ENSCAFG00000028456	734366753950557	841183001567281	471099732608056	457517296844521	375127720689384	105625297297508	466087547732431	517009115729249	11515569994069	9365534114357	707522885368518	633467153779537	52969259761648	428576578819909	328525422112235	CD83	35	13489003	13511296	+	5155	protein_coding	-	V-set
ENSCAFG00000013442	0	0	0	0.911366528850621	125244772912421	0	0	0	0	0.0749403803719757	0	0	0	0.457083327571455	132115590557448	WNT3	9	10081637	10086581	-	2017	protein_coding	-	wnt
ENSCAFG00000004757	239804753778615	171518515371428	396719614734057	727163257865879	443279387598386	264958569595145	0.826666960245004	411481372012832	943522181553632	481199050220027	254407350464442	180995092554938	382579602690704	787764018596149	304321392810165	PHLDB3	1	111608375	111629757	+	3710	protein_coding	-	PH
ENSCAFG00000014573	257942107474328	250691047380215	226079348331158	131534650740244	123455161443121	273541041938788	219923827374262	278786905309827	853356239289121	281312339840258	263516479648446	257962678355209	222224884531209	121260574206833	10470110008062	P4HA1	4	23601983	23662948	-	6673	protein_coding	-	-
ENSCAFG00000014346	0.0150353143783024	215281456610287	0.0413154476637609	0	0.0563522927661596	0.0450142779232902	37005199266573	0.0451484612385725	0	0	0.0424394192837406	183012940122498	0	0	0	C1S	27	37976132	37985995	-	3019	protein_coding	-	Trypsin
ENSCAFG00000010546	372407979524618	932401127448676	244249443759398	0.254125153387274	0.175570249598592	448786311827989	411649621385614	290470709235967	0	0	251224719250221	683672322720348	230382631287552	0.488569717783421	0.349545624559044	NA	NA	NA	NA	NA	NA	NA	NA	NA
ENSCAFG00000013733	0.0470623267061638	0	245712326950854	0	0.38217702336158	0	0.0581674017090044	0.824367056639669	0	195825934848108	0	0	250031262283833	0	110035295519561	GATM	30	11725360	11742792	-	1929	protein_coding	-	-
ENSCAFG00000019347	350686825125443	304377787925236	262036396430975	283463856803693	195433285955061	323184203229208	344054864733336	275537660667732	298195663686243	18542435865121	353031510720573	270641673235239	276717202606988	281169771209228	164741604565698	TAX1BP3	9	47493217	47497165	-	372	protein_coding	-	PDZ
ENSCAFG00000012668	0.0118577884294919	0	0	0.100065651655978	0.251843323026612	0	0.00977054318152817	0	0.182606595176024	0.0811071044621461	0	0	0.0359986792764229	0.115429062895331	0.436511991547036	Q6Q8S0_CANFA	24	45794449	46537627	-	3828	protein_coding	-	-
ENSCAFG00000014190	325053185558766	276834117735821	36272217471452	492232721348926	509206926941856	355218332357539	221307945452761	362315801380251	586588570350059	130397457068615	311286258988033	240786263320494	353481768263401	464447204848821	629040893650902	TRMT2A	26	29219812	29223925	+	1881	protein_coding	-	-
ENSCAFG00000010234	166704946969644	229622287901669	203042120416465	887422901774441	535451585256479	171643222810454	294213998899299	208786535371343	906616812440694	590117588737827	171251773674063	230030128503478	223898100745487	810810053901347	509483643379353	ITFG1	2	67476853	67767734	+	3262	protein_coding	-	-
ENSCAFG00000016034	153541983414844	109540289359638	122806802496133	420036230906814	456035388102539	159437353860756	100525985642571	124812242340732	380768852137119	32824416231207	156169721085056	115778471353765	121477131494076	435146928094347	420085802275139	TNRC18	6	12521016	12609026	+	12338	protein_coding	-	-
ENSCAFG00000000935	151635021711864	141104113273794	0.928464923088719	339774742121504	282104543027861	154616580425306	110004821467323	120432509404324	355346864512472	554290781801762	125612359625111	147276350699395	150112139727829	414862039372144	334528108837248	CEP85L	1	58494598	58637626	-	2754	protein_coding	-	-
ENSCAFG00000014877	0.0234703278738857	0.728375201055121	0.0644939692331408	0.169767165551375	0.498477890664875	0.0468452619960059	0.0773560275054598	0.0234924516510256	0.417042029075145	0.722415192070801	0.044165669361466	0.349533841628863	0.0712528150310996	0.0979160406478045	0.583780955183926	Q38IV2_CANFA	6	9836676	9869352	-	1934	protein_coding	-	p450
ENSCAFG00000032759	194052903753184	266038329123701	213157190264814	223532071250167	225555022230315	21076442606128	334532302990346	250465278352169	266629943464198	263723729503926	195765546800524	241481254361755	198462068305269	250196175410955	245972211448248	CDIPT	6	17908492	17914653	-	3628	protein_coding	-	CDP-OH_P_transf
ENSCAFG00000005368	0.628801580718198	0.042056355839397	0.21598499826302	0	0	0.235321394026689	0.129529486749402	0.0393371441498558	0	0.26881211764597	0.295814388034893	0	0.298274771147504	0	0	CCBP2	23	11960981	11962135	+	1155	protein_coding	-	7tm_1
ENSCAFG00000003059	31164391775707	427750801294882	511956978158894	100867457026817	647500460068121	361718836825726	38238989432447	488250284701793	110751424103407	108512831893766	325092285955137	38003892943908	359933063392174	108816872695446	465093930420741	SNX30	11	67233602	67326121	+	1340	protein_coding	-	PX
ENSCAFG00000000054	0.141406897533006	0.226986406516372	0.291428356301155	0.681889300470111	0.529992435704161	0.211679291355783	0.116516010276915	0.212310287350857	0.753793723580683	0.886619406721716	0.0665236795522393	0.140394278236806	0.107323165319429	0.884904778564738	0.422068174701201	NA	NA	NA	NA	NA	NA	NA	NA	NA
ENSCAFG00000019217	64890539987938	545802734252011	976733648550172	583450191015676	348618575897833	705940720767269	658679734981577	105982835266146	701162397578578	355098987012239	708204184862441	489831833762937	929832883929677	621257753643373	264715188606992	MFSD12	20	55855042	55863262	+	1329	protein_coding	-	-
ENSCAFG00000010195	204691257139114	135975277221338	266078548602736	147270596691766	985137154790876	153308393336199	130619586390362	206111056278254	934089060045885	111783256842879	22065263820375	121286250503064	197835910090805	155109231843112	71542645058263	FBXO25	25	37429763	37475450	+	1111	protein_coding	-	-
ENSCAFG00000004242	0.0512899594441751	0.0182957028227885	0.0469797877577756	0.206107782910457	0.213593938306385	0.0511857269493081	0.0563489857610393	0.0684510756957943	0.283536220445414	0.350822594215927	0.0321719037834558	0.0339484469408774	0	0.21397697470379	0.289168365266096	NA	NA	NA	NA	NA	NA	NA	NA	NA
ENSCAFG00000007132	456942248688156	213730400375816	546046073108626	290632584682036	220535741301343	399641094111214	237708196432944	478575695727146	303505271399641	404771313148687	449859730604063	182269211625571	511402037624767	301588658235286	136487468405597	MIPEP	25	14757745	14932806	+	4500	protein_coding	-	Peptidase_M3
ENSCAFG00000004222	244416383658973	279843404747386	267427251736385	37884195943426	288650708394883	216487979676599	295050575156545	264724172365593	393379159903333	390426503276555	220880391458623	286921327809358	315751427132906	335761742221372	278654797042091	FAM168B	19	20739107	20775792	-	611	protein_coding	-	-
ENSCAFG00000013053	433531179836041	230510886355735	445177479169824	924297847290415	779287386742853	484209066419017	208769150268349	418161709741797	113583100172116	175269532886937	43872971425425	214762658992787	444602408377046	101628364135565	782932627087322	RS17_CANFA	3	54401650	54402966	-	777	protein_coding	-	-
ENSCAFG00000003251	368346431588785	344149365035965	542682531450283	350122701446907	294873631627638	342148787163961	311913795900854	558712677536669	335982456727242	325917912863114	377495720461381	306070042981574	507083867960371	365263504290711	256534195821822	TSSC1	17	1869857	1989721	-	1602	protein_coding	-	-
ENSCAFG00000022297	0.424220692599018	0.453972813032744	233142685040924	209680959894559	190797276853498	0	0.349548030830746	0	364333633063997	918860112420687	0.399142077313436	0.210591417355209	0.96590848787486	156333177546437	160385906386456	U3	9	33237571	33237784	-	214	snoRNA	-	-
ENSCAFG00000029058	317529612348432	122974913910136	411339184316873	0.692678688135777	275800860445383	368189402979134	1121301644537	332963635192484	0.214939183006351	131003373789492	321520776602049	189153463609789	330506728429399	0.336432818321748	385119634957205	NA	NA	NA	NA	NA	NA	NA	NA	NA
ENSCAFG00000015248	23671539630576	330270568628707	250674726616991	282712237657254	236037811960713	211490425556959	283265654525161	236202696808124	255711276802827	28014026081046	232530818615789	328378124029828	25269959818679	283087883038257	21144422426948	PI4KA	26	30630261	30748743	+	6792	protein_coding	-	PI3Ka
ENSCAFG00000021329	0	0	0	0.390868688305189	0.40506564728818	0.323566916786698	0	0	11522275489019	110884998528963	0	0	0	0.450880053840128	419354879292408	SNORA29	1	49034746	49034885	-	140	snoRNA	-	-
ENSCAFG00000017306	897843339446197	546904811606489	101814985523309	131903179666551	771987958291291	886745567754742	500538826850547	110912024115664	144745883147622	699131618155998	849136979676605	520087514191931	10014338836418	123080563315417	591673052273045	NFATC2IP	6	18432858	18444201	+	3908	protein_coding	-	-
ENSCAFG00000006625	114109680448267	10416887771296	133538779675492	211444754955026	244522466257716	115062468806986	83141924561115	125950874358074	249078022394202	347794900038974	107782713809739	101211928724185	123432516279896	20676513224156	253635515798048	SFSWAP	26	1035321	1104694	-	3296	protein_coding	-	-
ENSCAFG00000012994	0.039817205357978	0.106524322356368	0	0.072002126793061	0.0994898081058688	0.11920886407931	0.0984253665760258	0	0.0235836048020857	0.340436398992429	0.0749266706535748	0.276724511577284	0	0.166113704046363	0.23769102470015	GRHL3	2	75291421	75321547	-	2813	protein_coding	-	CP2
ENSCAFG00000011564	145175738085592	305536286639202	0.664879192414148	367533244227267	0.846405830154407	410495342192079	107260564727093	0.968750564884509	556050110664101	0.551666659348073	186677643195527	466040153673714	154257027168075	363395864289059	0.19258547843509	KCNK1	4	6118405	6122260	-	938	protein_coding	-	Ion_trans_2
ENSCAFG00000024559	255327829358034	910782956146942	155914170621118	285008418555867	909709932868038	35861999943859	685696720479647	189310006221181	772952647388358	259809711831056	195745927082464	798053725352345	0.861268401688417	407670715347116	969086115287904	NA	NA	NA	NA	NA	NA	NA	NA	NA
ENSCAFG00000024041	222675842794428	134421635456488	211807929900386	626373218743157	549258827392023	222223316434638	164661305089452	217170724117883	940140381619748	117161507879659	284721348483584	119043752150228	199337592340464	722542375587828	482856609925462	NA	NA	NA	NA	NA	NA	NA	NA	NA
ENSCAFG00000008726	249245062941021	208864423799725	228299657155849	22734430969988	118624686945522	339547851084704	283609176554626	213840007027296	246826199706663	156351498991061	299031863674653	180685233507671	222198239598871	196228448765983	0.905325198669078	C20orf132	24	25776635	25827629	-	4185	protein_coding	-	-
ENSCAFG00000012212	893915041987247	116855171732061	500102056709246	129705718029576	662053050874314	966885102756476	131876063093963	825105876171563	152815084512383	994652384603352	836033204863354	125952541337518	568762152058388	122822278817299	410073076811698	RAB4A	4	9920998	9965539	-	848	protein_coding	-	-
ENSCAFG00000032761	0	0.306416576658555	0	0.0181678673183023	0.395382803129897	0	0.235933315630447	0	0	0.0515401719590132	0	0.448870152530028	0	0.0209572402183327	0.269888215296983	DCLK3	23	6630809	6687327	-	3012	protein_coding	-	Pkinase
ENSCAFG00000003997	19313043954068	35455882789816	334282165770293	281572598093171	18406594372942	195414872002892	31319472960725	378868613895049	270559538111597	276682623454263	189564968721178	345520182291516	296476896952406	273824025693935	164573332597707	PARP12	16	8827990	8868845	+	4569	protein_coding	-	-
ENSCAFG00000029355	63627106021042	719158588143226	580702344224078	427737134566252	616229944531322	622168662453921	99037667382033	659812859493577	392066116754205	817322402137671	583992182155281	772803721543094	584500470545967	44623556126371	643988569042176	TOR1AIP2	7	13411792	13435161	-	4951	protein_coding	-	-
ENSCAFG00000003228	183628247279021	0.551597910512461	0.28032829352271	253736380579474	124768268930497	13824505600113	0.194661950455542	0.150480629501578	119575069344287	0.134660435087613	200052615329133	0.330509454160033	0.163003246120353	210560025143225	0.224364132612633	NA	NA	NA	NA	NA	NA	NA	NA	NA
ENSCAFG00000003679	122464178825359	160967310333692	230442058630626	842488228458398	764992014233396	120886877415323	137651194487116	243160653152133	124571228649609	264042870397413	933067762259253	134803209912889	177810250671157	749703784537691	119194032914152	LOC609570	15	8290030	8350813	+	682	protein_coding	-	-
ENSCAFG00000008838	0.316418095810548	0	0.35569772765274	0.554845286314083	107812149468337	0.344481888594203	0.142211556269543	0.0287923963834496	119263096527658	347598939199368	0.108259067864481	0.114237169363789	0.611293162161614	0.480024391921049	145958556992678	KCNAB1	23	49776089	50131293	+	2314	protein_coding	-	Aldo_ket_red
ENSCAFG00000001022	552478905193661	10004281631112	738242841285176	393025988255166	447248954347821	580963576661896	553011892611036	645386269574955	353003918153049	425394688135318	51671652132206	965478299029366	708529299515351	400651295482049	416192323641635	BAK1	12	2949753	2954835	-	1377	protein_coding	-	-
ENSCAFG00000015634	230060003167452	348822265057341	194981502667412	423188809912201	111416120524027	235525759132549	275400453379639	217081223534721	376026879664417	268161518841872	2643725277349	320804123818442	1730384351456	433882183928843	285472876476433	SLC2A9	3	69299862	69588462	+	2194	protein_coding	-	Sugar_tr
ENSCAFG00000013214	564046124453884	570325327269458	526205190333406	238316604594192	182044720614587	502500700690361	742883284914906	49229580748237	263327260385407	241721505137555	542968113081491	55561313071264	502236356504998	243594038047013	164520395027963	NA	NA	NA	NA	NA	NA	NA	NA	NA
ENSCAFG00000006353	513081762228742	472685885470652	58967814599049	367200915316778	25773349392281	500479917909797	436438439267045	660522195499448	402723394333437	530310691815296	470379303649949	449733221485375	679986252588207	356101957005321	242002248113677	METAP2	15	35363575	35398165	+	1467	protein_coding	-	Peptidase_M24
ENSCAFG00000007665	360222027791695	213671993452776	366195206348597	347081995567192	450605091802944	396255997692086	204247429037024	401534490149295	37391592735908	581238866704589	385572046568701	219010853780533	359696061947627	359890832554155	560217262825344	ARL6IP4	26	6523105	6524759	-	1290	protein_coding	-	-
ENSCAFG00000002106	130337968100647	131393296489502	168696147987893	0.364355331587025	0.448387274984003	118762388932945	116734205052715	128570091615883	0.380399717906301	0.516817304837446	133296511462352	0.900206008769334	154834768842861	0.21014800678358	0.375874279592414	NA	NA	NA	NA	NA	NA	NA	NA	NA
ENSCAFG00000006379	239680855688313	711497716194356	217659565496389	585808261966257	660410827477438	250661965915771	59517979354472	303169876147338	572710570720016	359323539536892	192302755259708	60306070257452	191877517338179	543339001589623	523479021667835	N4BP2L1	25	7727797	7731647	+	553	protein_coding	-	-
ENSCAFG00000007674	498304343711945	36217471367202	490700274716144	19764570316099	240732532682095	407337894493557	54091542785206	444300441727043	193807925922453	140174591621102	36963637036179	400178924894024	588592568257652	160113943435621	320477677589344	RASA2	23	37410850	37506204	+	2669	protein_coding	-	C2
ENSCAFG00000015629	245183677941446	257002556856975	279038144534289	152347592814514	132341958143302	249060498910442	239305551064845	267675925888172	155564264913057	129295638545166	248092248252733	243965872047708	261848025411858	145974558071258	140041670738284	RAB5C_CANFA	9	20754213	20777027	+	1843	protein_coding	-	Ras
ENSCAFG00000009242	180763065032237	0.328722635569259	0.58437377848623	900157770464422	695211576839735	231095163889302	0.642506036888789	0.461202930304595	177742545718166	0.33671481420386	146733021862961	0.351899245033952	0.502145033779816	952927130968725	498396380787197	NA	NA	NA	NA	NA	NA	NA	NA	NA
ENSCAFG00000004556	0	0	0.0283609223503625	0	0.799447434847977	0.0411999712143135	0.0170084762614324	0	0	567115332782659	0.0194216472362609	0.020494117014104	0	0	285467028755387	GPRC5C	9	5984115	5992628	-	2199	protein_coding	-	7tm_3
ENSCAFG00000005617	286944263571608	270008680187431	30290682194239	200919286236441	164178515079337	261366246543369	256817795730797	290619230258892	208416091156961	177657708814796	274635851125855	256339103318817	289123343564068	199517495214269	166739929997421	ARL8B	20	12481954	12526204	-	1468	protein_coding	-	Arf
ENSCAFG00000003256	663963610287036	514324492882979	988883079547273	264666641231487	319498838658416	518722178754518	452242043810106	747737404964602	504670645819691	102545673585129	577258577121619	478942692474432	894368128498403	30530178809044	389626856175148	PNO1	10	67231151	67241418	+	765	protein_coding	-	-
ENSCAFG00000015058	220891732634641	297798075889086	338155808322085	420221152382413	459303542190238	256959081392168	3175251601064	346974640167799	578085483309911	502314845549389	25911213088557	306880925409392	330037174546024	415375879893277	50200505768237	MUL1	2	78394117	78402043	+	2357	protein_coding	-	-
ENSCAFG00000029916	0.450910073921473	0	0.206508835259759	0.181197405174591	0.18777877688856	0.34999511970305	0.0412821625815561	0.25074173009428	0.534145221345252	0.342690944681121	0.188557184426215	0	0.228150569983687	0.139344829001364	0.0498469036346893	NA	NA	NA	NA	NA	NA	NA	NA	NA
ENSCAFG00000009832	149203916744201	297972201702395	281511696954796	114003367422347	282233240355885	124258684016003	303022540616005	415430291429814	0.435641588705194	335392896785134	173996379628857	323394320077421	374811248882922	131506682370037	23521507652619	GFOD1	35	12818750	12819613	-	864	protein_coding	-	-
ENSCAFG00000018720	427087231783833	202525539130438	400495185876609	111016697732688	0.896838637606099	416812079387848	210309537271713	477569268090238	112523180228226	161190652813668	352035660904623	207334987770547	420453072773131	128061459381429	0.807997604731501	ATG4C	5	47270873	47359956	-	6260	protein_coding	-	-
ENSCAFG00000013712	29811654150201	293374311947002	371175209267436	196251341410878	143488601129586	34834167741195	22671400719129	320390003928124	296951052940321	194119905748906	340162139112401	253840268611392	30319679707403	197216622009719	149047177204715	ALKBH4	6	7717282	7723755	+	909	protein_coding	-	-
ENSCAFG00000029477	917140574560423	925797874201636	129646363025521	523672886784434	437803160398323	913455296646322	745927345888595	129068776255985	347011835194018	489998445449658	901560361603629	937754182348318	129380729742981	563464096234467	430366981996291	NA	NA	NA	NA	NA	NA	NA	NA	NA
ENSCAFG00000006668	464735377379737	876246224332053	347977455557424	305326461828863	168960210407312	476060534123874	765862386510311	344572925733027	288368974860606	252284395353003	41181256795838	927697402997054	406839678370693	222264815273303	1492328806216	KBTBD8	20	24480578	24489354	-	1846	protein_coding	-	-
ENSCAFG00000022730	217972383666015	112311310517521	21752413243033	262433425206907	370432534445041	198092288841342	123969260053693	269407456200314	367841786489617	737636051523798	167357320180727	115804972515834	251604623183038	30559200791968	31349657411718	COX3	MT	8644	9427	+	784	protein_coding	-	-
ENSCAFG00000019210	233241516568727	564826639470972	152633584528315	369658759482426	860371995015205	261361804102123	708270245859375	200756657760136	381098517466262	418325834243632	191548415508059	578928166603069	128951813851909	188740487654007	132033021029452	NA	NA	NA	NA	NA	NA	NA	NA	NA
ENSCAFG00000017566	893373930643813	171906147677112	940974038953938	192465970040235	229878999027653	824729489157578	148415222498696	955150703643364	249337019299677	326266482958592	802613491156993	173693259109673	933317510228655	177358752444338	265895166742525	RBBP6	6	21481089	21512461	-	6879	protein_coding	-	U-box
ENSCAFG00000032714	107336295469284	967350102711054	107674059710994	632962286132961	613945653439635	113571065949063	104852458889195	120899518502963	60051517458439	170423819201589	108656480425573	884639946534365	122295205527495	604256345659249	764268064035867	DNAJC19	34	14199785	14204560	-	351	protein_coding	-	DnaJ
ENSCAFG00000005037	0.0378578933345246	0.0135043344438431	0.086691226367038	0.456393797854265	313737251416422	0	0	0.176836703058985	0.448462209747751	227298319660889	0.0237465678468377	0.050115722339744	0.134086823726859	0.315879270413434	433156704728797	KLF5	22	27167152	27185419	+	3597	protein_coding	-	zf-C2H2
ENSCAFG00000005260	201102087820674	0.204958189850226	144730453741122	0.230892896045259	0.658018034624259	148130845870703	0.0394532060114871	119816459633659	0.567200621822314	125544899881596	216244062139431	0.0950771377932802	188970282226994	0.0665856619595126	0.333469475581434	SPRY2	22	33366931	33367878	-	948	protein_coding	-	-
ENSCAFG00000013965	0.270725332652654	0.482853787221706	0.20664568670791	0.14505398638231	0.225483859325428	0.150097310636639	0.644428510120037	0.240871578492159	0	0.377209846994925	0.19811624645975	0.268786659924542	0.319622468486092	0	0.149639810116065	SLC24A5	30	14372145	14400152	+	1509	protein_coding	-	Na_Ca_ex
ENSCAFG00000030372	155472137822907	804289802697288	963930638332281	531204675190666	196188421939576	168176828797327	150507801516014	141151625981094	58768232413872	0.578917663002616	151500180522719	807474912390523	91908159904788	662739356246936	0.474154729135067	TSPAN4	18	45219857	45244801	+	5810	protein_coding	-	-
ENSCAFG00000001413	164086885093951	192599866119759	103942780414079	58011576555006	321956287692371	144792501575782	168791264111428	135196735036496	721442931557502	554087443182016	164787355800431	178345608244199	964830355620509	555810891331994	270486597590665	CSNK1E	10	26393036	26405798	+	1743	protein_coding	-	Pkinase
ENSCAFG00000008384	131349241506653	132967062614289	117002106435404	55841558482714	233736004546619	12606049350422	112587652124856	11313398438869	311802338418024	223577105239371	1328106119561	145012364046233	115945626787844	570584991386086	164316251299251	SLC38A7	2	58001215	58011356	+	3518	protein_coding	-	Aa_trans
ENSCAFG00000025115	399917805336774	543536342868367	259181997915624	145175737539971	935333403738162	336980236246219	463197444615861	247115939549394	109328936397625	164271085093452	332347464957202	502404388944809	230864672868168	151331741707069	857712692975129	NA	NA	NA	NA	NA	NA	NA	NA	NA
ENSCAFG00000017099	144559280599029	0.25782957003452	0.860672704065618	0.0580908878585206	0.361205035798377	0.961770028665343	0.238227001903757	0.192927394875089	0.114162672927294	0.274662062881365	0.861418092545875	0.239206811645514	0.585150506454975	0	0.287651558554322	SYCE2	20	49270296	49285010	+	1345	protein_coding	-	-
ENSCAFG00000016026	0.211615916587855	14719724543789	0.533039899559377	0.170074953730307	149814489595318	0.316778799651312	0.668405364315824	0.564841044203058	0.250678876217974	398048712668071	0.265474450800545	0.980469131928838	0.642437968625392	0	185978913654274	AKAP5	8	38896840	38898126	+	1287	protein_coding	-	-
ENSCAFG00000029822	146203487816712	132499744937196	200352717154464	392534191523265	552916986890533	145146441115187	112688045933243	224008901171234	36640874713948	193148112966347	1364856992605	123005030216242	191643416876282	391700628555022	576619046986479	VPS26B	5	996897	1020265	-	5961	protein_coding	-	-
ENSCAFG00000013012	138469003326138	206049573713147	153475080105986	144212201966752	100998317831662	137369925682728	202310912934428	123290704412639	159823620702077	173421824815253	142360674241792	188184085077775	143441091207794	15192107710618	117930215985405	THAP4	25	51456492	51492999	-	1662	protein_coding	-	THAP
ENSCAFG00000010963	127345240675861	120306526737072	140450902192393	941511645912114	717798522372589	124852505644489	998060182934758	151116064144119	124629982549718	13978598353368	119114931269708	86429025533727	140823282774698	10826062443438	658241336347703	E3TH08_CANFA	27	19984316	20026576	-	1825	protein_coding	-	-
ENSCAFG00000019825	738199771222727	583357196074836	837983767732656	105640979569733	122417304447111	690336852885196	509224197027138	871999217388381	838114811783417	933377511874154	71140235522518	562803091151546	932272500907424	103071603669406	117588986088045	GNAI3	6	42277541	42315412	-	1065	protein_coding	-	G-alpha
ENSCAFG00000020189	517409936628427	111506445067901	531693414180004	314472187496565	179958119903527	518503979378747	130025907382626	631232606787393	3650357775176	651118205234273	462548575291456	99894939837191	560218789857322	298973196420672	220316388698229	PHLPP2	5	77432520	77506132	-	8921	protein_coding	-	PP2C
ENSCAFG00000000251	220169510629402	681700549445903	453751830425242	260115686509969	647319136264571	234370216201197	177181573396519	481891145989697	239946496844891	809033204034005	22510709686091	764346401235271	466769875902922	279640402025987	838240360672542	MAP3K5	1	29106507	29306061	-	6185	protein_coding	-	Pkinase
ENSCAFG00000005243	97597293821158	111278355444797	131655437271937	0	0.0443386947774396	134587646388212	246809879345293	12148995551708	0	0.20229215264601	854831882859236	104297910406164	179930349437955	0	0.0706196945942588	LRRC32	21	22052012	22056918	+	1279	protein_coding	-	-
ENSCAFG00000020285	126164002959055	186375726776494	128122822987746	286558313279131	239286514299342	13229422781007	205275865235599	159226301305066	451066722903456	43460666090103	112254187242017	153852617960232	127672415638001	290506604679672	340187798896126	BCL10	6	62712906	62722368	+	993	protein_coding	-	CARD
ENSCAFG00000023414	930294985688781	668984679896291	666747807137927	244995471950769	147465075516024	104260450964603	705427744012674	890870617511441	221659460932544	201960476623557	104477581656441	690094900420021	559703835270904	244889754732776	148640115586298	CNNM3	10	45138538	45154744	-	2142	protein_coding	-	-
ENSCAFG00000012769	108998006129364	449289351069759	546226521621049	476940448554535	193065440852616	156315856633346	252803680782251	690486528560842	141551967349979	482303064869246	130661878172829	410424767285229	51890578623248	379502741866149	234883716973346	MAN1C1	2	74164215	74304044	-	2811	protein_coding	-	-
ENSCAFG00000031588	147849406403401	134052660379074	133668594337254	638647149665111	824199594591689	142658993255362	150437444676855	129792267093821	745318654389819	159076257276375	127683627257227	136214956700057	125363598393445	661648139083292	924139134206528	NA	NA	NA	NA	NA	NA	NA	NA	NA
ENSCAFG00000030157	824738343767299	437972131917655	143986310573601	145027234622526	395105016617159	7116704044079	296351786794482	184965186406269	152056258502628	134314251405756	102102942591449	283205179295721	147780479852548	128488496217282	141900242887931	NA	NA	NA	NA	NA	NA	NA	NA	NA
ENSCAFG00000017907	203213065593418	913983869482955	485572112883287	25740906318233	632401760770273	102998198839912	616687207580235	261072777435926	911440337411993	146677560908952	441803017020452	186589461247401	969538152103425	220137706741085	531093895416799	GM2A	4	58002384	58016023	-	2466	protein_coding	-	-
ENSCAFG00000031849	188703410316733	112362310129635	192685904811605	131006134287989	0.990713779844271	176595725855438	111321605160073	205785060143374	167000304725995	29464103998206	213471926596799	102059509284408	2251390710334	181752360752119	104465628293482	NUP35	36	26128644	26173037	+	6182	protein_coding	-	-
ENSCAFG00000013413	290932335731657	331222384224657	435550524531226	131668355228761	683630210552706	304414687310877	439196919728226	43030348210197	141213130346003	434568715917714	288522240271593	299495753285856	392671496536777	139320477477849	492535802962803	RHOC	17	62869583	62871890	+	618	protein_coding	-	Ras
ENSCAFG00000025892	0.709243970438984	0	487231783190993	17100505113352	283545953101726	0	0	780903775662372	142828206582631	776194989702739	0.6673156605084	0	430634200844208	118356014133034	1481854982115	SNORD43	10	25739564	25739627	+	64	snoRNA	-	-
ENSCAFG00000028507	174351895249636	119025057403751	165207068207807	402258239487591	292934891946154	167997657457464	0.792617521565877	0.93275923595072	327609069091755	390667676936478	118791026188515	119381624672887	118638296391517	309345520383028	328989563988949	PDZD3	5	14688203	14691271	-	1624	protein_coding	-	PDZ
ENSCAFG00000004696	459526640764705	36881617058805	345048429391055	30275644132409	190254494723936	535913657350069	466694969474081	524140240885483	370286192878421	310660737491384	462525557277629	392575124807192	413652157609034	378962164145794	140879848071248	SUV39H2	2	21715333	21749597	-	1699	protein_coding	-	SET
ENSCAFG00000019633	192866855807727	107891485045659	136525681046219	939672966524187	552010417439608	202235298741196	118716358178451	105670505319422	260902034246676	600988864636455	188669083666418	130450000432466	127419368563014	849155584284676	4624000574578	NOTCH1	9	48873056	49019038	+	9468	protein_coding	-	EGF_CA
ENSCAFG00000007735	132568966437193	0.226986406516372	160285595965635	0.021309040639691	0.596241490167181	141119527570522	0.160209514130759	155694210723962	0.125632287263447	157173440282486	133047359104479	0.140394278236806	136837035782272	0	0.545171392322385	MLF1IP	16	45820867	45858803	+	2568	protein_coding	-	-
ENSCAFG00000023702	572320031696401	643525645884241	561262523752585	100743770644946	974082031669703	711876779919934	492081869259035	52719680124455	117661610216783	228118825967152	622380837137483	510575957143704	531948323016327	919885938990413	113676899844032	LEMD3	10	7777877	7833895	+	2255	protein_coding	-	-
ENSCAFG00000004759	517045491453937	543903084062367	505123676358833	250564613161371	165790663769064	415865450003684	333706139598033	44716013086126	219749883506288	196115094203693	478210590144258	470443150438328	563618044086515	242491702399271	140263782323459	CLASP1	19	28595040	28827446	+	8034	protein_coding	-	-
ENSCAFG00000015551	268072571706732	309436545154104	442808659760043	163402304998188	135469864786492	199894359342014	275486527019029	529113302059466	0.749291969425257	218041945791302	242305991659055	340914944777551	459495550734895	136131668544962	146841635033736	HAUS8	20	45601740	45624065	+	3014	protein_coding	-	-
ENSCAFG00000015321	1454431029345	212857140312993	114776026416166	386719210560298	28980791332133	155678185689935	242581728734373	113541995207434	39729008266283	221139887289712	152399280484336	20918149108946	110786946672047	380059916751098	258264513626153	FBXL5	3	64684582	64727539	+	3173	protein_coding	-	-
ENSCAFG00000000094	481056119620917	538513091493625	429443714595685	139871396084099	870275571054625	427940221185157	679081084230964	407483421462632	16557171156119	143610898277504	479642690195814	542056222421683	471015544441059	148136675387235	695308423524953	LMAN1	1	16868697	16894639	+	2007	protein_coding	-	-
ENSCAFG00000031751	218616138923651	14775693078176	0.23713181843516	998721515365349	675622803334912	269844146065459	0.995480893886801	0.287923963834496	109722048805445	190195645977012	25440880948153	182779470982063	0.436637972972581	992050409970168	641072877771761	NA	NA	NA	NA	NA	NA	NA	NA	NA
ENSCAFG00000005263	220381247957451	195090604400904	315474529268962	502148030171434	554983182227578	23259970530574	190145598875901	241377476157968	401844483246926	639265827818219	252948935676189	218803090823	287235420186884	446066387784896	669268805440662	C11orf30	21	22149350	22235670	-	4053	protein_coding	-	-
ENSCAFG00000015683	0.650775829506738	0.130578201598128	0.44706572221109	205941566956497	246451231638597	0.568271645969469	0.234598095960778	0.52925378083341	0.289089349186857	966766161009683	0.612303975233514	0.0403822251917695	0.432177692603507	113124027845193	3917216242191	Q6Q2K5_CANFA	X	42073457	42077723	-	1116	protein_coding	-	Pkinase
ENSCAFG00000012598	289004161767367	167471283307734	242079948367909	171787938875792	70098345501931	243828516364704	118711677905502	248715461410797	0.580258477864267	869771582095504	31619153023226	157688759797239	342028890454681	179585319024616	959935956522843	SLAMF7	38	21581518	21596349	-	5152	protein_coding	-	V-set
ENSCAFG00000007234	1444037314316	153963153912403	228066264393931	103683062582008	108996611991541	167422226884719	172207937668573	21716403988507	106283445641399	253183810806221	155347963821745	181320441871592	225910869651449	102375260567833	134515513237715	ATP6V0A2	26	5912887	5952152	-	2565	protein_coding	-	-
ENSCAFG00000021628	0.68775172891053	0	0	0.829115399435248	472576588502877	102953109886676	0	103260003393372	203676586927104	548824740193856	129418794765265	0	156594254852439	143461835312768	513196530602597	SNORA69	X	91812853	91812984	-	132	snoRNA	-	-
ENSCAFG00000026824	412651037346318	0.630845337590956	32397749739453	177667585593267	213580068570131	152958906117348	388588460248206	708068594697405	356143060569678	62498817352688	388256384295796	105350407747048	357929725377004	163956383214592	228739025068586	SNORD100	1	25838382	25838458	+	77	snoRNA	-	-
ENSCAFG00000019416	473576751681041	525219131208354	556026507937467	868487240407482	61854792172049	564272877962511	39967606964985	606175068924478	100809285604211	133333104986349	486087664183166	514354390020845	566373150651883	728421459096761	71961089235809	PANK4	5	57370209	57386074	-	3163	protein_coding	-	Fumble
ENSCAFG00000013981	294051514751345	0.066480507747952	748274213017408	332024405850484	525180916785132	30585339944436	0.0341255833019068	433202094528031	453812249339404	120395208256812	29615176758329	0.0411191271113274	518647030213828	336925879648782	677831476003941	NA	NA	NA	NA	NA	NA	NA	NA	NA
ENSCAFG00000008669	269369427156624	435765178681752	166938404907459	227315805345164	827009029880035	27539956894686	571413933733039	145137671436239	175161864757309	548824740193856	270161734072492	456071344648773	139194893202168	223561360029064	307917918361558	TMEM144	15	55426421	55461319	+	1584	protein_coding	-	-
ENSCAFG00000014620	388248587113122	387892000477994	545962078942635	429911688596055	354511999725391	442571269907911	399622453563896	634347872698045	561845636827062	509332589576732	448987352061571	347027711444956	516567714772492	425780558138141	288910639450351	VAT1	9	20043294	20047696	+	891	protein_coding	-	ADH_N
ENSCAFG00000010877	0.181014792303455	0	0.153960062140109	106772618330234	360866877646747	0.103226817356941	0	0.181185421829615	112319940834848	202425836028313	0.178423936573458	0.00855802569578709	0.104673713839838	106192270333414	118091725773453	ABCA9	9	15586157	15568851	-	12969	protein_coding	-	ABC_tran
ENSCAFG00000029853	16336619360153	166443148657733	190284068813945	489375450983543	433214127080078	128250930616114	666270303037878	11333298402577	586673973068316	616571283951102	175925335502207	151852370686162	162811515287507	434790558142929	467689144866436	Q683K8_CANFA	12	5746899	5757614	+	4579	protein_coding	-	-
ENSCAFG00000015937	46666779849092	283813385768169	427696568134417	103281237681775	241710206952392	445401013168846	330222216661586	406507038854548	598509132066529	137978004543475	403288029013575	338318393150536	422094712442199	870253852737698	245423277581095	AHCTF1	7	37551605	37627869	-	10209	protein_coding	-	-
ENSCAFG00000032748	841615771292084	841520998066195	765237785197821	717025581688551	622161254022087	918499924509913	880722244345027	812407101363163	857962789182342	780773322975334	809741616673534	819639610726191	700314919629252	676728733376966	560959025146897	UBL3	25	10100696	10166132	+	4307	protein_coding	-	-
ENSCAFG00000017332	929015035412343	624999504129279	390824854356935	117104259016234	102076543116621	751969514612285	214436065313635	299867049854351	131917251820946	0.896936432545387	911108315147469	567838697756586	29397961444298	105626167279614	891182881942429	SMAD6	30	30940191	31013775	+	1500	protein_coding	-	MH2
ENSCAFG00000012551	0.882276681725706	100926797642735	104500114357318	0.513473611982687	0.836194499763804	133590630523194	0.977656791324868	0.426328164144215	0.0360392888396484	121388850042877	123086641938279	0.815547727532439	0.877431615661122	0.338462238807603	0.696186178243737	UBXN11	2	73714701	73814671	+	1798	protein_coding	-	-
ENSCAFG00000004071	177264866492127	251976703052937	164750433620085	406556697597339	262383186084843	196264528714285	21196964978931	180668230155216	457941164785002	376278690166621	180541022304162	232241441172253	172840484451562	390781331271906	22461765028493	PHF10	12	71953729	72171731	-	3229	protein_coding	-	-
ENSCAFG00000018746	0.483191884682288	0.152082313696004	0.820087058996487	102795772754026	149141265250751	0.453844642205512	0.187359495548603	0.79659564295951	124578140332119	392066765827724	0.320913229349062	0.366853677571817	0.560876103792081	106720513682886	138566276766337	CAPS	20	54175986	54178306	-	1597	protein_coding	-	-
ENSCAFG00000032631	178190220672274	843951148946578	925410930057724	11881703327444	509147128409561	169064321772584	911155638066493	625533739564804	120993992300167	347956181209091	165008963325713	906579438567052	619906182432384	117614992256418	307917918361558	NA	NA	NA	NA	NA	NA	NA	NA	NA
ENSCAFG00000001615	54751311847577	248272687305241	472957886459568	140848960385324	122604606855799	576441084970173	219204227516651	462261822910331	183757159656571	299021176267004	510250627150844	231341691678609	483438516185152	147804282444808	130323347831707	RPS6	11	39161422	39165148	-	855	protein_coding	-	-
ENSCAFG00000023327	789599116087991	415852327275349	715671602851032	12160359191717	785045261775271	882883864019077	480294275149678	740688330351725	964736970209909	607948716889212	676796648034749	410442288834379	564766165041585	112678949702852	547035718959271	METTL18	7	28837350	28838447	+	1098	protein_coding	-	-
ENSCAFG00000015755	185326708488672	153773217053606	184513811385938	939009984922524	648744192500991	190310955790519	135368852294798	153688360080154	896176982479256	898161197815135	190796998318141	150221877713383	188901471928505	112053031131866	405293670322051	ZDHHC4	6	11894448	11909363	+	1014	protein_coding	-	-
ENSCAFG00000002640	0.0980168734789353	0.041956459507237	0.0134669981102239	0	0.0612278024404505	0.0097817681602543	0.169603633184342	0.00981092668820632	0	0.10056510339487	0.0461112095363179	0.0778519772213601	0.0148783140002318	0	0.0292558592267514	RIMS1	12	34184447	34662038	+	7954	protein_coding	-	C2
ENSCAFG00000010494	0.14319121169746	0.204311634046282	0.262316165082848	0.805575845508065	0.298155576342509	0.333433836436344	0.0393287479483594	0.0955507917835615	130044609444939	0.761775664622386	0.179634920178917	0.142165814870709	0.362258002813214	0.398253675316202	0.379905738742616	NA	NA	NA	NA	NA	NA	NA	NA	NA
ENSCAFG00000015065	128189280583046	116827591535392	143643147933345	128697134779005	144267130767962	145230613807733	122940573621351	154603171747298	10953274230302	94149577454684	127333714182936	124454652855601	153911853264689	115579761949666	13004780231048	NA	NA	NA	NA	NA	NA	NA	NA	NA
ENSCAFG00000013896	0.439273684917048	0.0261156403196256	0.234709504160822	0.0588404477018563	0.0609776243229519	143691544766566	0.301626123378144	0.219843878192339	0	0	0.849571765636501	0.266522686265679	0.185219011115789	0	0.0242802659639938	MOGAT3	6	8674932	8679205	+	1860	protein_coding	-	-
ENSCAFG00000030493	225461071509092	278606773699476	349476672662649	282945438204748	411617325667031	221235515630297	288422736090378	328738155913535	28712616140689	617928675484601	218378906372052	258224816465161	312595723882094	30031947606799	479328797415826	ARFRP1	24	47249235	47256657	-	3487	protein_coding	-	-
ENSCAFG00000010164	154618636864557	108338605218885	158063838829195	221904364812354	251810882924891	134097886843473	113751944339689	130812753690549	20387481231584	297971582962392	142880238746324	138891273798261	128526671460396	202219521308671	252727439887994	PRDM10	5	4879192	4939101	+	6447	protein_coding	-	-
ENSCAFG00000031621	0.876755216086745	0.594531616685452	0.715612946052176	0.104650251219595	0.0650707867129607	0.848984145785713	0.386247565909361	0.669047411544737	0.154247329170268	0.227608653830088	0.824924159404532	0.361980428225018	0.869668609851758	0.09657404098316	0.15546056692953	ZNF596	25	37245728	37260750	+	5229	protein_coding	-	KRAB
ENSCAFG00000009916	219930515928384	169722256711971	263550906285661	868383144953892	688412060662178	214064221302727	196483629392127	226532536649188	656523742970377	151306130997649	205726702713244	163964906638604	285351979954192	864001679526157	616558140073718	WDR3	17	55227123	55253823	+	2924	protein_coding	-	WD40
ENSCAFG00000007778	533034485224668	205480775983453	104648894497785	845219692288637	16774515223274	59177677625677	178274182401189	12530757167098	10037983255819	185419540556922	510207931506114	187819308560084	113229368956722	796974575614618	204371257838776	BIN2	27	3563157	3598905	+	4475	protein_coding	-	-
ENSCAFG00000024784	106657891073666	849400498264544	999668270649061	946913215748453	306787424667441	116342640024944	606328943096757	103448090831247	104798838388285	2262134760518	129135912153757	705960736795132	916176223289682	965819568881586	306833568679411	ARL16	9	513466	515314	+	549	protein_coding	-	Arf
ENSCAFG00000014269	119636812377925	156896288741937	119789354172297	250277160108594	184634574112752	122515087527504	131437285391447	126011001557045	295483676910473	299513656663934	102999971027653	151386388393331	118099853185871	218566144962295	19838294826395	ATXN7L3	9	19198612	19202214	+	1161	protein_coding	-	-
ENSCAFG00000002063	266031437996161	996412122964176	13706740274384	380846414246081	278352803777519	190821515028052	152072599347134	0.332852758191088	236354369005518	715539947772366	211194406842219	132888584131069	0.504772689634237	381513891710878	333333365591401	SIT1	11	52190215	52191167	-	546	protein_coding	-	-
ENSCAFG00000016309	29981029096251	428467751342316	989407745877003	316002142084068	497217546528463	335852535308794	361753560431885	103795142490809	236579349367342	459724161008497	322287703029673	448282419850142	103844101314098	331138137902258	502720916598757	DOK3	4	35861693	35868226	+	2442	protein_coding	-	-
ENSCAFG00000025994	324225815057821	346964935675026	371224215764566	384354210166769	290297047223196	269639097322248	178103044280428	378620012442362	403279642115665	936362209800129	203372391773989	375554694283457	328102248262254	330645372816094	521505426812353	SNORD33	1	107012520	107012603	-	84	snoRNA	-	-
ENSCAFG00000000244	12468815916805	210202651528426	103844997930152	0.669220143664575	224062653438805	12486091182117	197035917284838	794995171939184	0.859925232482447	637701747576411	903983585260674	250134264866122	862078625960936	0.415674932044521	237914628674468	FAM54A	1	28830167	28843784	-	1275	protein_coding	-	-
ENSCAFG00000019860	216150543371881	496837363510983	121251933196474	0.215864364350005	274837441158055	206776491200967	518501170331186	0.870537982961306	0.484829474883114	113144982062426	194948683238971	462221162195024	104837404770188	0.195648149595322	42247252291027	PPP1R26	9	51199252	51202800	+	3549	protein_coding	-	-
ENSCAFG00000017416	208654229517733	141357708474213	287861749422186	759811198769884	718029823542085	241615708635289	95295817122882	297729748255371	727924424555797	709891255410029	210438394015031	149557599037455	239247267952697	684931329630123	696296061786386	NA	NA	NA	NA	NA	NA	NA	NA	NA
ENSCAFG00000015128	134714878127826	134930808318066	980162183729249	135403999552506	286447739171481	119539999812863	103346634904827	810379675753828	858836274875954	115748375657426	132370451487982	122549426555654	737870297352942	137505232793934	281597838985039	TMCO4	2	78946612	79022407	+	2736	protein_coding	-	-
ENSCAFG00000007184	132052819727193	0.44903564268981	137346903972926	183000511490357	242070226410935	156417068528208	0.630478965886669	218648424803583	249993905389809	810383023506937	13237452580395	0.502373326773955	162980643712653	19565105109539	397831959775455	SKA3	25	16981931	17001179	+	6119	protein_coding	-	-
ENSCAFG00000031827	205586000685083	275401297916052	300753304032915	190785694063595	0.572820107276215	24059293063123	331484062864061	322733774046667	241783819319917	0.691299979967683	249096389924543	261383130332181	34349707516019	203623250121348	0.603327820923483	ZNF267	1	104092689	104109459	+	3069	protein_coding	-	-
ENSCAFG00000020392	458929271153129	463316630971671	666235652774576	607102269887677	517556769818211	475279517328252	38302883619345	610353706804676	10770319759314	169214664087136	464387380132111	435733940475866	706309267569376	470255220812375	584466956418813	RABGGTB	6	70825257	70833471	-	996	protein_coding	-	-
ENSCAFG00000015840	534818201600139	498307736188513	473469971192292	125971394402358	22776262681804	723557257728729	180443827148113	545212817917002	168847059229561	898626108713447	535740986330336	508056521931873	457468277577086	128307581035648	366820311996436	ATP13A2	2	81196265	81215480	+	3675	protein_coding	-	E1-E2_ATPase
ENSCAFG00000000590	735632724732545	572067251941522	763727568441119	430586976069395	431450850993768	689286897250662	547673821937886	83576569708486	431509917566875	884460505897163	734429742049891	596503756214683	926346003691971	499985802278162	522449579043894	PHAX	11	15885595	15900171	+	3225	protein_coding	-	-
ENSCAFG00000008478	302972302848137	223627260811016	175100741199344	156254077786041	125568737494671	286120263653199	235640754165049	156152483028797	131910399332669	101596742313408	316357053870649	203167461853703	177535852136171	168177721396521	134350805000766	MOGS	17	48667224	48670646	+	2511	protein_coding	-	-
ENSCAFG00000003649	175279672603216	759980762495938	161912578439257	188851175307101	155146261030298	129094808635331	430614484945896	148383653779064	184802982194924	230934046523129	147513083939343	635735219163218	136664076962129	17970955921938	14260106731227	ALDH16A1	1	107032288	107047268	-	3509	protein_coding	-	Aldedh
ENSCAFG00000015749	615096188370045	465639117884154	570700571199825	631314647721559	479540875070288	578242463360705	379265745872953	552864927642153	751279314575242	699755670248972	54097056211881	410501046888359	598596649145409	677300942631704	381890246351575	DNAJC7	9	20857696	20879158	+	2412	protein_coding	-	DnaJ
ENSCAFG00000003884	462657985367756	760750880037465	539354253020727	620390418065793	14218510729665	395052630960503	725064482774626	592694409012244	691671479210007	103417452600898	479536137435106	717265796930904	473196883485787	606689258492004	0.738465937931062	TXNRD3	20	779576	844159	-	5504	protein_coding	-	Pyr_redox_2
ENSCAFG00000014388	575660515039527	55350470353319	473560204796977	526522680743031	191767347585317	581790380110432	695298335344436	474070682683578	503498980308562	504101959979082	602342886220301	53601183873955	488182355779711	528513972284617	116188103043079	PSAP	4	22571938	22603939	-	2010	protein_coding	-	-
ENSCAFG00000000926	363496409274034	236635411584836	266359877737779	127811583096124	10217872183846	361246214070167	214650716029665	336551122170989	154296737724156	222731962343796	410409150967328	201498814950884	271283740805427	170603263615184	0.828785855227417	TTLL1	10	22455605	22489371	+	2997	protein_coding	-	TTL
ENSCAFG00000014199	207964416410137	19912342265832	230885665430421	333763050155636	163290293559292	167704044530297	142709801012785	213960585754663	449232546961942	468285960690636	169015438780681	192411851879694	191555865793963	308900802843662	174239321368848	MOSPD3	6	9079784	9081804	-	705	protein_coding	-	Motile_Sperm
ENSCAFG00000000210	350322825014446	204340396035176	150801383972727	112560860421507	414565033783047	400627073517282	173442514138608	145980024671384	952874499423124	980420744418608	323954233865886	146290930929892	155193776256541	863527151806433	532541268987021	FEM1C	11	5180425	5271891	-	3019	protein_coding	-	-
ENSCAFG00000019842	132426910884167	12804809919652	14551989257971	107602444407441	122956624311391	131465139340308	110832380674692	141444100061037	100634919867395	193692694678115	134916125221808	116318591550546	136327989209151	907275460020809	137555503101702	NA	NA	NA	NA	NA	NA	NA	NA	NA
ENSCAFG00000005097	213163600656707	892539444334213	342760854450324	375897341757719	385160758542425	266757174860042	709859094491544	337110754197534	375839360656725	172833937882968	210847260072562	910246383449639	319617494021068	376241824744002	332753805507693	RHDF2_CANFA	9	4226264	4238529	+	3488	protein_coding	-	Rhomboid
ENSCAFG00000009689	276689918666874	166432582690331	20622910217614	337922332120422	185265084895152	232813486739751	205634510886326	23893788833016	526994910812503	552510643400621	31988613654331	16877517735129	247057071400661	389804668060987	31846809405044	HLCS	31	31938087	32140512	-	2510	protein_coding	-	BPL_LipA_LipB
ENSCAFG00000015314	127266720898172	991478270979435	901445098964552	14310025349406	143496373483837	758596619059759	933287957346352	638032538657029	639979305056852	926019947396594	937591619288246	11400872956911	99299793225207	164116522046701	136234979092124	UBR4	2	79402974	79536676	+	16535	protein_coding	-	zf-UBR1
ENSCAFG00000031402	446691393327992	277666958619959	486714782154576	177941247799384	168875563373953	434929756023057	270766616865144	530314253265154	342335619526562	431293239757241	411513227442045	235243912558181	527108643579972	191216973030265	17313246639121	NA	NA	NA	NA	NA	NA	NA	NA	NA
ENSCAFG00000011878	169857902608488	136211304680818	192628327871589	192799663858918	13387225043709	168541774038871	125971374933511	189662601354719	231813762252838	193331641928916	16619267181442	128804434837617	197588848399176	194968133259206	124769341879187	BZW1	37	10005686	10017192	+	1353	protein_coding	-	-
ENSCAFG00000015204	180115375861492	950150131540839	15525998528984	174168900830815	146390158404568	167892763815196	827992334528869	137256373741343	135151725549519	103906222397769	171088802310565	838301107799156	13463664285335	167613871763225	13922852689579	C14orf101	8	32238492	32308503	+	5005	protein_coding	-	-
ENSCAFG00000004151	14168821054732	130917889702757	130743592840421	37943762289249	176045924891579	149853836160641	198541838801831	172267640802638	36127134606195	132264358504771	154980914437696	120491940652948	159314341378355	387820650083714	110639846373546	ANXA5	19	18419429	18451344	+	3392	protein_coding	-	-
ENSCAFG00000029425	114441628406366	0.995766474204008	121968672587679	239826122607613	265907844803221	0.843225753925748	0.749090325260517	0.85644489148131	466248533768661	623053156987275	0.714486890044809	0.838892201179823	0.795516525593448	211203946049523	291569150468657	SRPK3	X	121595007	121604050	+	7169	protein_coding	-	Pkinase
ENSCAFG00000006596	0	0.330702373882454	0	0.128959033062199	0.148492250904282	0.0948926281228335	0.166490669830093	0.0713816205704375	0.197116696853254	0.270994148451685	0.0447323406887013	0.177009282458817	0.036083515127035	0.0330574535415648	0.248333906403142	ANKS1B	15	38129189	39186359	-	3819	protein_coding	-	PID
ENSCAFG00000016008	165895131105326	111039333482493	162055884718588	443265899236321	392177474906022	180198475923627	997471855674575	147532239068796	608323572700102	86485239461023	182492310699155	100243116116725	153155135399863	406340647761168	362767114709095	RPL9	3	72988909	72993585	+	1315	protein_coding	-	-
ENSCAFG00000010720	131865982065251	126804042776159	126568622959205	189868783451686	251989284016755	126408221009795	116918381441701	130131264505558	318575516521267	496713978680476	112187667180725	124652196400466	129683621858158	156000071001314	330763983226355	SMNDC1	28	21661935	21672928	-	1568	protein_coding	-	-
ENSCAFG00000015394	356579558810937	175324107623474	198616777861297	464727102868165	493646882257782	173118605159762	0.794090006345856	144695546156317	36532055336734	615243020854258	281094324936022	0.669779072607439	175545151936493	33504887228035	278063173269178	NA	NA	NA	NA	NA	NA	NA	NA	NA
ENSCAFG00000011541	3042377002944	344726452219058	482830979987978	358926730981324	471560294764161	392919252356033	569738233047605	578107975987263	408579613517424	326428478345716	278598308731249	374747049779621	456873560752278	461546033608389	62804954626864	C1orf31	4	5447504	5453998	-	279	protein_coding	-	-
ENSCAFG00000007035	695132479172008	544629808120192	667446323900602	109645455993608	768277504856562	784117669445842	449759550179555	703511242631263	166239836705576	723607253273014	751891632026494	54925914933341	648784002217912	105391962917575	790406103718341	MFSD5	27	1941691	1943043	-	1353	protein_coding	-	-
ENSCAFG00000031786	0	0	0	0	287932739999221	0	0	0	0	129038323182649	0	0	0	0	538632600558202	NA	NA	NA	NA	NA	NA	NA	NA	NA
ENSCAFG00000013673	14519203165889	136293745775824	139290325268698	299709862906964	11392755466938	133711940247881	961276700274497	133090671040346	154492462972855	319421806462032	147153962936802	981247282033543	112129219523969	303218101303036	400420009062767	CXorf21	X	25664905	25665795	-	891	protein_coding	-	-
ENSCAFG00000016893	558547658347067	503314784654913	487650196925711	670262510024807	529926560938141	495477836869302	424730480173833	495414660348311	737599224901571	473025797867808	506707484589429	462377847334751	441436550289114	708263786269544	515400086327218	SNF8	9	25152087	25162120	-	885	protein_coding	-	-
ENSCAFG00000018475	214111387302335	180683626879825	289134634467194	0.309744998279583	0.458564883722468	214897273035694	139122000626598	220436449292588	0.565243703234895	290114209987726	193395632932246	153056252764579	267434285376026	0.221186441506478	0.68167991989477	TEFM	9	40860706	40867819	+	6346	protein_coding	-	-
ENSCAFG00000010646	35459817176777	326461579655281	459977340522962	376038863421533	417623362374786	344498274134511	296785251963211	421291568405368	413134078436716	627210724751401	339849264865968	295568059339817	383642779935075	386439782015412	398794197121427	RRP1	31	37732618	37746203	+	2275	protein_coding	-	-
ENSCAFG00000006835	0.371581502823698	0.0418570366174094	0.188091201093981	0.212190670945514	0.0977323405779323	0.565998139661349	0.0483433510972294	0.137027492654711	0.185336041184853	0.0445896877611799	0.423217859658925	0.194168734657539	0.148430573319848	0.0271965564573968	0	NR1H4	15	39552805	39607730	+	3306	protein_coding	-	zf-C4
ENSCAFG00000000281	114917828764461	617370532782903	107641357876665	157394587759048	11191077494608	104957432189583	55758272083621	10401597642435	208649794387042	150794527651861	952419112028676	592132248042015	991251240225442	179300890122191	828418841301566	ABRACL	1	31260832	31267446	+	978	protein_coding	-	-
ENSCAFG00000007154	0.0254437298812191	0.0544563800386811	0.0349583342199816	214714862409801	286724719392104	0	0.0419300889001007	0.0254677138414145	0	119503862390706	0	0.101046106085235	0	0.990722988258578	408578080911144	NA	NA	NA	NA	NA	NA	NA	NA	NA
ENSCAFG00000000884	206692926109107	0.506634121285843	226870785029965	0.417615998697988	115409189764122	139435857806326	0.142718033447812	153721073482068	0.629216095559081	167178434142708	205338342139649	0.630542096736406	196310477718856	0.385387173976808	0.528471013960649	WDR27	1	56652683	56717976	-	5430	protein_coding	-	WD40
ENSCAFG00000002283	729039549465274	518441825849677	543317753939816	255194325688272	598818146207816	813593114463661	335873515586645	529005004997917	210131671490491	604098908170794	692994363877262	481925677057384	425300168628962	249287151154961	69765063622612	FGD3	1	98624895	98655103	-	7451	protein_coding	-	RhoGEF
ENSCAFG00000004253	219010122544894	142176120204405	190089909706681	166909210306543	10579341008508	189481793682482	176255023068698	189457329183221	150292715738739	122150876027582	201723782891255	169998169007687	207925756810554	16142402619326	926460628268138	UGGT1	19	22419831	22533441	-	4626	protein_coding	-	-
ENSCAFG00000006996	129160387841013	133166482741247	115835193626388	386222403748812	455021737518372	155821749971127	111426874880051	867506774422173	575257736153103	102262440446225	149129681040807	113838272858581	839512736266867	347036950801169	369074473717172	CCDC92	26	5742783	5773467	+	1781	protein_coding	-	-
ENSCAFG00000005078	782391069384543	106637624579577	858786504845663	218869143001915	176284980022726	845330093143595	773724953524042	962910155100329	272938231985848	283466377478229	759121733967391	108636239201083	793926427893849	207013748049928	174555051662513	UBE2O	9	4254348	4311531	+	6318	protein_coding	-	UQ_con
ENSCAFG00000018237	0	0.187652117528435	0.0688362784199195	0.211396972703689	0.0625929256295201	0.124998257036804	0.392180544524783	0	0	0.228460629787414	0	0.17409820264796	0.0760501899945622	0.034836207250341	0.0249234518173447	SLC5A10	5	41039079	41095411	-	1812	protein_coding	-	-
ENSCAFG00000010235	0	0.00736767647421562	0.00945937634588914	0.0248998709370816	0.034405697327678	0.0206124837024743	0	0	0.106024275190933	0	0	0.0205065508785142	0.0104507010670519	0.0478713844514015	0.0136997708760893	ARHGAP32	5	5424480	5686210	+	7036	protein_coding	-	RhoGAP
ENSCAFG00000002732	157808627211159	81154918056675	23108803936773	276927417294907	225460802916936	138645900357614	649505070667029	180005271773291	374623723005193	873678982054775	138265029194281	738872944455078	214227454090679	269121474077193	267680464211711	CTPS1	15	2067567	2093057	-	2885	protein_coding	-	CTP_synth_N
ENSCAFG00000005865	499032126979376	149031918679206	376705378681895	0.192373851067431	0.344351109551473	803488316852873	283291419425915	47481781042628	0.601461062066615	132301265955511	539141575508225	131066067803622	336910362309563	0.403472083973269	0.505159895895174	TMTC4	22	50485458	50554937	-	3129	protein_coding	-	-
ENSCAFG00000030390	774695175139757	566165005507503	113827828695533	816531323247855	559283724337699	64982763435356	584438039636831	108094013158377	783401588910781	947771446493684	683768848423593	494967378056583	120020495810054	929768666900553	529267814846252	MRPS15	15	5835470	5842533	+	3123	protein_coding	-	-
ENSCAFG00000009698	384210218281241	447764716420161	511459126964574	249440107001893	177618332048326	406739871409664	39614216015923	500919799281524	31090224165265	367340254446029	415314770883672	436422553972834	474604953928787	23530531172856	185549241566981	NA	NA	NA	NA	NA	NA	NA	NA	NA
ENSCAFG00000001045	491058660712692	424281004119451	705545000451033	508687147349036	406298958488297	523248650590553	318501114866854	709399170791151	567891408497797	473643882076774	469749589220299	371338190579798	67196963785395	52732803252168	367821772190603	NDUFB9	13	22578333	22632214	+	1051	protein_coding	-	-
ENSCAFG00000018843	967076615354806	30767332107843	694281911403058	0	163270222515389	939027213400166	272795065903611	479633796951937	144489187194352	208574469401888	942695443635667	311400437486475	700917086978673	0.121157787980073	0.866819475873868	SLMO1	7	77832134	77836448	+	521	protein_coding	-	MSF1
ENSCAFG00000021495	0	0	0	374164898206676	53316333061863	0	0	0	367662351786361	221138173704484	0	0	0	647417513206338	138957829824703	U5	2	84363087	84363203	-	117	snRNA	-	-
ENSCAFG00000012406	248588498316025	179306345847421	227550411176766	449526791599922	434394013500084	239062100396886	161470804085534	219093344326533	448980843853761	739759094026792	224476255187804	161226752112016	215133330492868	430548762649898	422383374973915	ILKAP	25	48672594	48689468	-	2459	protein_coding	-	PP2C
ENSCAFG00000004090	127109899492086	0.5130751443782	0.857891776446337	0.551114289086657	0.45969130200722	0.956950547313151	0.376680720033034	0.825877108938388	0.44907910691665	139820599144029	0.692395320556984	0.276753643539762	0.660073056562972	0.511684069943845	0.610137855101098	ADCY3	17	19154571	19232198	-	4704	protein_coding	-	Guanylate_cyc
ENSCAFG00000016425	155070898876071	164298101893174	169671303322981	272029573649323	314787328477414	213942152558625	220009642934646	178859408592682	260459038844537	218868255392047	173441681174672	165430993160609	15393711251897	261775654788357	304251233647434	RGS14	4	35985495	35999391	-	1768	protein_coding	-	RGS
ENSCAFG00000008606	823372897332438	641536381764715	807633945994383	110517710466095	905385161142959	786756210475743	531561400040323	825211079011825	940168839964213	106081191517734	747742952363971	583610941467139	824627249489424	993032227041068	852976299952479	ATXN2	26	9074258	9188414	-	4798	protein_coding	-	PAM2
ENSCAFG00000018038	271806072503563	195939806352353	306566131890842	153709058482127	929203395575608	309229221072796	201769322510614	322270142327097	133475243552708	104788436279956	261549959480701	203130726314667	30718729275245	158752977040716	690817844787208	C16orf62	6	25693017	25709744	-	3187	protein_coding	-	-
ENSCAFG00000015189	136210221602623	842397330185273	142425103638309	601383313105567	481785017741047	122340071187239	880381532990236	136515680246171	741808227118449	140961366017723	117838687486191	837753339859122	133721485281631	58301637515259	570236144993813	NA	NA	NA	NA	NA	NA	NA	NA	NA
ENSCAFG00000011502	208687742858326	19204105742013	248793274050156	149774728148428	107534422285449	237436760761902	156899542318241	255212917152562	175548085118924	1976358143131	231113259167131	18058873313666	268087123244695	16768866403106	109469685704926	MRPS11	3	51705938	51715164	+	1118	protein_coding	-	-
ENSCAFG00000016851	247751500005197	287378949645845	297239880833242	441079695243418	325000039812505	272855844448198	219816652019791	278540336638884	347465110750729	290001376919477	29263027483035	242902626828949	306900319354079	383907227129372	286549735332959	SLC25A44	7	41652338	41665796	-	1026	protein_coding	-	Mito_carr
ENSCAFG00000024028	39308201908041	348872646661555	31075676618642	114520496099314	664530378059716	45143700417663	227494507075722	256056420785763	149486016252725	118607573455149	469643461416221	331417338460452	284129782000302	118654276711605	865979465247763	NA	NA	NA	NA	NA	NA	NA	NA	NA
ENSCAFG00000001833	980487080190396	0.490657484792966	355359933039585	0.0141729128108589	0.0146876950583645	115800250094758	160804768806416	39891898746841	0.0278532084686637	0.0402069406735425	109729439664225	0.490234565964419	410446479955112	0	0.058483935111407	ABCB4	14	13542668	13614146	-	3861	protein_coding	-	ABC_membrane
ENSCAFG00000012508	565724729315806	360936601877707	489622518142863	231810576348481	308867524968514	578652382752004	475320146143889	515725787311088	151268342479325	572984416125563	570001521988726	329927931621737	505998707697873	256044413956972	363417680552339	TP53BP1	30	10263817	10336134	-	6114	protein_coding	-	-
ENSCAFG00000010172	992440915811914	691480707098227	758247297417701	114472793052909	404469962512756	771255054520175	487321359100241	661972548224595	71562367865623	232097521430721	74645144707222	650482821951552	650510957510545	128799191850654	337049368481058	MX1_CANFA	31	35905235	35929863	+	2720	protein_coding	-	-
ENSCAFG00000015990	63217212916323	940163051506521	853701153022221	432861032658874	46687650622921	711574930605248	98251431145611	112470853625936	410255493802565	105089326329085	668476209483197	940519582205526	875522212543849	377145671963889	578292595438079	RNF216	6	12185860	12348886	+	7130	protein_coding	-	-
ENSCAFG00000008799	260334257384662	239700612423858	349533075314009	141274761197888	90808834653494	27238835870671	251177675683721	282109028878623	120368869215351	162341435754821	289606273580116	183359056620746	372653386874335	176373668119815	848619099623902	TMA16	15	59720507	59750199	+	612	protein_coding	-	-
ENSCAFG00000030844	151305380360317	47167117342489	379617111077504	896165601302621	698591478656427	170693272043997	200559515081003	230464355399699	763698645938844	150739316840822	0.866543234515256	529042264990608	19971441198572	805049603378316	654511517290268	NA	NA	NA	NA	NA	NA	NA	NA	NA
ENSCAFG00000012440	0.331118485573848	0.0506201448462939	0.441940958826011	0.0228101777251882	0.023638678874675	0.462623811829251	0.0857478183175882	120261963101742	0.0224137636301606	0.0107849797096393	0.400556294761191	0.018785562031686	0.315930051473867	0	0.0376500997857678	SLC16A9	4	11864474	11924474	-	4798	protein_coding	-	MFS_1
ENSCAFG00000018586	898682064775098	398672453086638	736354902285481	200527737427126	14697846381083	753358825693434	328509718823942	634576953899078	210591912945449	192977684024967	611874172227141	389343959516327	649826699042088	226316467629473	988411345333382	Q866G8_CANFA	4	67701614	67703002	+	1389	protein_coding	-	GTP_EFTU
ENSCAFG00000005402	687733865229259	418135759670514	662828507169446	160637339934218	118151958309	741529801859101	348272407497454	634847865018469	192310904346475	264779935881281	700222910222821	400331549438781	649967842218697	162674542400369	116603583664916	RS3_CANFA	21	23181391	23187111	-	847	protein_coding	-	-
ENSCAFG00000006224	0.562373980100291	0.358223384915218	0.165572570571099	0.403551743087953	0.88660386515584	0.400879365930422	0.154461047252052	0.160829739798526	0.348953869283958	235071835622855	0.667709357063272	0.412113115850873	0.0406498360678899	0.167583736825534	0.825958781996392	ZNF703	16	27669462	27673808	-	3390	protein_coding	-	-
ENSCAFG00000023017	329065006327341	141547884205732	164003534128823	213908237380949	165250662077765	238248277036971	122279702043279	209895955724977	324840270834698	559022214806047	300505474412312	105699828668265	239955375594783	197400222576773	263200153861289	SLC35E3	10	10892855	10905886	+	1407	protein_coding	-	-
ENSCAFG00000008615	12411008672702	986554887421145	144950003676367	159403611907632	171276625783021	118242689733971	851455674146359	146321517084996	163426791798958	194033328375432	122576103781014	109148100898782	153077883265526	143851695842581	165788781471428	BRAP	26	9221896	9251053	-	4195	protein_coding	-	-
ENSCAFG00000006604	242321386084753	874351637901064	267692637558719	150694912752739	567091906203452	343578286101813	903393441527031	254432648361267	211773514628944	644838914522275	275303642341435	100533102777418	171723669013567	151495698090283	375186140526698	VSTM4	28	1023985	1024882	-	1155	protein_coding	-	V-set
ENSCAFG00000006454	957508214607292	106813818887425	780205166248881	135023028169217	958611419965559	880001968559428	127512505014116	803142695229649	124691834014608	144418161902923	849646497610695	114041506840184	770866754969291	142271183791051	722984925211828	ELK3	15	35920946	36015613	+	4916	protein_coding	-	Ets
ENSCAFG00000003611	519246833599256	304436233077033	397784351002297	789866925036026	787889753211119	451611839208943	183066814649308	367280311570544	671014379560175	194873876135389	492103661792551	308692211274588	320049822036184	912888317550409	849122512531152	PRR12	1	106904548	106931532	-	7212	protein_coding	-	-
ENSCAFG00000031967	0	0.675827352967006	0	0	0	0	0.130092658430921	0	0	0	0	0.313506527401842	0	0	0	C1orf150	8	419238	549584	+	1150	protein_coding	-	-
ENSCAFG00000024307	0.926359471593775	0.826106989702442	106064061647019	297804714899191	250754924511731	154079484184142	0.508865840801222	0.772693902943597	512101132845289	264011901259435	0.871595964745665	0.613150521279113	0.937434995035011	364998138822961	138248861305189	LOC612507	6	5819091	5819384	+	294	protein_coding	-	-
ENSCAFG00000013114	0.029087865497017	0.202331362681367	0	0.0876667996839577	0.145361590824339	0.0145143762736744	0.0719031835287853	0.0145576422598794	0.120600555155811	0.0331600978191921	0	0.216596747744384	0	0.0202253148150009	0.101290952531624	RGSL1	7	15802823	15872257	+	3325	protein_coding	-	RGS
ENSCAFG00000008227	251129262008824	503890985420162	131114544588713	217978222855674	244720158693606	432317623258575	398330045091911	151448004976945	380038537798257	266962407707811	336703669368554	361529830181585	108641325358207	208664544972209	273591245858181	MORN3	26	7568365	7579807	+	723	protein_coding	-	MORN
ENSCAFG00000018945	0.710775814867578	0	0.505121503092174	0.768230035329852	594037957902105	0.489194042658074	0.121171617598995	0.196260913577034	0.667777665130331	369097761482116	0.438151103227978	0.0973359898790816	0.483649642416822	0.579424691220035	865672765444121	CD40L_CANFA	X	107010890	107023007	+	1852	protein_coding	-	-
ENSCAFG00000000448	0.265306990004806	0.0387155347990199	0.0828449365680753	0.0581526210018346	613194489438908	0.216628222715855	0.228543491996404	0.0362123285013949	0.114283993514889	166484614334045	0.124811430658319	0.0838113557912071	0.0549161573871467	0.0503107392701525	796681712969472	DDR1	12	653779	670330	+	4876	protein_coding	-	Pkinase_Tyr
ENSCAFG00000018886	111425116079826	112462691819854	113937278530817	121534811604999	794399106917732	111711111994683	114588355695128	124550565179003	11749650709202	156780461092547	103952279664114	113516079539072	109769502175975	10734753619708	715224124097737	ZFR	4	75038344	75122798	+	7486	protein_coding	-	-
ENSCAFG00000010988	783214200484767	543862215122509	707831204046792	111205738773946	582747817724407	107690216169806	565040102905007	923321809483675	113396627384262	165873980417047	8187922214827	563332041425185	491398535932655	789040094220224	592222499425451	C21orf2	31	38183532	38192942	-	1844	protein_coding	-	-
ENSCAFG00000028867	158018588362651	135943940667211	144739434842812	234076538707453	123869904426693	161820269191618	122544620228444	132840058972952	252642384821797	394425971255847	148677018150131	117921610491734	141879026808285	211128817020019	14437228451355	ZNF22	28	2437076	2444494	-	879	protein_coding	-	zf-C2H2
ENSCAFG00000016105	257655658950033	363994687107558	132021740578391	149669464011953	120047556015343	235916530560852	365748514687532	153207048871394	124907395085157	35092117681078	203219995826612	350367624116076	169091286056474	158458407831413	148901983251649	WDR19	3	73147259	73209698	-	8380	protein_coding	-	-
ENSCAFG00000013137	950477269938613	970728331179968	747295626703128	122208705332363	970738533708139	854773112976324	951419088853129	859129805303131	154547718475324	237926011970983	929991506491961	972375689339014	97646990764674	1248894671425	130342112469927	TLK2	9	10689578	10804220	+	2512	protein_coding	-	Pkinase
ENSCAFG00000018917	516734892748402	545024086456186	493728206966873	604217847338437	692831034215825	488720863896574	649519539610185	539533517730366	562511088109747	793135753366886	52177729264514	596193077174987	477798899031907	553267399399657	762096847944856	GOLPH3	4	75306634	75322583	+	672	protein_coding	-	-
ENSCAFG00000014554	116265245457896	413383525109279	990116622421247	110103626763954	56992382583493	109619570102393	354093755326568	912280429480349	970019280661067	544811575516141	109569732422053	374148122394755	84442295230042	116238116252168	37211553679649	ACOX3	3	60152177	60206200	-	4806	protein_coding	-	-
ENSCAFG00000009360	962607843046253	553811314823537	608575368683282	478846576564303	196021811105888	795047946647864	549231279794508	606115166433335	429349086342836	261430618469501	933748319955765	53421720381715	576302498085677	459880551832859	118524308262642	ANO6	27	8885760	9066934	-	5932	protein_coding	-	-
ENSCAFG00000007603	225741638911109	151853484834394	198500498403633	0.107164575437209	300438301163239	129426766714679	214340460216272	161235461080897	0.027711100262191	633628563022644	188185492388269	155145662202442	211348980698803	0.110605496613018	419401427730558	FLNB	20	32394484	32533275	-	9702	protein_coding	-	CH
ENSCAFG00000018916	204007254418404	187387055147336	732271048535137	379157266932748	105135016318618	212075694523116	112555120511828	821052386532314	352429150413191	698672393977122	207942557881269	170814090163981	696756459792877	224595682249952	250332270208548	SOCS1	6	31511024	31511557	+	534	protein_coding	-	SH2
ENSCAFG00000020385	350702544763352	424882439709051	266716955022398	321665256338448	370276482227175	402607902443145	449583239020446	284664676725409	326484750744819	304175908202176	380329995598452	445748127111516	263140081895651	344389199870848	431583650445521	C16orf70	5	82212751	82244193	-	5682	protein_coding	-	-
ENSCAFG00000001796	537125795922353	876057897957952	701014756162567	398849102797479	412713428993292	486806603894454	936888483864616	709694328481425	315776960895545	240839133285006	561160462351564	838010518704073	741201346787836	347835896639783	387167630683373	TMEM33	13	39013810	39033586	+	911	protein_coding	-	-
ENSCAFG00000007034	145981048490176	296481151159103	999378581397721	236558256926619	142751810019254	138521231057325	183176402713271	100228896834965	226758723785007	524090083990082	130003197006661	320509584192601	102968569716335	23288105408923	114386820466919	LYN	29	7367481	7447612	+	1796	protein_coding	-	Pkinase_Tyr
ENSCAFG00000004993	0.24995382218114	0.427974369995626	0.137369313322571	348338042485197	198607077282707	174612102671235	247147396248171	0	630679616524498	416022277887665	0.705531975867912	228310783308886	0	351765892225052	23674863737755	A1YV61_CANFA	1	111745413	111755876	+	908	protein_coding	-	V-set
ENSCAFG00000012309	276672695516007	22668375797435	166308448662526	0.885969026825094	307849891939017	33219536790101	32058547970477	263952237245533	0.512101132845289	147846664705284	305058587660983	291859648128858	137802944270147	144281617228841	215053784252517	ANXA9	17	60085445	60093413	+	1050	protein_coding	-	-
ENSCAFG00000025016	219845424455161	425827791994551	794229450343472	0.155902040919448	124404777144347	374268285513958	119770491657983	144069768837042	0.153192646577651	73565299119025	815227792666672	443860710474499	137606643779733	0.179838198112872	271482426787151	NA	NA	NA	NA	NA	NA	NA	NA	NA
ENSCAFG00000002238	120972933825819	108508373751199	114098914618958	201887364950086	108718091182535	113706298587778	924959678079014	102411100400515	201277485350631	146974927295465	116699299336348	105529856816847	118163238937845	185669003303034	947961138603665	MIOS	14	23172241	23206306	+	2968	protein_coding	-	-
ENSCAFG00000016442	218250520804392	187266594613711	167877881733134	423279829538416	308812424170197	206874590608921	214318799447846	234200844330065	54236453518856	477116557201766	190019786101204	141948519349217	181207460751276	425769159752497	265490284395898	RDH11	8	41653831	41669796	-	1616	protein_coding	-	adh_short
ENSCAFG00000007884	132058052823315	129876862847495	116063316646109	403483296149196	229107801917296	12592050566116	137007182826322	134858294184417	440171733443875	391906853850696	134312014213988	112533703446068	981988000982789	349445318523916	171283120037164	ING2	16	46845313	46850643	-	849	protein_coding	-	-
ENSCAFG00000011443	305545563356932	492032171711567	31093228279039	27518054205394	126292019341286	29613811205909	22032574874346	442593738682624	309026545682502	289957898452172	285948595675324	566569581893146	328667941793741	222200946073511	100574722376716	Q95LE3_CANFA	7	5932705	5937127	-	1392	protein_coding	-	-
ENSCAFG00000008810	112380344748949	762555024602511	138015310093382	110124414671877	14000816771413	911626292523517	483686483325892	120341464535622	743715338157059	484898207029604	110314754832592	757342661501079	133180922972012	103240930723697	883862129884306	TMEM192	15	61088335	61109254	-	2892	protein_coding	-	-
ENSCAFG00000011265	136424621091263	177290577236567	157411695421481	38333874674109	272014044153667	131105300445083	196718777182855	160554583365253	345191772370874	365938985223704	13934111816983	184019921486066	171736660786895	361940072434306	29484745224548	PTPRC	7	4156687	4282147	-	4210	protein_coding	-	Y_phosphatase
ENSCAFG00000028770	715868487879704	4600050314713	826379777569305	131733468597445	112661698193125	80256108492831	551736561933215	97840575491036	139010402953139	180287445100216	724994686464871	482736723415503	817215384848905	123883389144436	132487638063499	NOL12	10	26917584	26926476	-	5396	protein_coding	-	-
ENSCAFG00000015377	387427868804367	542002571221178	53923638472207	317455920663961	239492025291522	372544260714624	701644444726895	452425247141618	23186263783193	415212849200102	368321459918751	475808347947478	51611016024716	315686190174795	246936619126139	KIAA0586	8	33771974	33881364	+	5921	protein_coding	-	-
ENSCAFG00000018817	224605235678412	244037538489133	292432320016642	132876652172649	918019592976881	237514630703473	234282198319601	306700325868382	157581359359391	267190991936482	212519284035594	271872848062617	294232363064847	112755968807228	12190668463788	AFG3L2	7	77749612	77787518	-	2508	protein_coding	-	-
ENSCAFG00000032077	206041176873093	744734383895059	240115880336398	155068146281972	132370289906232	204061754066512	97933663625	234020431463083	145426135658133	210372687418715	191653517519312	853974498629049	267653436114712	152235125844384	127587464765834	TIGD7	6	37934889	37937461	+	1161	protein_coding	-	CENP-B_N
ENSCAFG00000023111	329404421826106	166302221252016	16934011309127	683070176472227	348919047844624	196611841797472	129477202711782	128099770876333	615934971916472	317485311760356	351452914534424	14302374607295	168186579551933	724601819858906	193660413006563	NA	NA	NA	NA	NA	NA	NA	NA	NA
ENSCAFG00000029457	154056387275959	15063184783144	196546348419348	121050848317546	681655927658695	189891291568759	240277197920141	240481074569452	177605983800434	147398644509207	207501467606976	166609718918479	185129207958884	120507941662725	72531776325167	TIMM13	20	56666069	56666167	+	99	protein_coding	-	-
ENSCAFG00000029534	707859465793939	654061229673107	799630795199699	555956084608001	759812580627518	64110463636619	638847876223273	748841178113599	613090020844283	120297596747777	652749586641047	679797317070321	802423976728339	561499694378545	77539578732041	BLOC1S2	28	13037267	13044866	-	4508	protein_coding	-	-
ENSCAFG00000010876	906251963513251	369451682979085	678105551924733	222389000617133	130686284222836	667844195949405	395151223979969	58040196872525	248188703155275	103936126098385	797204525547903	422423598283481	722413667404425	20995989223814	139148552609345	TET2	32	26021552	26144313	+	7468	protein_coding	-	-
ENSCAFG00000027358	210511833544788	774385508608028	271155079341074	114994701052106	129033955469481	853466360219985	151774768169408	158032700845508	204172495138752	197985968387945	111412701580533	587824738878454	109842926592146	114353636843511	124357188285151	SNORD49	5	39489996	39490064	-	69	snoRNA	-	-
ENSCAFG00000017158	276716215759639	119807690875705	378449385064682	742475622460706	300990055361899	291608349949712	799073054372254	337454615116414	953315783375584	462186203786455	317445194743862	897298464194031	374565049861808	737496535492639	237172571122784	IRF2BPL	8	49862261	49864048	-	1788	protein_coding	-	-
ENSCAFG00000003180	502462311808292	196685657668131	738370063116238	0.0455444164483782	0.648981582213689	543856336621503	369035733573316	875411064972853	0.26851744793386	0.90443028346553	519856394703173	179009715702152	672384320252796	0.118208253815764	0.892701414031983	SLC1A4	10	64482509	64508336	+	4806	protein_coding	-	SDF
ENSCAFG00000004543	233919974544784	184764149795044	144116983887005	149952895554301	102053349173627	206579941555843	165209695062581	20626660800541	10556195131044	298414433668947	175549052285891	163124370277722	129630581522019	144576671660802	923543858753139	ATP6V0E2	16	14642056	14848522	+	489	protein_coding	-	-
ENSCAFG00000004594	0.893535710789271	0.650217753469733	171873888873673	0.258527321398707	0.178611624001087	110573261327108	141360526483993	325553585501622	0.04233907003839	2444708628985	141239724050912	0.95810803895937	217012510661648	0.0994066260434928	106680223684319	PTER	2	20310917	20377389	-	1270	protein_coding	-	-
ENSCAFG00000030038	0	0.163994230231275	0.0421105119840966	0.628134691537035	0.229746889751567	0	0	0	0.181534837774326	0	0	0.0304298199284367	0	0.383598155191466	0.121975137590894	C2orf62	37	25021275	25024668	+	1481	protein_coding	-	-
ENSCAFG00000002838	597698049489648	621725381973849	809720002120722	1259705717374	21931731179139	625681883289194	723236119039306	623363335402342	0.742688107027008	991089980713135	511239990371076	614166792861344	818442901051976	156936151336619	390898867508718	CCDC104	10	56374145	56403051	+	1086	protein_coding	-	-
ENSCAFG00000029237	923484562888828	118925222779647	165591601901049	127369279464967	111462891908954	890366895157878	128326314146191	209938268968041	216009555432069	115983159380869	699530899291564	132091651092802	179381418834415	171956323981787	137041170102983	SYCE1L	5	73966164	73971801	-	781	protein_coding	-	-
ENSCAFG00000015894	612980771716154	38334188619594	621879882819273	119732767426136	87568037937969	73821192866891	39639344214208	763712161849551	16238420537231	766612335508878	671650360525378	421134836666577	54964137315728	124448033094107	747541658594005	MED11	5	31821660	31822841	-	351	protein_coding	-	-
ENSCAFG00000007653	390952543308928	12331128902851	491245497243607	729621551503019	268897082205459	671636070017965	166970658667655	759812390149726	100310935278782	407598501315946	486021155373252	110641123946438	633425423237511	712984000212585	17994203051787	ST3GAL5	17	39154321	39204762	+	1413	protein_coding	-	Glyco_transf_29
ENSCAFG00000005070	122332009653022	151030637531847	128269814128012	110995619005246	293600774133702	173486942617548	409030693609135	306118307932123	579654899305732	0.293596213599145	11812907011553	209128031038013	33717741683121	115949721647114	0.256234296130658	IRG1	22	30550972	30555504	+	1410	protein_coding	-	-
ENSCAFG00000026274	0	0	0	0.399427856662236	206967848979362	0.330652323723633	0.273004666415254	0.331637967102799	0.784972539397888	415481503003899	0	0	0	368602671752514	0.659288973620854	SNORA36	X	122843734	122843870	+	137	snoRNA	-	-
ENSCAFG00000019940	637992732855712	379796026362555	329551303801318	595129099613061	542700856474272	444643569519784	284103081924747	26730223919894	561659306991607	536937752733436	628486294578971	294213354968607	303229981055277	61814200929695	598681986483619	SLC25A24	6	43440412	43475039	+	1302	protein_coding	-	Mito_carr
ENSCAFG00000015113	313532451908614	244585845500493	23753121298851	1457958558021	138777772820915	359949206256376	235516191125051	2874312488823	15683097193387	331006470569634	31028611744954	223481490612339	25474135824587	141138157698547	183401501922393	QDPR	3	62970758	62987801	+	1704	protein_coding	-	adh_short
ENSCAFG00000030888	0.0428829608956967	0.332706102702079	0	0	0.254481488376608	0	0.00883364178055971	0	0	141770774374929	0	0.202235404573992	0	0	0.405321019918537	NA	NA	NA	NA	NA	NA	NA	NA	NA
ENSCAFG00000002278	295051687664139	220530647894784	294206592228547	115627985434754	840652211489147	260196208049931	245055785742112	2948336673466	965904102328174	173900451783433	237734164438177	252092241961279	345730018521061	115631100894736	859334490882907	EIF5B	10	43248855	43342554	-	3701	protein_coding	-	GTP_EFTU
ENSCAFG00000008860	574791389078297	488464602179366	621333938788067	275136618583541	205927228509634	594712377781137	376105870044702	486494988054432	250328766055658	231268525795974	624319157987747	474164027419336	590217452181261	417294947408834	0.925091697622558	PAQR3	32	3294360	3316989	-	1074	protein_coding	-	-
ENSCAFG00000019410	0.178606688452313	0.163828300150096	0	0.0922792856032486	0.924433124221479	0.101853554469112	0.189215713147841	0.0766178777286399	0.0302251933382548	0.174523887510453	0.360102885940452	0.30399030903214	0	0	119313145057467	LINGO3	20	56756025	56757803	+	1779	protein_coding	-	I-set
ENSCAFG00000010013	36724606883572	492562950753327	309473650423794	596211785613308	9849169028992	547306284273508	653620880951472	396999624696846	101508719698298	948961871625067	465321297683527	47643184517513	31960769167294	578799637615699	925636029306949	SIAH1	2	66663823	66708337	+	927	protein_coding	-	-
ENSCAFG00000017031	787796680409381	877589977300698	938256831204415	589777420798273	544408229955314	820421893452493	804550818696119	995518219381785	65480664853151	518613244971756	795321633430812	808193702097999	935528877211774	660689572227068	458638037215867	MRPL27	9	26336793	26342429	-	450	protein_coding	-	-
ENSCAFG00000015912	307888855384365	237227188577808	986247776952187	621450914506932	119572867044449	663688420013645	416056995301604	155146153935684	164021229118878	154236162036539	288032061838044	282976095227535	622249728971786	746223965076491	101000259836734	JUP	9	21028602	21051954	+	2580	protein_coding	-	Arm
ENSCAFG00000032160	10807527168594	214787817322635	0	0	945153177005754	0.308158968368283	22898962836055	0	0	183048251539875	13073939471185	260588971543623	0	0.429409575085836	768049229473274	KCNMB4	10	12211394	12245669	+	294	protein_coding	-	-
ENSCAFG00000002008	0.0747556227076663	0.287994610639349	0.390298977839425	780449930337962	510121210751525	0.0746037028164322	0.0985550442658493	0.718330458388672	557896738104675	571152703226587	0.0281345206011447	0.207816826876221	0.158863736806823	634142895223105	59426670717605	G3XKX1_CANFA	12	13786142	13839785	+	5260	protein_coding	-	-
ENSCAFG00000005483	770495358173094	315794617947199	394901927264411	345056088282576	110250761593937	804775434614548	266366988955631	43953994307118	300514770292346	107507120890816	634824790955641	271308402883441	369683926521464	345830947735189	533246629346698	ARHGEF40	15	18160817	18178389	+	6445	protein_coding	-	-
ENSCAFG00000011146	997009475614488	967883563577632	645142061676208	780063264910001	622533852340661	102619518804362	123697041703591	818580697291588	943739448029831	524690467899617	102754184983461	899233195362511	619728324790324	795211357526975	583228265728404	ABHD4	8	2997202	3010106	+	1074	protein_coding	-	Abhydrolase_1
ENSCAFG00000032084	139478275156949	115031501584982	132800210016909	104301887175778	624521698783933	132043210785731	129328733501745	143108742477252	125057581228526	97833844164817	136495217120548	123035014977422	14751335582249	106947290398737	551256465833271	C8orf40	16	23152489	23165771	-	2597	protein_coding	-	-
ENSCAFG00000012847	0.153910011321136	0.02533911893297	0.01626647580815	0.156999942616064	0.517689533571227	0.0827062019955565	0.117063033799342	0	0.1823208258565	330669053168442	0.155950660358771	0.0235089010506076	0.017971171657557	0.181104664296765	0.812761954569371	PPEF1	X	14760379	14876937	+	3834	protein_coding	-	Metallophos
ENSCAFG00000019449	0.366949184382336	0.0785369296596663	0.605002440566989	0	0.0916882629269931	0.25634242397006	0.0302357633782456	132226229082539	0	0.878474523511588	0.172628141764501	0	0.501304162664236	0	0.146034906040513	SLC9A3R2	6	38905969	38915032	-	1392	protein_coding	-	PDZ
ENSCAFG00000011984	871200453232559	0.909007550774336	229768251441647	0	0	941485117639703	0.568679895772594	149853815450872	0	0.181566079462629	93208778293047	0.896060323202633	322346068468179	0	0	SPP2	25	45372195	45389679	+	1117	protein_coding	-	-
ENSCAFG00000017593	124596913725767	0.451288852144881	0.921789860091068	0	0.191585103447112	170255227329487	0.236919167856143	140063822170401	0	122373083962143	151498690493799	0.28547231828979	142574836765988	0.10662703975949	0.343286868443629	CENPI	X	75035179	75112142	+	2368	protein_coding	-	-
ENSCAFG00000011099	130507511274616	857290841647452	688059968832051	181021916439124	188920349149458	110209081691992	533748014732115	618162335366807	198267393089926	345076185620471	127950185921517	758559131627379	645599558045086	162779800067836	202356326279148	AMZ2	9	14998013	15006129	+	1714	protein_coding	-	-
ENSCAFG00000019665	309261546670537	269861616636131	238344983660121	250824112119261	53323257260962	358965690589003	204590163686235	347831132309687	192037924816983	216273133882985	250825949854586	27183006443374	276783691482773	214803882060246	595974692359282	R3HDM4	20	57761173	57768799	+	819	protein_coding	-	R3H
ENSCAFG00000002989	233287161698667	19479294383599	263031050690616	0.151338879085669	0.509716163676761	223417027585376	2017050840272	287957142442912	0.285025175344866	0.870588219225627	266741710436914	222268830357206	301711908404331	0.276409528281803	0.749392306498745	KIAA1841	10	61143971	61195414	+	4339	protein_coding	-	-
ENSCAFG00000000919	433499029514256	42039887989219	594352332343635	296903227735114	23230270856527	453539459023667	347129270761985	608893966997669	284833118045817	290111969377516	456926308650764	356188741373418	5329487362737	275815461047905	218370276347013	UQCRQ	11	21149277	21150502	+	249	protein_coding	-	-
ENSCAFG00000013126	226755610174248	0.12999578321455	154662406539414	0	0	0.242458706601986	0.100093593128162	364772179694693	0	0	289547134051102	0.12060632465838	971135824918964	0	0	FOXI2	28	36636575	36638597	+	1121	protein_coding	-	Fork_head
ENSCAFG00000016482	109962783473131	246296236028469	125609726190534	0.924872389229178	391373287379847	148658490501156	26865966256949	154860917765158	0.757332661250076	131916707170137	112484983450205	107905855822289	112571419262937	0.977965187202532	597910098752772	NA	NA	NA	NA	NA	NA	NA	NA	NA
ENSCAFG00000030501	336912258632638	887277971805026	139795088540214	454618157264746	330212069629827	321316799145622	542731251764141	726065748477787	351490833183797	213510598311061	700913472623009	385896812429232	816148638410349	675713890608993	491812152220324	NA	NA	NA	NA	NA	NA	NA	NA	NA
ENSCAFG00000008590	100870253573544	0.359815488848175	0.615957217268613	175649632769245	16802723146769	0.671101753335373	0.277049179991776	0.448734829561318	345194096954973	242760572911145	0.527261756451082	0.445101859891504	0.680508366766156	187031726037387	167264054418624	NA	NA	NA	NA	NA	NA	NA	NA	NA
ENSCAFG00000009017	0.47290876738395	604841916096911	0.806949496745157	0.0919536487358871	927206225400704	0.66986126950296	213059245880081	0.626049558466282	0.171675644433936	369554551754511	0.502365007406761	639913392712864	0.984141342880396	0.159107395910649	174619625422044	PPP1R16B	24	27231916	27299958	+	5951	protein_coding	-	-
ENSCAFG00000015946	407032783786204	529080803320415	502146108197591	26846990187347	358093245935983	374304639888461	424938812691612	445811732960303	257493104825026	142727560704338	34286866613164	56915049443521	491691256550758	245973062235788	605330968772753	FAM190B	4	32550220	32730017	+	7441	protein_coding	-	-
ENSCAFG00000016861	235744926907009	564186609284603	170784171785172	42371789818164	151545806851348	2823190095476	554490780918385	15874153496167	426509158800326	618121914997774	233907056827874	523436004497056	273263628864314	351677926791262	248621669556521	PNMA1	8	46972475	46973533	-	1059	protein_coding	-	-
ENSCAFG00000029944	0.928853708189342	0.588551183293662	0.680077965552533	0.523052606590411	0.564954241505863	0.798898391743139	0.312183849829183	0.75846335287323	0.180972734749446	0.829000213378441	0.902690866557405	0.539973631522256	0.677141554369999	0.790314795503294	0.535028800886714	ZNF45	1	111216150	111237975	-	7428	protein_coding	-	KRAB
ENSCAFG00000029268	197012214010829	18974644919728	0.649642377587991	29925883948366	354432441377158	0.707802630470901	0.714267417166298	0.670472938700017	102686945909081	151825177383985	126048513651587	10171272970177	0.657913362400874	273972254937578	611559198968095	NA	NA	NA	NA	NA	NA	NA	NA	NA
ENSCAFG00000018415	341290331639812	224979368816648	254151820982393	331621223972613	326610827181838	331741238894993	171541353175359	280805097949734	321815132956461	301918452135	343592303997107	190431643477266	291147573984295	30280155194737	273684237011887	MOCS2	4	62156023	62164103	+	775	protein_coding	-	-
ENSCAFG00000019015	0.320088615268635	0.456716772278744	0.230363448869348	926114662418204	512629755372631	0.547608213769293	0.213508350598095	0.228850242577654	120974864659725	0.156385827341049	0.372872148786426	0.544793915145914	0.231368274462973	722800999675209	605234140765201	LRG1	20	55177828	55179671	+	4944	protein_coding	-	-
ENSCAFG00000028722	183828966792908	177806018437825	142799894587566	0.127854243838146	0	196508942141952	170404665029989	219493452072895	0.209387145439079	0.0403008821237144	250461653514181	148115963539831	116338311206261	0.344129636108509	0	FAM181B	21	16355847	16357249	+	1284	protein_coding	-	-
ENSCAFG00000007553	768109505455273	833722351476975	849298785978047	44094775473591	255899651469729	751947613225492	678111913154731	743205761732147	433284600715192	446160966415219	763998461281495	838869953709703	793949276012529	488302008349019	174677046354985	MRPL35	17	38913048	38927990	-	1241	protein_coding	-	-
ENSCAFG00000000417	521136952479418	414818243528913	651653654298789	422130115904417	368697524157043	514234315636238	452563695334864	596648874096478	509128409550909	92652102314018	514569929341462	376717402315294	673726985015294	408769997212129	365857753705133	NUP107	10	10838793	10887997	+	3876	protein_coding	-	-
ENSCAFG00000022001	185692966805843	198716281341151	217334904502164	725475974505842	674495676317743	157861435159571	11617175842837	141122004637608	851368133355293	171703740146363	103535035812212	170706679219753	151374446357358	612103830667811	10674487836534	SNORA9	AAEX03023460.1	11379	11510	-	132	snoRNA	-	-
ENSCAFG00000030217	421968963996073	447289694201587	314571699083076	176521343105569	124726958842402	464949528520475	410211527794275	418369562135725	222335990374619	176028580264942	438353982269448	437449632168296	383908495767271	22768781604478	125815923631604	PEX11A	3	52673174	52684631	-	3410	protein_coding	-	-
ENSCAFG00000010657	123539617043481	111829213300025	202435748699678	871163959254081	413560827688886	131493400024947	10892469786283	2100637247297	709936198703777	25651184915502	14249638508473	846340607517723	219052821325519	944742000324692	193732913363802	HYAL2	20	39029018	39034130	+	2098	protein_coding	-	-
ENSCAFG00000007760	177667790189967	157943547405441	150748915888884	36055838020594	253973675784368	137287656226798	139969324983575	142714193646986	324603000279603	454605818099927	140963268850462	142664703497127	139493777942173	340787868914747	371818757534014	CCDC125	2	54374304	54372211	-	1611	protein_coding	-	-
ENSCAFG00000004975	999279483456798	998308552287304	723176365859653	140151373822621	128349790473175	110236494788234	126031587743865	740121566875362	134176285182632	161122390814624	114295554618992	964556298589186	686265992409175	147147583528516	130559381200324	RABAC1	1	112350981	112354335	+	1504	protein_coding	-	-
ENSCAFG00000012443	0	0	0	0.210467755241255	556186292622617	0	0	0	0	203999965242386	0	0	0	0	981389673136966	CMA1_CANFA	8	4438211	4441240	-	1040	protein_coding	-	Trypsin
ENSCAFG00000004405	0.0323994390493183	0.0693434560949373	0.400635984465399	0.156235878266171	0.0809553042403215	0.226335173769424	0.0800891633809204	0.486449694786761	0.0383801705558568	0.369352838307275	0.15242042210042	0.096502276903672	0.639342710746576	0.045055822653546	0.483525639111654	GIPR	1	109899874	109907977	-	1401	protein_coding	-	7tm_2
ENSCAFG00000016120	234795332319832	158764685643539	247264763980627	0.793179603381852	218391227200704	278091901765802	101516457383657	224040604207759	0.787036201751002	0.588277193654674	251867329019513	217743804558264	243803702737434	0.941869659151611	232962199425456	SPTB	8	39159242	39221193	-	7037	protein_coding	-	CH
ENSCAFG00000010307	147071605955739	552597365442059	974582766818241	178221778062091	185562183375442	142963144150893	582756428831326	882288836333578	222810974543008	364756259177332	142817795672844	620182063954332	100507652013547	184350651982952	164348442460868	EIF4E	32	21065371	21083411	-	654	protein_coding	-	-
ENSCAFG00000019534	444746118028809	585284285431609	474717027432263	628864289628792	899286652701708	486657716257972	480068660264971	408778489623918	613435084284069	309992640668679	507814699459899	633728224379617	445423658246939	538414545100808	102554587963087	MIDN	20	57536880	57542781	-	1386	protein_coding	-	ubiquitin
ENSCAFG00000008233	169223122771407	337149480257903	588097310237549	312009216103265	31463651813481	208118808538461	280102189047607	581879177016683	444550950519315	257596875237605	22150197011963	27425375700963	540936996148164	25609196040481	238186214334942	ORAI1	26	7584880	7599401	-	912	protein_coding	-	-
ENSCAFG00000003663	101771027400208	843048568684102	904276817076751	410968689200948	167474375391817	897878448339588	112965732365727	757301639207335	218757603534399	153765343227253	101627451217279	827075944302363	731902944445388	360557296105841	187902587805371	GSN	11	74248247	74268129	+	2458	protein_coding	-	-
ENSCAFG00000025088	114416878536934	809584849908393	102224717927895	565305954160397	460859813581318	798666549423915	618208914031237	10764073081006	644358656823928	684249026735197	100593699567547	664204170055039	118632011251848	617320624679184	584733016686595	PHOSPHO2	36	14401508	14402233	+	726	protein_coding	-	-
ENSCAFG00000014916	138440227871269	139170778265214	144098124418778	0.455170561242641	0.0524114515899679	142345519769379	176292384865377	167964515686076	0.944216044386647	119561766744106	118414608888736	116623269204475	216511095433687	0.466715028004569	0.542603355831211	C15orf33	30	15624771	15673411	-	1228	protein_coding	-	-
ENSCAFG00000018173	0.0124190462676046	0.18163052720243	0	0.0349340004139612	0.118952246627263	0.00826253868675562	0.764064496393189	0	0.058846094608761	0.339784400417067	0	0.209611922390767	0.0125675279772136	0.0287839523655349	0.10296692816468	LAMA3	7	64405533	64655273	-	10965	protein_coding	-	-
ENSCAFG00000006849	0.635649325205186	0.0111513064725674	0.0286343747697186	0.175872963516568	140601299058707	0.915138754548236	0	0.0417212134922713	0	0	0.598071703081909	0	0	0.217366417140558	215646218919879	TMEM132C	26	2890191	3112942	-	5226	protein_coding	-	-
ENSCAFG00000000555	66375325721053	103161146426454	736985600260356	909993434497215	116221176615089	62032022434135	888132571980327	614571614399197	112796411730109	360166782042172	649113888125897	104167232929458	70540154489828	925384815072103	145167298065662	RNF19A	13	2141017	2170519	-	5382	protein_coding	-	IBR
ENSCAFG00000013064	0.631535500634365	0.112637892161168	0.14461604231524	0	0	110294114243813	0.216821097384868	0.105355133897005	0	0	0.27234215941908	0.104502175800614	0	0	0.0523609213832215	NA	NA	NA	NA	NA	NA	NA	NA	NA
ENSCAFG00000004501	116433737571822	824077011582913	118997145681537	189232603369884	170842781344043	108272493513856	830809400211303	125693218125699	206507177736473	220311379637623	107465513041353	781972711693544	113667806960017	178994612098127	15901993717175	COG1	9	6963599	6978355	-	4916	protein_coding	-	-
ENSCAFG00000024272	0.700487872038502	179907744424087	125116309757687	102180795985955	169777515128811	0.0699064326391013	0.577185791649534	0.070114817118956	0.663834801836486	0.39927725807754	0.922708073789393	1460490477769	0.637976593843272	103257098749807	787534922887689	NA	NA	NA	NA	NA	NA	NA	NA	NA
ENSCAFG00000014264	273968589952836	0.755168309928268	211022379990173	105089523879036	280045385779483	200916265659047	0.872191862937074	207747606278388	398300881101892	556030551989464	26558369954573	0.57698389245195	340254183383078	103906514465215	47288232668969	BARD1	37	21948597	22014529	-	2187	protein_coding	-	-
ENSCAFG00000015760	221169878137429	226901096189091	229790280995956	38782568375194	352053700159861	238961768612136	172198151402942	257055036635365	472748394784359	714377223185026	221853346033182	197808942331313	220114770042248	369419040085925	385841128484734	C7orf26	6	11910878	11924476	+	1490	protein_coding	-	-
ENSCAFG00000011740	0.81530468113955	0.0608710413464957	0.416813154542671	764822591268515	238538658958595	196789235940448	0.0624922962387466	0.683224082602759	699422336701855	239494304814991	0.570869871646284	0.150598373647501	0.863426969111195	78337113447896	144312407853663	NA	NA	NA	NA	NA	NA	NA	NA	NA
ENSCAFG00000000965	107601084022236	837705713067917	114394065464854	290114602288677	238448150688837	102689610153877	893445618840025	114347396810746	22936888034204	636974966158656	116074699656013	752482531873251	123023347565975	373123164603836	26970182083588	RRP7A	10	22881919	22890806	+	1641	protein_coding	-	-
ENSCAFG00000004261	116953234288817	113376235422151	111536054157574	0.132698675629527	0.481314743064464	111223062635985	122442468756596	0.840102604146133	0.130392528520777	0.76858754158703	102271839331024	0.79231908827307	0.814536954612871	0.267876600644635	0.602333121095258	ATP7B	22	162769	225266	+	5240	protein_coding	-	Hydrolase
ENSCAFG00000017670	261842366567992	243325224333578	334349276998619	138324085805781	121294657715738	299059718830075	254192622642455	327295966311287	153345839224228	177279102586428	280766885310201	232426627462095	274329935352607	193460941619922	978494718348951	UBFD1	6	22264112	22275990	-	1080	protein_coding	-	ubiquitin
ENSCAFG00000005549	213224938883567	319064092917719	225926584817225	201502767259243	181731283636059	204676684225343	308206183712985	240556345484877	170173734332247	473792058470355	20146982361846	249373101140448	23177445841615	177157091218235	212143024433812	F1PWF9_CANFA	21	24127598	24288634	+	9713	protein_coding	-	-
ENSCAFG00000008380	0.895433965713557	0.589682439993974	0.946368258701777	220048988408536	246112724088296	0.9967235828179	0.255398143922616	0.517083476780161	0.203985656103017	0.23556752343027	0.745287293071597	0.512897154560108	0.78415939455698	153258167010909	218953469718097	AQP5	27	4735245	4738844	-	1318	protein_coding	-	-
ENSCAFG00000031847	0.224869992042933	0.0687545520092054	0.220685308734774	0.619636137157553	0.802677857329727	0.416767012421649	0.0529393337563904	0.450163921375208	0.989409832036546	212405328628256	0.151125981148399	0	0.292575253227488	0.80411729347284	0.894915959946779	NA	NA	NA	NA	NA	NA	NA	NA	NA
ENSCAFG00000009576	196739857182395	144945502873117	146638823360371	166386784407912	108170505243718	207033940334907	140565178857017	163889909068535	143692966595824	138772034671437	206886758883964	138731819078081	127523026803346	15378458493584	916872366289059	ERLIN1	28	12927018	12961566	-	1059	protein_coding	-	-
ENSCAFG00000017166	0.184219213101035	0.0394278335994347	0.0809943743486326	105712213427994	0.478713946795122	0.147075871266681	0.0242867787655129	0.0368785726404898	0.942731630919737	0.168007573528731	0.12479669495222	0.0146320010759788	0.0111853039180314	129115651781491	0.139296201163562	TMEM63C	8	50000964	50076733	+	6160	protein_coding	-	-
ENSCAFG00000019249	213307693834055	209084087324168	22618852868368	102305630591184	778724030619958	209755770838681	241484497212397	24264604275654	822144970883144	156738891640456	20719667696713	189900047587678	21369442082472	107721125906587	773959869195742	RPA1	9	45958689	46034846	+	2760	protein_coding	-	tRNA_anti
ENSCAFG00000017569	904104018169448	656644796126931	646707648161515	486913766403452	423087048433787	104644331404322	893440938761981	897181713261778	590703924796389	182404937119284	885734790457145	704839816375933	78286409133622	410452068177529	595041014949212	TRIM37	9	33575331	33687365	-	3011	protein_coding	-	zf-B_box
ENSCAFG00000006941	164317234321965	103033432541696	106535499925533	31628158003076	41356090071037	188417633866984	538879989898457	138758012304181	29141690242511	102956796022705	172871111404824	877590663363863	949915838260219	303565501895226	472983735188895	CATA_CANFA	18	33383005	33422447	-	2221	protein_coding	-	Catalase
ENSCAFG00000009675	0.488081872130053	0.0908370098073933	0.0291564601442015	0.102331213394533	0.159072063451179	0.465912156943912	0.157370151327727	0	0.12569102138559	0.0483836677389895	0.838590226950248	0.189620883509179	0	0	0.401152220274681	LRRN2	38	1164664	1166802	-	2139	protein_coding	-	I-set
ENSCAFG00000015082	269630719410814	171588882165276	221029739383016	0.0910509423672652	169844497698205	125119719569432	177237718341494	18445913418157	0	731853290346453	237346748070342	143898061563385	232728766113476	0	338146133308866	NA	NA	NA	NA	NA	NA	NA	NA	NA
ENSCAFG00000011233	107773385452181	0	0	0.0254756128318093	108243799601218	105445457053393	0	0	0.550723285322448	515536088753526	123273209538982	0.0419614183556935	0.0641540708892675	0.0293869681273827	147173679167225	PRKAR1B	6	16135715	16247329	+	3146	protein_coding	-	cNMP_binding
ENSCAFG00000010547	0.309360443115889	0.0501601517911024	0.115921316446928	134487243848915	0.936954822310537	0.598752493682117	0.0772441951649934	0.0844505603960659	198780272445833	0.630531521306094	0.520401473374581	0.0279222821028592	0.113839689607721	183816031862952	0.466349594103971	COHA1_CANFA	28	16350804	16402211	-	5412	protein_coding	-	Collagen
ENSCAFG00000001642	25425286320844	0.506824123501136	307376096941138	676883255667442	73183194924663	239432410966543	0.354298889569385	344937177727556	907250009445639	216888459048367	22984095676599	0.494965000703073	323507735724809	677681882130934	874209576018262	TRERF1	12	10838593	10878968	-	7284	protein_coding	-	ELM2
ENSCAFG00000008286	283817039791667	202481431934983	295416323282118	19123764876237	126551035910665	288962286528247	235433476849854	359649157082092	182254097910518	23204144955324	223880891912881	182163792764018	303166477394323	24983501088573	108387107263268	CETN3	3	18529319	18546824	+	508	protein_coding	-	-
ENSCAFG00000000569	164808371549581	109446421514592	131207038731039	0.269244464628277	252083609476255	207513224542538	786233985261698	279821644757199	0.35579473006472	532915234418688	186948018091529	117598192020622	187041661717199	0.481938299829116	285801881922288	ZNF608	11	14300704	14405987	-	5894	protein_coding	-	-
ENSCAFG00000001570	483947808581826	325061429053501	452591651727187	128224325040158	37910347968115	344662320182991	106998073555956	460293385215939	296461027973841	109840595832044	430614058750672	256857669611924	482452761469569	143560706322632	662946641599936	PSAT1	1	80378772	80408161	-	1772	protein_coding	-	Aminotran_5
ENSCAFG00000031804	0.569860920719686	0.117274483328111	0.120455177688937	0	0.136912579962205	0.262478232835177	0.126417902024253	0.372952595549213	0.0519272032339501	0.19988926179372	0.350574330580946	0.0652823225215086	0.0998089890899179	0	0.109032580137684	ZNF571	1	115745243	115759075	-	2071	protein_coding	-	KRAB
ENSCAFG00000028622	625546729078643	595977501230396	633336127917733	430509906626748	430212885760446	70912845825075	622526616106756	840116977032932	600009315002167	113961016238579	645708704414872	607198678849517	652692564512068	375833922320578	48943870352359	RNF103	17	38549288	38570900	+	7474	protein_coding	-	-
ENSCAFG00000019493	0.161700406491941	0.148320888532835	0.158691267807753	0	0.115438555970168	0.184424909313538	0.038067826258412	0.208096495388169	0.0273641826711223	0.474012207452054	0.260813448992596	0.114673189094185	0.10519308722912	0	0.160879930204173	IGFALS	6	39115664	39118652	+	1965	protein_coding	-	-
ENSCAFG00000000396	324261366134034	277762170544228	356619473591723	22710670825978	220432106084566	344215595029007	233965298465095	317094260420478	253228956562395	337883125999986	327335892417805	281171869799062	304465934982835	249170556069545	196095095377624	GNL1	12	375593	383286	-	1824	protein_coding	-	-
ENSCAFG00000014586	47463575012914	433579734346796	485863721567304	263637706757132	166190339984441	462898033313259	398118715206825	461663711373909	206461026343322	216552546673236	439532438424313	402608461673726	470707793910877	265131999438787	127324708858366	USP5	27	38159429	38172071	-	2607	protein_coding	-	UCH
ENSCAFG00000014811	0.294392308767539	0.216589380194382	0.126399814042252	0.343812344394917	0.735587393535082	0.394785739573555	0.144027390895603	0.211793926700632	0.523102900190567	0.42999587323081	0.311612339240242	0.146142078034908	0.167575530121784	0.396598993446728	100683875481012	PHF16	X	40521659	40682826	+	4934	protein_coding	-	-
ENSCAFG00000015089	435854913245146	43177858661781	427008178998377	605553021911852	615201054402394	489382815734595	447303388912398	515400755676045	695142686409585	784353195300215	419386851144739	404313387088947	379682286389969	616541238787094	687590883164128	FAM134A	37	25735667	25739760	+	1381	protein_coding	-	-
ENSCAFG00000032154	0.420014935567303	0.0963154481054268	0.185489429688045	0.0904190620666332	0.187406446200744	0.344311127578707	0.0494403691987968	0.150146733288445	0.0533086109868692	0.666922330874792	0.366957455084593	0.119144912925353	0.500936016844552	0.0208602800851348	0.268639558649872	NA	NA	NA	NA	NA	NA	NA	NA	NA
ENSCAFG00000011635	1279330045323	750346934061437	769007562413101	126200800879892	108807877938223	14645568141386	651741302687972	8840623379955	162623335357211	169823330177058	127430164504238	771871761909413	821589369632311	136681416863297	119083847523894	POLD4	18	50101389	50102566	+	369	protein_coding	-	-
ENSCAFG00000010332	195327600964873	900837334378912	79645217640993	100267259298721	346363740601775	190403230655493	674932413777856	115541120954093	158236690965243	122685641533618	207256906086607	890821573558538	746018160263148	16823508949504	569217873143669	NA	NA	NA	NA	NA	NA	NA	NA	NA
ENSCAFG00000030491	982355827712503	123250230881576	153587093447668	208268838395451	296242040554042	138602544951914	390763395660043	108500063267065	549744387759663	857289988626905	733051233036093	840794091679381	107979919017652	353301534725474	259508932191283	SNORA70	X	122100083	122100216	+	134	snoRNA	-	-
ENSCAFG00000009349	18938834922984	171693503447329	179819599766554	60661547582561	534005132842871	18377898421562	132453566580872	187409200188567	54646124277636	518165447671299	187464090029388	177636860823898	171085066495501	622667189685865	489911195482718	PEX16	18	43507524	43513937	+	1474	protein_coding	-	-
ENSCAFG00000032238	176993420682684	15406278860197	168131325781728	166921348419884	146005005701635	175788593597549	166772234933483	18902745397309	134677343169224	206599163925853	184059603077541	161222267079521	163898091366079	151625241986349	148501458762057	NA	NA	NA	NA	NA	NA	NA	NA	NA
ENSCAFG00000018427	227786384666535	271831409458293	286411675958501	286090202334327	133666735799171	546954052159509	16835287762274	147855260333331	210307226180351	265971113665375	468906965340209	485205699913663	0.565796760233267	2900826234469	906522338728675	EMILIN2	7	69521938	69580382	+	3288	protein_coding	-	-
ENSCAFG00000008378	40490926567221	0.0343894449518609	295822992753696	0.11622290200933	0.140518348439794	402482883394143	0.198592775038353	339350750974889	0.114203084492932	0.86091243695643	347712797263138	0.06381106309949	365848524611009	0.111722491217023	0.255780784102108	ESCO2	25	29788055	29811112	-	3873	protein_coding	-	-
ENSCAFG00000030691	0	0	0	0.101902451327237	0.211207413856034	0.0506138193856287	0	0.0676862592075732	0.3804997244046	0.366175165843626	0.111343544099726	0	0.025661628355707	0.30562446852478	0.185018339524512	ARHGAP8	10	21081031	21132621	-	2685	protein_coding	-	RhoGAP
ENSCAFG00000000680	580836009631926	338011948756169	303386288010635	717584647734568	13145785304547	645765107191049	378921007279362	44588752734329	888216019436928	283138245679778	494107162501651	360303742231337	324979447676002	683567729679788	155982221306505	NA	NA	NA	NA	NA	NA	NA	NA	NA
ENSCAFG00000005854	0.021584219737563	0.0115489992854264	0.0296555721580823	0.104082960271472	0.121346342268927	0	0	0.0432091312345064	0.0894898555970726	0.135332776774927	0	0.0214296544526937	0.016381709970298	0.0600315811104308	0.0858988011279667	PPFIA2	15	23484851	23950642	-	4206	protein_coding	-	SAM_1
ENSCAFG00000025256	582048136429123	312741349839074	258365662937433	0.667336784911297	198319443525239	676728368645349	452092985786437	303113295470356	0.732885050234112	203236134319584	518533947964634	358043176974687	295327328555999	0.713192624617993	187902086958081	FOCAD	11	40265658	40577321	+	5576	protein_coding	-	-
ENSCAFG00000010287	114865341111235	0.169546565425841	0.507922836229354	0.541167817432431	326597432892041	366295066938286	0.543944725114744	162548905865307	164220913019759	104154922023327	151553248320232	0.10486693034093	0.420864140441111	0.477371552058775	453189257390775	TSPAN5	32	20707388	20877784	-	3438	protein_coding	-	Tetraspannin
ENSCAFG00000023227	0.0911020855154941	0.121864252369552	0.125169429500145	0.0274569073571131	0.227633479660192	0.272750838033945	0.131365516855107	0.136781941273708	0	0.597172930696203	0.150003720977302	0.0904497005800598	0.172858685737766	0	0.271919486360433	NA	NA	NA	NA	NA	NA	NA	NA	NA
ENSCAFG00000020360	215186935180275	202056526526088	219915302197758	120731957779302	106841965778308	212030609899945	177962928249088	242316807963112	135366593157706	460771540118797	218120445638997	186884419896579	210358282351777	123487533626913	731107672827699	ATP6V0D1	5	81926700	81966174	+	1716	protein_coding	-	-
ENSCAFG00000004464	0	0	0.519965092936545	0	0.315203331142567	0	0	0.296454528833556	0	0	0.00516048843312441	0	0.441249156979083	0	0.136422470677346	SDK2	9	6733658	6870912	+	10947	protein_coding	-	fn3
ENSCAFG00000013423	372752327775084	295954196787704	294619271637256	326155329314263	463187649658449	369994840828939	253472478250754	336996885246712	237397876153445	149641712510756	384656656229478	24771687119624	225108562383904	243853450752387	348928325442825	C10orf125	28	40933327	40936668	-	453	protein_coding	-	-
ENSCAFG00000014379	380384554363786	351828930100376	412856838093303	387824539642376	255279689864171	331630889790727	280221004715981	457882519720016	423799582368695	426383332868898	338605528920898	333436410812415	438951746156464	323481857941999	275751207471451	LSM12	9	19306461	19327862	+	642	protein_coding	-	-
ENSCAFG00000012020	264722506718786	246187995274925	295667025138574	307491897728359	302882147393988	28444938882165	209963376096877	275134673526037	325322511806709	826868566953745	276333485516801	219063327402003	287935229980721	308212060808336	367597663295137	TRIM27	35	25905396	25923038	-	1833	protein_coding	-	SPRY
ENSCAFG00000011144	710830645988064	304273500636711	774338833957229	116298737236219	6533609210174	770190602821132	317955770326133	848718685609054	228555203585314	328189827860889	573264460034062	317583164293393	701346081016966	120032944982048	889081416775505	UNG	26	17901376	17911008	-	894	protein_coding	-	UDG
ENSCAFG00000016839	179188904323883	200742807569789	2258170640327	241264214381554	389688335353646	187967345364459	194736550602341	218220491553757	293399989506544	447589614436947	175881448090172	183211497182396	206273989140561	226740017464534	401156430754749	SMG5	7	41597634	41623888	+	4162	protein_coding	-	-
ENSCAFG00000031660	546579193063939	521501652135454	621831893631827	182282224210747	158270079606635	611740288320563	42258885725957	620722073065534	162171121745065	177029992399754	580593161661326	395587659069677	569138876290162	245786966104162	111810542791653	SLC39A3	20	56458302	56467168	+	4443	protein_coding	-	-
ENSCAFG00000031247	0	0	0	117680895403713	471190733404628	0	0	0	0.525616998521558	0.354080477544423	0	0	0	0.802152197447736	551824226454405	NA	NA	NA	NA	NA	NA	NA	NA	NA
ENSCAFG00000028877	173629125003642	147981493057026	124390540495537	269122703423245	191354782557722	156567488969738	158905871884627	108620495372809	248285098424581	159763267461584	180284624347187	141602589647861	133661325726508	298369259672347	14683590351012	NA	NA	NA	NA	NA	NA	NA	NA	NA
ENSCAFG00000032538	124985899603515	118924172181818	199497119841363	861496490092682	122239547417052	161384327134925	181573502931261	259611581184606	684639492782605	26819811547468	145634701874365	120039309349895	235529807528423	741694389214746	157021185604237	REEP3	4	15373266	15427228	+	4783	protein_coding	-	TB2_DP1_HVA22
ENSCAFG00000016913	449252619083543	0.0499059154053119	0.234939161209903	0	0	0.0930808938701459	0	0.0622389061549089	0	0.106328080781197	209153182362085	0.0154337545595941	0.141578367400836	0	0	VSX2	8	47455430	47473918	+	3369	protein_coding	-	Homeobox
ENSCAFG00000012774	281287363788295	0.558334379247168	32413940518933	298083767293212	141702125488119	237702832422012	0.822424852149501	215705554314989	298277796267459	0.387903543079829	288136297191033	0.630616578107154	25825139480912	293376226936455	144443921057163	REPS2	X	13089118	13307090	+	2295	protein_coding	-	-
ENSCAFG00000027687	0	0	0	0	168828888106371	0	0	0	0	635966378331506	0	0	0	0	358532415883585	U4	2	68943129	68943259	+	131	snRNA	-	-
ENSCAFG00000011700	297364153571673	214259256698351	273460200820931	166490823832904	149702113941851	318548130903653	263708053371367	309163992262779	242990269074912	387229267793536	288065391167116	219619680281198	289016242177321	15557211104536	200380092038419	YTHDF2	2	71761057	71791630	-	3677	protein_coding	-	YTH
ENSCAFG00000015016	351949471707693	358446625575383	410498661780238	430899684402145	544490417188097	375306360968532	301742693860609	493852190142212	589658478326931	306165801493858	357449084237543	291735240776714	385282386455785	454365117058216	840501873453586	SLBP	3	62387097	62400699	+	828	protein_coding	-	-
ENSCAFG00000018549	177389133552698	203052065401522	158844508241346	686591375750086	618913007159179	176147900259771	200461151653803	152233218223747	609493276353682	518804773847542	168839944175295	224310567888291	169686062289876	66068684493359	681663352819594	MIER1	5	43534497	43586057	-	1804	protein_coding	-	ELM2
ENSCAFG00000013138	127826959269923	110789493253474	110291994587155	104231650214717	702113788632846	117897370829176	113678874125197	111086738625946	114692995097591	113604017649979	131490770543527	975332191262258	108273741926544	113808344624474	587319300441356	CCDC85B	18	51375258	51375866	-	609	protein_coding	-	-
ENSCAFG00000006096	77561734272664	612879662872251	944253088116359	505001218055442	376153247085203	738115158408876	482688784030373	913929200906293	314017313255168	417850703420845	8498531959063	493880145907012	104817668496759	409595434634868	4753820494003	C2orf56	17	29584895	29605944	+	1387	protein_coding	-	-
ENSCAFG00000004726	9513695319281	968913449144361	675720384219409	170871405978105	145348778090867	102506918788766	98918367524062	485817223780395	149755471601507	128584581479471	951262622553502	898129379011094	565408172760282	198002814407519	125777815415042	SMG9	1	111417364	111439055	+	5630	protein_coding	-	-
ENSCAFG00000021576	0.278476160172362	0	0	235000806465696	382700059401103	0.833730705830754	0	0	428845427198662	158731081738801	0	0.276481983521563	0	193629470974288	138531578812971	U1	9	33271905	33272067	-	163	snRNA	-	-
ENSCAFG00000004862	11209514459621	103962542311407	114844096408726	844181032912791	97857932594864	11960138107079	108784036253478	102504442392932	606558811312179	246426132909691	10989549609153	994761946321546	974703752154696	654325931792381	119512206687649	DPH2	15	16288588	16291054	-	1640	protein_coding	-	-
ENSCAFG00000010534	26939646813595	20988492259855	288055979493697	0.747377427352856	0.971674733748155	244101388924258	187611898146902	221135899991169	125513736806134	251856995251613	233320201141253	26075265091049	301133824081771	103454971380253	117753562025528	PUS3	5	8586324	8598683	+	4027	protein_coding	-	-
ENSCAFG00000010446	356007634083252	30088579797273	44441261055641	215055025344199	130005259129645	423834293371983	345717015992561	567737608719332	338533258768279	274655859333926	360041479350077	296966004446388	464919588940783	213856152019033	125717212217183	ACADS	26	16572208	16584811	+	2346	protein_coding	-	-
ENSCAFG00000029396	362093905960998	224668482382303	609113615353574	111165515357756	774782218060511	37924449726038	229600048972155	616841874348158	153850125747512	273167335431865	354985200577172	177236026538236	608284670308351	102947720447617	108348342203446	BASP1	4	86361608	86362306	-	699	protein_coding	-	-
ENSCAFG00000001957	291083993565337	270594165683042	212254434260623	33582077759087	509240586525079	270857431597364	232040818242237	204229358725477	248920611946077	274892952181161	282290496340226	258876230595391	221124251641895	34316104506367	495904234194902	DOCK8	1	89151933	89377994	+	6852	protein_coding	-	-
ENSCAFG00000023724	674972228699568	324982287268192	100551739350924	657176858445981	274831774874014	582573436937941	246691663460763	820611885123304	5478755736859	265459909795893	606799753328489	302574562202842	838871351053493	531249689914704	249828438727392	FKBP1A	12	4082337	4083554	-	423	protein_coding	-	FKBP_C
ENSCAFG00000001264	156780246097038	114513646533095	129928475517598	273008064090356	23317923774813	240901246160272	0.79970610343021	15941895260731	256471702222682	661014008043633	13346313210168	0.988301827061728	0.831048457769525	231867045231382	23273912835223	TSNARE1	13	36491218	36588382	-	1824	protein_coding	-	-
ENSCAFG00000028960	162755517252449	10065108944807	166308448662526	916956814726767	148159146665767	767232545029359	822162161164785	155541194300646	350720073143233	654521180506093	17698894635466	747049337817903	186220194959658	150130871981362	298634146889035	NA	NA	NA	NA	NA	NA	NA	NA	NA
ENSCAFG00000019076	326767856373314	368727526080872	513416584654002	603575918184741	265761174860135	332561292948267	378548309368664	425846314778366	722434901770519	616862019614079	319626602894971	368595020690178	43585214910818	523027289825238	239004000780996	CTIF	7	79777129	79988409	-	5612	protein_coding	-	-
ENSCAFG00000019487	995864503462447	997997324068892	948714104870317	208273788338134	335443454820951	109816650545788	902172875209585	100781763311931	258098970954026	754242000094984	986171216111323	865824277002587	864400286785466	224183027982086	430537676073539	TCF3	20	57255481	57283080	+	1650	protein_coding	-	-
ENSCAFG00000032230	118247061962264	911633360401048	157224373735581	797065560465482	968980568022706	128157876844927	105814161601901	173083434259366	406668546671259	826201949823643	945083467655594	833163355385147	177561216706632	689581258814314	910816027422424	NA	NA	NA	NA	NA	NA	NA	NA	NA
ENSCAFG00000017377	441920351762929	141086963372218	519325185614095	718297955995399	545742896520899	460786394586292	167379562556737	718726695272039	569075735321532	820510285798956	426443156573206	13314354905786	539393224891873	716844204272874	422226016202585	PTPN21	8	59704981	59782252	-	8022	protein_coding	-	Y_phosphatase
ENSCAFG00000015188	15159303317469	486469172803003	144650409245448	260083727959726	223171149399457	144491014382568	356792993396254	132732947327703	295545311585681	179155553882944	149397513652983	50540427679363	132155759819701	252412826085152	224661700469122	CRKL	26	30541999	30581964	-	4734	protein_coding	-	SH2
ENSCAFG00000000352	369943589832385	343814742525035	382408413364839	21902641843393	202204765361973	341772727961397	380393484088453	38762555238025	224502648168397	3644962263381	339699511681821	316580120807742	407211812085589	216868308931458	216566310868103	XPOT	10	7125250	7163119	+	6516	protein_coding	-	-
ENSCAFG00000028739	401959769170678	343744843464585	477509756890662	215839322080359	162276879578714	40114289838289	276245673089248	381255418561451	307735947579884	378192454379525	383151698655403	278834111764979	463606193020215	227009215042478	117007221362448	ABHD10	33	16617466	16631142	+	2586	protein_coding	-	Abhydrolase_1
ENSCAFG00000018932	0	0	0	0	0.503864978283377	0	0	0	0	120133360401112	0	0	0	0.018092062922791	0.660139303337476	FHL1	X	106590441	106604771	+	3489	protein_coding	-	LIM
ENSCAFG00000005099	476559289649953	108476856339234	240563627524462	140612970119999	186673234785649	475590816205042	0.748466679705162	262222908849293	132243285581626	164483702380936	44343203055593	0.993346523162739	215816676061135	151217428729908	156780944743489	NA	NA	NA	NA	NA	NA	NA	NA	NA
ENSCAFG00000013342	0	0	0	0.0341050896620295	250941261080992	0	0.0233104638821376	0	0.0335123832650392	970747655138774	0	0	0	0	164657883424255	NA	NA	NA	NA	NA	NA	NA	NA	NA
ENSCAFG00000003829	139222564985828	20422356113832	119742083037018	837240730349714	749371447483134	137127659334202	175199964658657	1220887274407	849575779390335	694879324114833	136422200401992	199838017895288	110636078114032	73944328829781	744516201082213	LAPTM4A	17	15066925	15081562	-	729	protein_coding	-	-
ENSCAFG00000032081	288588925902759	169245108709298	250896366516741	595569316016742	544685257610644	284097331678665	147510775683121	270582750271309	713465037344477	121447750544006	23685870800574	185834822860952	238581246904492	613093222635485	581711216843392	GTF2H4	12	676677	681412	+	1392	protein_coding	-	-
ENSCAFG00000019197	101454766632331	58038119207009	301158718087148	424303923783833	13300996696273	147497943303428	421078058331872	275815903103708	492600593018399	142787893617134	134346993903678	578254744509296	349830873974986	384940090116268	0.772627006337684	TJP3	20	55720729	55747466	-	3624	protein_coding	-	PDZ
ENSCAFG00000021135	129690326023128	0	0	885969026825094	270043764858787	0	0	0	716941585983405	295693329410567	0.406744783547977	0	262481798609803	480938724096137	25806454110302	U6	3	30719735	30719839	+	105	snRNA	-	-
ENSCAFG00000000699	177023954946949	0.875709881799366	0.344181392099598	0.0805321800775959	0.18777877688856	149997908444164	130726848174928	0.702076844263983	0.0989157817306022	0.989996062412127	201127663387962	0.862200622637516	0.405601013304332	0	0.564931574526479	PANX2	10	17052966	17055880	-	2718	protein_coding	-	-
ENSCAFG00000005970	0.426045654514775	121580204288159	109755771262422	0.0642021310473912	0.510094401356254	0.318884876927054	136032555916963	120826722781763	0.042057582282953	139636173352859	0.384156688411562	163910457106116	15359342634725	0	0.706473127775182	FGFR1	16	27037832	27078252	+	2557	protein_coding	-	Pkinase_Tyr
ENSCAFG00000012916	62310306639294	842622453884453	494095681443084	146384929966957	131634060652074	522544228847043	804576004985209	44470641461412	141795113672273	137206185048464	577639220635635	810439443300179	440783828473533	147053694596895	122270023780014	S100A11	17	61020413	61021598	-	297	protein_coding	-	-
ENSCAFG00000023264	0	122664371198241	0.629956244933809	0.276371799811749	0.859230160914322	0.228784688637059	0.944485840881056	160626671945245	0.271568782569472	0.784035343134079	0.86279196510177	136565343375802	313188509704879	0	0.684262040803462	RIIAD1	17	60753381	60758920	+	198	protein_coding	-	-
ENSCAFG00000011041	263005669380017	489265056613497	392118242982673	524003113608219	179470322436765	253384497085117	431822280757653	410418615263072	161435630056605	566640209516633	259395098971973	469190198790434	458587897406736	456454894361137	177437405127361	CSF2RA	X	832167	853910	+	4883	protein_coding	-	-
ENSCAFG00000012917	402231549504796	108767473880022	371401073418575	0.599617520887426	0.594379320460979	334511771999587	121167769048333	374471246226939	0.819752170729	283507777722137	384556942806556	128822953732296	446431644133872	0.872116731105727	0.796078086537425	METAP1D	36	16390643	16480233	+	2099	protein_coding	-	Peptidase_M24
ENSCAFG00000030707	0.751969510826874	0.731552575218427	0.281772597508044	0	0.170810815121522	0.34110970143176	152084979076811	0.273701213813756	0	0	0.450237072150246	115381261496725	0.518836386559287	0	0.204041994095008	UBE2U	5	45964832	45997461	-	723	protein_coding	-	UQ_con
ENSCAFG00000000199	0	0.134322038843774	0	0	0	0	0.0108868110315499	0	0	0	0	0.111502194198552	0	0	0	NA	NA	NA	NA	NA	NA	NA	NA	NA
ENSCAFG00000015085	0	0	382813654695753	0	0	0	0	745235000099967	0	0	0.347221156687298	0	459343147567156	0	0	PLA2G2D	2	78739801	78745571	+	492	protein_coding	-	-
ENSCAFG00000004888	154600803590094	671259237175265	122951467632124	192748314488312	204860087783598	16024034917698	745785597736031	117552769916389	206157724170782	324118974295699	145140529690749	790314872987041	137647702500409	179674770234752	204523174614316	EIF2B4	17	21321377	21325927	-	3779	protein_coding	-	-
ENSCAFG00000007424	391366382069795	370546269356302	287465520143917	263161856692555	149981829049004	319787197050782	407398892792964	230101406297462	240914125858899	138426346246186	37481711779514	352100330316829	288323480110105	264463097066581	111333153794445	SWAP70	21	32909813	32985951	+	3955	protein_coding	-	PH
ENSCAFG00000004609	110928642946918	112388074266914	111246070166381	215158094144432	406503069741297	933422044782822	108037382502826	9974716012676	192719393677228	385251262927927	966920974090809	111946750602592	106604122962711	206229357959428	507383459893997	PCF11	21	16006913	16028021	-	4227	protein_coding	-	-
ENSCAFG00000002255	247132121255184	0.661160960758521	120400387312974	612578094282743	326077846066985	21705947334441	101815573646978	148923871560663	668398666099112	412533263045715	240826807259032	0.688516939519671	10335220820261	696108705345398	215143389995955	ICK	12	20452262	20511696	-	7200	protein_coding	-	Pkinase
ENSCAFG00000018177	89056079998046	575661997913459	926957019150522	261353736492609	154416226540536	745114461565879	299450302749732	804961453325736	34802782696519	19586899594824	100380356510562	543013684005569	633576755265042	275460370586276	127446856208626	XYLT1_CANFA	6	26742853	26948550	-	2523	protein_coding	-	-
ENSCAFG00000005073	0.923666566153095	177920391433356	170417814399826	235525654612363	103263479664489	0.763768419856972	0.587118756436061	100378328880068	245625437837425	8408779055113	0.94355330602118	196511177241344	248365771649683	232051186779278	483383392615497	SPHK1	9	4311637	4314377	-	1720	protein_coding	-	-
ENSCAFG00000002266	0.591686909564978	914921888499679	0.432576986176744	0	0.0271270942933964	0.498390563048632	949577615780233	0.548777152690915	0.00643035385658399	0	0.69971582292964	891953626939661	0.444950908310687	0.00754881697412317	0.0216031067653808	NA	NA	NA	NA	NA	NA	NA	NA	NA
ENSCAFG00000029612	0.0787877875601561	0.0316175467527687	0.0270625594482305	0.558020388164057	0.762848734749708	0.029485377533177	0.0243447424379843	0.0394310275487815	0.524989770599694	0.93186062262714	0.0185325243100619	0.0293338446391938	0.0747466610274174	0.369782296271574	0.519320594213606	MSS51	4	23963877	23969723	-	4609	protein_coding	-	zf-MYND
ENSCAFG00000003382	622304386965818	876179732723438	863395676020168	197262600920473	237507846737898	66366010082863	62939317744906	776781702946266	206265250644822	131452377288367	720987930837463	73414885398637	801998318131364	198362982826547	238553613096239	LSM10	15	5887948	5888319	+	372	protein_coding	-	LSM
ENSCAFG00000002955	0.194730219253947	0.208387348753769	0.187284289034376	711310585924758	228928993452359	0.272068278379205	0.112317235131801	0.214405155051016	235289709685673	173819727423779	0.146574696774046	0.348004349915172	0.206911327732953	547013638893129	250702339479961	BCL11A	10	60597720	60689694	-	4032	protein_coding	-	-
ENSCAFG00000018726	0.734492137671439	126509329296827	0.576658975944957	290094560468144	720116706290098	0.76092327788026	0.616732224530931	0.55313880689684	223733504641146	344497082808428	0.802958957813159	125011271328751	0.891928441877972	326851560065336	676479865027334	BCORL1	X	101170513	101213568	+	7842	protein_coding	-	-
ENSCAFG00000006931	17676129501451	173548056672234	285007567090021	0.568939300557647	182241255301677	173833114840793	281749589047402	354714703528232	0.863989151350511	736089136422572	17660527877349	158457103523757	191139717123289	0.626459054012277	249710372357483	BRI3BP	26	4852249	4961436	-	3908	protein_coding	-	-
ENSCAFG00000031269	0	0	500578633216549	0	158685511308772	0.0333574141017214	0.0275417078784167	364679658523277	0	621108411004155	0.220145372538854	0	248613559250265	0	422347895877365	NA	NA	NA	NA	NA	NA	NA	NA	NA
ENSCAFG00000008181	124325625790043	116658250661499	435808284145775	162626490395251	842666687932841	13608003022451	109951807095531	29194796140134	0.95016354768885	110558429590859	121778408086352	117281658744906	33758954218791	157174251700093	107371431559329	NA	NA	NA	NA	NA	NA	NA	NA	NA
ENSCAFG00000007024	295478520568968	0	885438499823632	0.0614159555137221	0	747363316214392	0.083954296967205	142269338008645	0	0.0580766920840059	349910074735718	0.0252898784029264	109035999675032	0	0	DMKN	1	117119257	117152832	+	2370	protein_coding	-	-
ENSCAFG00000000102	337558913091472	237552648892106	370262561307574	1684363960931	139922701309003	29816599753735	214315721862883	329486117697934	165111947375272	214961987626778	281741624939986	249469673306834	380731109261523	154038657152867	118658215802663	PA2G4	10	426215	436601	+	4061	protein_coding	-	Peptidase_M24
ENSCAFG00000008224	155687414545348	221069921778874	212358067722267	173877539787232	146172220754965	16324265549429	211999362182371	208468147521016	213792158914993	263976947263405	153728324274339	203610621178751	193277609050806	150691314642969	147797203567172	ANKRA2	2	56363854	56373920	-	2417	protein_coding	-	-
ENSCAFG00000019626	75434984596906	716395226897355	942215131811071	133064074320874	128513633420207	74303999883679	618876045952853	724008628109208	111216208257318	128993555842685	740480341559825	846213886687616	803024351502294	151677347608377	122650278752649	WDR24	6	39887945	39891741	+	2780	protein_coding	-	-
ENSCAFG00000003384	21706195917527	386831821911188	381007316802923	781887206486105	111434782335427	237024006891952	351256411240173	325682149658136	629170347258556	385060156207747	241474262968828	353276940976177	382969370755559	780646855077106	108629467828943	STK40	15	5894931	5932762	+	2087	protein_coding	-	-
ENSCAFG00000003023	974039738514042	689556363757509	231157263766003	439152467448771	197597149790579	106450796573103	134587531570735	321804284284745	521407172339221	166016895556668	977981942795504	75606869425373	238632349471412	452963953248633	102466803085023	CHN2	14	42217570	42513386	+	3332	protein_coding	-	-
ENSCAFG00000011969	176104973089724	131799817185823	192954553696853	265378004460122	160484572596557	200218202652542	115947377814238	199420485374799	363091963435426	2623847192529	178278560744786	124493268823245	17933839278865	316972276032974	149151482779922	DALRD3	20	40145700	40148617	+	1629	protein_coding	-	-
ENSCAFG00000007754	69923803890582	718884472532764	608129960098966	129329961216886	137360954459031	634379121085953	602021545423002	626843921014533	107652795198234	195390716633331	640918388184001	67631011335693	675434555680958	131943219075	146321345530317	USP47	21	34949391	35028274	+	5784	protein_coding	-	-
ENSCAFG00000000428	315128831757638	415858692686757	347722251025514	747993317188346	452857565385491	338930525785203	46415703446464	395508099328281	624744961167194	997699075493208	314934585103245	317735482357802	346985830896053	703891882613725	393130694809817	YEATS4	10	11363866	11383211	+	2780	protein_coding	-	-
ENSCAFG00000031721	6943614740101	127086572596788	686916940236482	102827299599631	106474991610433	685756319030004	978152503180494	619369581829381	924182513181733	721585642749609	662283444052107	989525053093583	594769367559419	104289110813944	896285121110617	CPNE1	24	24554636	24589748	-	1952	protein_coding	-	C2
ENSCAFG00000010271	678639850506476	847004339884136	922008711298584	468416305591167	798641029260327	510213142605422	120885992527865	830146331301959	341842246278588	446401701625581	569395187981938	695587703411709	836981006413038	455017948544151	740756760941883	CARS	18	46956515	47007511	-	5993	protein_coding	-	tRNA-synt_1e
ENSCAFG00000011968	0.530896071439707	0	0.243141006816558	0.533349087356008	397959232423475	0.35321144912388	0.218723036835613	0.442830423909196	241076849087987	342958150096077	0.249755568845249	0.0878490512943758	0.134310861861741	0.492188752729965	184870796989006	NA	NA	NA	NA	NA	NA	NA	NA	NA
ENSCAFG00000006264	0	0.0177299841986404	0.00325193806697503	0.0114134146131456	0.00887097569407841	0.0212584375404755	0.0234028403163353	0.00473817931933293	0.0140188285923338	0	0.0111346861697095	0.0258490038822694	0.00359273501590746	0.0131657539967917	0.0117742451488759	PCLO	18	22317359	22701188	-	19178	protein_coding	-	-
ENSCAFG00000010146	171509362901012	384132396143478	208656649703632	107169931155488	115129192629336	176649613966783	377900836239525	217959294996493	116476414933506	359050962925467	159997345308839	422471170928363	197980985709583	110044167443177	140263566108912	NUP153	35	16555554	16598472	-	6524	protein_coding	-	zf-RanBP
ENSCAFG00000030285	0.478926760812256	0.294221926695899	0.487422182481025	0.106919922553197	0.177285472826402	0.584165359732139	0.263083043134043	0.816718432466526	0.168098847827293	0.727967165020153	0.650887021738557	0.184915558732769	0.538503103830194	0.0616678463634408	0.308840428733099	CDR2L	9	5458160	5472854	-	5118	protein_coding	-	-
ENSCAFG00000005466	981065608552609	614126689414879	336478803000515	854349346374582	408558847264794	113044956231299	562838898252787	3936940682737	100179899119402	362577609275444	107269254001092	616487267468395	399222507430132	783653187360654	263697822048765	KYNU	19	45037354	45152226	+	5566	protein_coding	-	Aminotran_5
ENSCAFG00000003717	986944500020701	897528536365224	176227405965198	320114373545544	123057475763734	127612111875064	771186950082157	949653473830843	303996532063606	143318143051239	102717095629593	85369835854978	19068289203904	307174193711963	94102266336207	FAM49A	17	12207921	12237810	-	4636	protein_coding	-	-
ENSCAFG00000032016	112258830589912	104462561278502	254827461660322	441303357763922	640265055390995	116901595742291	744011104332754	400604400261596	1011812722154	122410679379643	119399275170535	266522686265679	381551162898524	542995333656929	461325053315883	NA	NA	NA	NA	NA	NA	NA	NA	NA
ENSCAFG00000005132	0.179324895241857	0.19190159405236	0.092393582590292	0	0	0.313180818223174	0.572568305316338	0.179493931824527	0	0	0.379628464644779	0.222550929945752	0.136101673353231	0	0.0892074956899329	ST6GALNAC1	9	4101050	4123864	+	2025	protein_coding	-	Glyco_transf_29
ENSCAFG00000029723	191954587024282	0.24166711937564	0.465415434689904	0	0.141067638359068	101416496306278	0.279116711185745	0.113020899236526	0	18021110872037	159358963703499	0.448423515562336	0.171396696853416	0.314045808644865	0.561707645435678	PXT1	12	5503827	5530267	-	402	protein_coding	-	-
ENSCAFG00000015124	678776632411254	467793390168879	637490102428674	930570925207177	713843970655362	683258494893019	412731583390706	75500049800891	1045595030205	184220770199319	540760047258563	434838189462398	646986096943018	882091402928635	737940563930448	NCAPD2	27	38474709	38497591	-	5410	protein_coding	-	-
ENSCAFG00000016966	251407307736892	124741256525602	162191454966038	387040812141155	203634743250424	204561891896704	115582867909518	179463413949829	295475109566066	232548807215982	228644564941115	113769778986414	194183691871425	395636208288008	147916754108831	TPM1	30	27636259	27664073	+	1136	protein_coding	-	-
ENSCAFG00000016160	293753860406858	29750597736471	43672869039021	255367543026057	173047557285932	308870489888744	946697319923119	546936616347634	293771186451737	30963659209822	34398042589155	361509559375295	414529181950848	273020702520429	206591505262418	Q7M327_CANFA	7	38964568	38999634	-	1845	protein_coding	-	EHN
ENSCAFG00000031558	0.124453578063072	0.314793710333273	0.124358261711759	0.0409184569013408	199301990963825	0.10161872261995	0.0839019824750769	0.0113246264937895	0.134024473950038	76742442484734	0.127741382669604	0.146028246032451	0.0171738464942855	0.078668005405805	267905985467118	ZNF853	6	11952306	11959548	+	4012	protein_coding	-	zf-C2H2
ENSCAFG00000032126	0.0745346701282347	0.11964308126725	0.20481336042183	0.988403579622316	209516714114576	0.0743831992613098	0.12282968571064	0.410327107080393	0.618053091365004	0	0.105192616434822	0.037000462490981	0.0565693531486645	0.984680577352004	0.519095341299178	NA	NA	NA	NA	NA	NA	NA	NA	NA
ENSCAFG00000004219	509021187014645	444771923715105	404221923832528	356366081868373	226370020171748	438080311205035	631056465536824	271110626193296	216852701933252	216674458716745	57998793209619	38019117199066	205570235793943	323409026272981	143103691002601	OTUD1	2	9835332	9836838	-	972	protein_coding	-	OTU
ENSCAFG00000018637	282599918998692	212718917650921	252270553942013	486008024326008	578461670063318	224664471944052	257851611065157	187778479614397	468105106922861	97012997892264	286173497464594	26630962492981	226601746205746	409645859679582	717211556591712	RICTOR	4	69905014	70008796	+	6346	protein_coding	-	-
ENSCAFG00000011179	801132305555737	333105961574185	17935916467634	21625580450169	459045763593463	819311693309118	959829979886674	196930587171506	105868627622682	0.786529623122841	780900381389732	252175219957884	159649752508097	199923626559582	106956760142556	FAM20C	6	16448012	16498806	-	2829	protein_coding	-	DUF1193
ENSCAFG00000019185	727241989473779	100400128339894	42769287424861	115784925422208	421423136987512	696538674631149	589846641272814	325151809968423	151675545206704	311590820239092	815895046998658	106070644837048	344918958477846	127453071372251	216903709278345	TREX2	X	121263683	121264666	-	837	protein_coding	-	-
ENSCAFG00000007342	553775445565227	455579299354537	475343375909966	100884939842195	104549237842507	480906434600571	422978202415062	473345286527794	112171818296958	185549210604515	55380098962657	430479916832708	395573905848478	102315518280475	121704157190567	ZMYM2	25	18052192	18156980	-	4211	protein_coding	-	-
ENSCAFG00000005719	963082823063991	857047948311733	112125880379676	25512311369557	209611860361075	106229674522936	676612570231172	94623292891793	254892548785557	381668930354483	996763179783401	797660556702551	113104594124576	22239388026933	197438826044899	C17orf56	9	854445	861471	+	1791	protein_coding	-	-
ENSCAFG00000028516	0	0	0	0.853358539769612	0.663265387372459	0.35321144912388	0	0	0	0.302610132437715	0.249755568845249	0	0	0.369141564547473	0.0880337128519074	NA	NA	NA	NA	NA	NA	NA	NA	NA
ENSCAFG00000018153	122179883237448	922667931792748	128574113368353	917731068950982	562231493757419	132214973641819	998936532583274	145659512778382	937903082427908	732383813926914	133061227835448	771466071092354	146836586435644	956279308075102	541893691243659	FBXO22	30	40098512	40127618	-	4317	protein_coding	-	-
ENSCAFG00000000769	242610351267404	0.753751411983676	0.483871563996572	330216650464728	102663189916142	281168493207751	203129592743971	0.9400220998569	644320347748017	307801461433845	228267977663563	0.97126214038825	148494552015244	255757823643797	0.739710861351329	NA	NA	NA	NA	NA	NA	NA	NA	NA
ENSCAFG00000008740	535886383676987	533920363436454	778594355168505	554641852695275	384178128524051	607143934880759	447804595781071	797710472978772	637052740154878	492076294794151	556811530672228	542868622801389	735764154427766	539644122894667	297932549540647	CIAPIN1	2	58982838	58992152	+	958	protein_coding	-	-
ENSCAFG00000004422	416958459448054	243382501851375	258539453818495	280707366966565	316272551327306	355315653924432	300060870008988	368570152285079	277432659652093	455268957077856	354097233276632	228491373796079	339061822316943	237206207865788	351538858183133	NSUN6	2	18477156	18535768	+	3353	protein_coding	-	-
ENSCAFG00000015726	259174957635435	25128589235063	15661481584992	666842853376074	659583501796244	277807387185618	16678975812114	121302525794381	55433627782222	0.697611145913114	217887471282045	235994876883593	205811957474578	707487179380122	60883585232473	E1B2G6_CANFA	7	32941141	32994380	+	6135	protein_coding	-	FAD_binding_3
ENSCAFG00000029436	861305877701102	109293954737633	113661430382795	174698760238004	725877639940419	833508377642533	90792479398055	121650609997731	140610168550995	442431144130561	803981907780521	984704408411223	138491958991497	182426069783716	530645212643085	TMEM167A	3	24547493	24566383	+	400	protein_coding	-	-
ENSCAFG00000018905	141496334920197	144836503530031	0.591677900708105	0.692209287624278	0.807020331845889	157580816036169	129262498593407	0.461836021501865	0.898808629367042	270011358514167	150496488694734	168986887511327	0.638120704210076	0.884038596641589	0.785502527979037	ZNF449	X	105892184	105905258	+	4427	protein_coding	-	SCAN
ENSCAFG00000006088	319902804190383	255597502613936	325934861441289	663173874491137	699413350984258	336509593458166	243555913053485	311550181666858	755989297362858	821165016883929	310142897455333	23498993728022	305955346504552	601924871876571	763440934096434	NA	NA	NA	NA	NA	NA	NA	NA	NA
ENSCAFG00000009086	399809547698041	153558147285409	384540054223314	117600689457019	955569598330063	310053681282845	10619548977266	259323962118295	60195646502957	270137467413946	546486625366694	199453525571887	337912962240165	164947824801026	102424978103098	NA	NA	NA	NA	NA	NA	NA	NA	NA
ENSCAFG00000003017	0.170538312240808	0.121665850956803	0.273362352998829	270695534918935	284078600477622	0.283652901378445	0.374718991097205	0.825045487350921	373734420996358	544357162471551	0.508112613136014	0.0564390273187411	0.258865894057884	173914911186925	240370071941605	CPVL	14	42077164	42158085	-	1925	protein_coding	-	Peptidase_S10
ENSCAFG00000024151	0	0	0.0261108093985544	0	144829835789871	0.00948280685579604	0.0156590493191919	0	0.02251229598022	53078716761474	0	0	0	0.0528559409986334	189078060259697	INSRR	7	41161397	41176758	+	4777	protein_coding	-	Pkinase_Tyr
ENSCAFG00000032164	278129564664249	127890378396252	2836160116612	358873214059048	415342564141351	206004786656921	0.769875773026454	19139431935813	53538959987272	589546537575401	220798747986312	116495663904107	174809862286208	392820343699872	34589790095187	ZNF792	1	117584566	117587707	+	2089	protein_coding	-	zf-C2H2
ENSCAFG00000008990	419295418456131	486208302515606	451593209821618	685823647634546	676024814739709	415457483738551	396555987293314	515522163833951	615678650110043	552545585890085	452015248157554	482492302147221	411981495346248	612806280332242	793086766501866	FAM105B	34	122610	159394	-	1062	protein_coding	-	-
ENSCAFG00000005071	539086603210445	609196594104324	522329284755147	390643889634704	18080895787292	536199928026612	59382832776131	534368661701543	387527286097248	162009546137332	55296529326269	582528259084102	577563741980557	416132144586597	92530330607571	CLN5_CANFA	22	30568622	30576800	+	2782	protein_coding	-	-
ENSCAFG00000009700	143312243423942	110041147715951	121514213771834	19776643825311	192790101114536	11557110446073	860074986985036	121139578872174	151052329178604	126390980299638	129133252986883	854276060334028	113051514255186	206160631205831	145672541613933	IRAK4	27	10313056	10341012	-	3218	protein_coding	-	Pkinase
ENSCAFG00000029250	111871032746165	114554617426309	113621662800815	196759658024884	198309973272564	100983662744107	986146461271336	120483939182063	199190754405308	409963986632806	983412552328169	103543622189083	115242593829159	198857270709348	237005377513515	CDK13	18	9803535	9920281	-	4515	protein_coding	-	Pkinase
ENSCAFG00000003936	324544464507509	254384119915056	346086772554563	569688712291493	680749146793895	286837699205505	256652175603122	367430189680816	492787244911198	600286519472926	237750820653719	257206851346395	303998422161415	511588228165531	905920671009681	NA	NA	NA	NA	NA	NA	NA	NA	NA
ENSCAFG00000009450	14666411102411	35164789799702	25507430776461	154093385953935	365072662725658	146366057245844	396962183969812	269447370817877	578391524888452	237990801887043	1467275660897	298600542203288	198672956463095	155549008349345	277247866397692	BTG2	38	71179	72976	+	489	protein_coding	-	-
ENSCAFG00000001800	127774217007235	173752269498224	131908722889406	680828819442941	987780614226853	133855054222802	170430487007383	186542488245319	139653084983548	336391400410311	13748985801579	175920799250664	13501688163327	726456820806179	147494119526221	C12orf23	10	31800632	31812643	-	643	protein_coding	-	-
ENSCAFG00000012183	329291327791803	790241334028902	473058669334913	325057540454923	168828888106371	321590935615481	816792797157053	472725872023456	323376228715988	139899436227169	324604071725369	696639623747175	444791437167127	328465545583788	935401879901405	CTSZ	24	43743786	43750151	-	786	protein_coding	-	Peptidase_C1
ENSCAFG00000031956	141615873243646	238146704617669	200424502698505	134782306312134	137017279706675	109449564627356	222848144075018	134288871408129	131178615310123	252480346951552	188344875140443	323489757778291	20688220580083	145110821925559	173738032598092	C10orf12	28	10331364	10335626	+	4263	protein_coding	-	-
ENSCAFG00000000355	747206649013988	193752859675848	584586185206938	639446830262213	483997705530391	802089733172162	277409380236274	706108955314527	758849311717166	524245283565065	798525836985611	187578495114873	576677327725529	648439974678702	476945888121132	MGAT4B	11	1883024	1894245	+	3815	protein_coding	-	-
ENSCAFG00000010530	298003410526957	114387140790954	146608696369675	0.26660958032997	0.29931769308343	496398681189694	425191189755954	206603855754176	0.087325406331718	0.231104205893358	27379720417514	0.823384226200027	224076651157912	0.128142930445834	0.11001533420957	CCDC80	33	17105243	17139896	-	2463	protein_coding	-	-
ENSCAFG00000012724	656720779120131	252279628629001	123198584158769	113427138948012	665310699139687	811880633773624	138836133822218	140738141420727	988641336108579	429519756261814	668398713980127	230923034834159	102561430815481	112693878516035	287951681905468	EPS8	27	30951397	31069238	+	6164	protein_coding	-	SH3_1
ENSCAFG00000015215	682677896992341	0.823059721454327	202929224919973	234673598436643	118452395462799	402796902558579	107118205219492	24389737193768	242125009301413	179238309213108	594930572967273	0.71630764901568	215930539454646	239468758539771	117152556333692	F5	7	28999512	29069232	+	6669	protein_coding	-	F5_F8_type_C
ENSCAFG00000011687	959684517531809	792058139661643	101117988131982	275246453561019	389206328992696	865925281681581	461706095444609	891527178077087	209286840219706	205936579488152	810491908626692	792972233346552	987027076647066	279707626214595	395031315624418	ANKRD13D	18	50135938	50145895	-	2171	protein_coding	-	-
ENSCAFG00000000856	256332976272033	330858537359525	331444440799773	314164594302276	3198349145616	234194131383575	270168023568987	294354473881437	444006123206642	550015249391673	247046723196168	352907361309313	352229506865487	289828176329627	333403339707752	NUP50	10	20832126	20844617	-	1383	protein_coding	-	-
ENSCAFG00000000324	0	0	0	108359636361834	0.748636179806538	0	0	0.0749742598895767	0.443651971524384	0	0.140951162615636	0.148734532389488	0.227397597805523	0.833309670463603	0.521665120216501	NA	NA	NA	NA	NA	NA	NA	NA	NA
ENSCAFG00000002517	183868929611776	992621424670291	170375774852642	528975624839688	31642084621497	180869217108158	907938345299137	160337344399505	595373230099262	497214761519725	172689687449826	770703546529528	183737259026862	607903933460103	257877537812366	NA	NA	NA	NA	NA	NA	NA	NA	NA
ENSCAFG00000002147	142591457931188	0.0282577609043069	576855221146195	119375253845389	369483964483925	129125599136518	0.0217577890045898	515398969816828	18392742258213	288984754746802	168944604684849	0.10486693034093	436897060076963	134398452348855	155003861948149	IL1R1	10	40828896	40847121	-	1719	protein_coding	-	TIR
[truncated: 11,743 more rows]
