# Supplementary material for: Characterization of polarization states of canine monocyte derived macrophages
Source: PLoS One. 2023 Nov 8;18(11):e0292757. doi: 10.1371/journal.pone.0292757 (PMC10631683; doi:10.1371/journal.pone.0292757)
Supplement: S3 Table — (XLSX) [file pone.0292757.s003.xlsx]

## Sheet: M0vsM1_DEG
gene_id	D1_M0	D2_M0	D3_M0	D1_M1	D2_M1	D3_M1	log2foldchange	pvalue	padjust	gene_name	gene_chr	gene_start	gene_end	gene_strand	gene_length	gene_biotype	gene_description	tf_family	D1_M0_readcount	D2_M0_readcount	D3_M0_readcount	D1_M1_readcount	D2_M1_readcount	D3_M1_readcount	D1_M0_fpkm	D2_M0_fpkm	D3_M0_fpkm	D1_M1_fpkm	D2_M1_fpkm	D3_M1_fpkm
ENSCAFG00000005750	0.940419	10.4297	3.64978	190203	222809	189200	15.2987	0	0	IDO1	16	25391701	25407289	-	1807	protein_coding	-	-	1	11	4	164389	236103	171284	0.0251199	0.275757	0.0945395	4419.04	4886.91	4271.82
ENSCAFG00000015087	450.461	590.7	447.098	60047.6	56547.9	61804.4	6.90562	0	0	RARRES3	18	53418376	53424111	-	1445	protein_coding	-	-	479	623	490	51898	59922	55952	15.0468	19.5305	14.4824	1744.6	1550.99	1745.03
ENSCAFG00000008647	3861.36	4006.9	3875.15	58847.8	52612.7	50421.5	3.78502	0	0	TKT	20	36690576	36706442	+	2337	protein_coding	-	-	4106	4226	4247	50861	55752	45647	79.7509	81.9149	77.6131	1057.16	892.262	880.254
ENSCAFG00000009273	20765.4	22586	18972.5	98.3476	136.835	122.61	-7.43833	0	0	STAB1	20	37255704	37276707	-	5128	protein_coding	-	-	22081	23821	20793	85	145	111	195.455	210.428	173.173	0.805164	1.05757	0.975505
ENSCAFG00000029553	221.939	216.179	208.95	140557	92784.8	157628	9.23898	0	0	NA	NA	NA	NA	NA	NA	NA	NA	NA	236	228	229	121481	98321	142702	3.74691	3.61254	3.42084	2063.99	1286.24	2249.42
ENSCAFG00000011525	116.612	112.83	104.931	3038.36	3379.36	3274.03	4.85791	0	0	ISG20	3	51822475	51833514	+	984	protein_coding	-	Exonuc_X-T	124	119	115	2626	3581	2964	5.72008	5.47828	4.9913	129.632	136.113	135.749
ENSCAFG00000024540	20.6892	8.53339	25.5484	34797.7	30223.6	35938.1	10.8422	0	0	GBP5	6	59273713	59292614	+	3018	protein_coding	-	-	22	9	28	30075	32027	32535	0.330887	0.135088	0.396232	484.061	396.906	485.832
ENSCAFG00000018171	184.322	255.054	291.982	131935	93036.7	139345	8.96012	0	0	CCL5	9	37817391	37823880	+	809	protein_coding	-	-	196	269	320	114029	98588	126150	10.9972	15.0625	16.8932	6846.69	4557.91	7027.38
ENSCAFG00000001085	31.9742	50.2522	40.1475	6961.86	6631.32	6971.11	7.39349	0	0	SLC25A48	11	23754003	23799176	+	4292	protein_coding	-	Mito_carr	34	53	44	6017	7027	6311	0.826628	1.28595	1.00651	156.549	140.772	152.338
ENSCAFG00000001448	316.921	289.187	284.683	5230.94	4948.72	5189.4	4.10887	0	0	PIM1	12	6212625	6219052	+	3783	protein_coding	-	Pkinase	337	305	312	4521	5244	4698	4.04361	3.65221	3.52233	58.0513	51.8462	55.9669
ENSCAFG00000002054	4599.59	4419.35	4291.22	40.4961	39.6351	36.4517	-6.8345	0	0	GPR116	12	15017055	15085972	-	8806	protein_coding	-	7tm_2	4891	4661	4703	35	42	33	35.4649	33.7285	32.0857	0.271586	0.250938	0.237571
ENSCAFG00000000498	152.348	172.564	133.217	4846.8	4859.07	5469.96	5.05071	2.39999e-295	2.87138e-292	NA	NA	NA	NA	NA	NA	NA	NA	NA	162	182	146	4189	5149	4952	2.86349	3.21047	2.42811	79.2372	74.9926	86.9041
ENSCAFG00000014860	447.639	448.477	470.821	9723.69	8071.4	9685.11	4.32915	2.6781e-283	2.95766e-280	CASP4	5	27132988	27147956	+	1810	protein_coding	-	Peptidase_C14	476	473	516	8404	8553	8768	14.3184	14.1992	14.604	270.527	211.992	261.858
ENSCAFG00000015105	109.089	198.164	158.765	23640.5	21486	22084.2	7.1723	1.71486e-280	1.75859e-277	BIRC3_CANFA	5	29323233	29337240	-	3926	protein_coding	-	BIR	116	209	174	20432	22768	19993	1.34117	2.4115	1.89282	252.798	216.903	229.5
ENSCAFG00000019379	1085.24	1207.95	1088.55	11282.2	10497.6	11072.5	3.2802	2.648e-280	2.53449e-277	ABCA3	6	38679324	38712112	+	5522	protein_coding	-	ABC_tran	1154	1274	1193	9751	11124	10024	9.48604	10.4512	9.22689	85.7761	75.3451	81.8086
ENSCAFG00000020200	1197.15	1447.83	1180.7	48114	39454.8	50125.5	5.16966	2.7669e-276	2.48277e-273	GBP6	6	59150614	59173773	+	6345	protein_coding	-	-	1273	1527	1294	41584	41809	45379	9.10694	10.9018	8.70992	318.352	246.45	322.313
ENSCAFG00000000502	363.942	363.143	295.632	13591.6	12062.3	15624.5	5.3352	7.28414e-272	6.15167e-269	NA	NA	NA	NA	NA	NA	NA	NA	NA	387	383	324	11747	12782	14145	13.9417	13.7696	10.9821	452.866	379.419	505.926
ENSCAFG00000000420	11210.7	11484	11970.4	575.044	723.812	603.11	-4.18604	1.23872e-266	9.88013e-264	CPM	10	10971767	10997780	-	1107	protein_coding	-	-	11921	12112	13119	497	767	546	488.811	495.633	506.133	21.8083	25.9142	22.228
ENSCAFG00000012657	224.76	257.898	195.263	6035.07	6166.08	6904.84	4.81741	1.67397e-263	1.2649e-260	NA	NA	NA	NA	NA	NA	NA	NA	NA	239	272	214	5216	6534	6251	8.2	9.31325	6.90821	191.51	184.718	212.934
ENSCAFG00000031501	9.40419	4.74077	10.9493	10937.4	10641.1	12250	10.391	3.08591e-257	2.21522e-254	C15orf48	30	11795852	11802453	+	2587	protein_coding	-	-	10	5	12	9453	11276	11090	0.17546	0.0875519	0.198105	177.495	163.023	193.192
ENSCAFG00000031079	3877.35	4015.43	3869.68	482.482	512.425	511.428	-2.96428	3.3655e-247	2.30088e-244	ZFP36L2	10	45745978	45750954	-	4434	protein_coding	-	zf-CCCH	4123	4235	4241	417	543	463	42.2079	43.2663	40.8492	4.56829	4.58031	4.70587
ENSCAFG00000030686	299.053	262.639	287.42	4508.95	4374.01	5093.3	4.04065	4.77198e-246	3.11415e-243	GLIPR2	11	52624232	52636796	+	3991	protein_coding	-	SCP	318	277	315	3897	4635	4611	3.61677	3.14406	3.37086	47.431	43.4369	52.0676
ENSCAFG00000016857	726.944	764.212	726.306	9947	8797.1	10613	3.72668	2.25448e-245	1.40728e-242	SEMA4A	7	41672120	41687999	-	2603	protein_coding	-	Sema	773	806	796	8597	9322	9608	13.4797	14.0266	13.0602	160.43	133.945	166.346
ENSCAFG00000000497	227.581	239.883	197.088	4617.71	5399.81	5506.42	4.54659	1.80686e-242	1.08088e-239	NA	NA	NA	NA	NA	NA	NA	NA	NA	242	253	216	3991	5722	4985	4.95032	5.16482	4.15727	87.3651	96.4453	101.242
ENSCAFG00000014098	183.382	160.238	225.374	4801.68	4841.14	4945.28	4.67926	8.01668e-240	4.60382e-237	C1RL	27	37935007	37946240	+	5005	protein_coding	-	Trypsin	195	169	247	4150	5130	4477	2.37557	2.05464	2.83117	54.1027	51.495	54.15
ENSCAFG00000003362	29.153	20.8594	39.2351	2664.64	2824.47	2960.32	6.56081	1.07822e-238	5.95383e-236	TNFSF15	11	68893087	68909578	-	1246	protein_coding	-	-	31	22	43	2303	2993	2680	1.43002	1.01279	1.86631	113.687	113.763	122.742
ENSCAFG00000011395	2435.68	2986.69	2810.33	37431.1	34057.9	35519.4	3.7002	5.33008e-237	2.83422e-234	A7E3M5_CANFA	6	5700832	5719439	-	3582	protein_coding	-	PX	2590	3150	3080	32351	36090	32156	32.8208	39.8361	36.7229	438.708	376.836	404.567
ENSCAFG00000009135	38.5572	83.4376	55.6591	50575	33139.6	57697.5	9.63716	1.14279e-232	5.85966e-230	SAA1	21	40663392	40704315	+	1574	protein_coding	-	-	41	88	61	43711	35117	52234	2.79858	5.9945	3.91759	3192.88	1975.09	3539.86
ENSCAFG00000000418	14814.4	13902.8	14195.8	2892.58	2899.02	2890.73	-2.30525	6.7761e-231	3.35464e-228	MDM2	10	10936609	10971551	+	1580	protein_coding	-	zf-RanBP	15753	14663	15558	2500	3072	2617	452.566	420.395	420.541	76.8593	72.7201	74.6451
ENSCAFG00000023345	308.457	411.499	312.968	14085.7	11588.5	14422.7	5.27891	5.01733e-230	2.40113e-227	FAM26F	1	56894631	56896871	+	1441	protein_coding	-	-	328	434	343	12174	12280	13057	10.332	13.6433	10.1658	410.377	318.732	408.351
ENSCAFG00000003252	1046.69	1197.52	1073.95	34322.2	28925.1	40484.6	4.96635	5.6058e-230	2.59621e-227	AOAH	14	47894915	48052967	-	3658	protein_coding	-	Lipase_GDSL	1113	1263	1177	29664	30651	36651	22.2559	25.204	22.1443	634.772	505.021	727.636
ENSCAFG00000009887	1505.61	1441.19	1579.44	10395.9	9661.52	10210.9	2.74125	2.18311e-226	9.79466e-224	CD47	33	13321373	13363102	-	1416	protein_coding	-	-	1601	1520	1731	8985	10238	9244	62.4867	59.2047	63.5666	375.277	329.25	358.207
ENSCAFG00000016405	1027.88	1144.42	1169.75	22151.4	28858.1	23312.5	4.47499	1.25977e-224	5.48075e-222	TMEM132A	18	55363482	55376294	-	3651	protein_coding	-	-	1093	1207	1282	19145	30580	21105	13.5889	14.9757	14.9964	254.717	313.268	260.512
ENSCAFG00000000851	1291.19	1601.43	1221.76	27759.5	25302.3	27817.1	4.29711	3.07406e-223	1.29807e-220	IRF1	11	20772643	20781207	-	3344	protein_coding	-	IRF	1373	1689	1339	23992	26812	25183	18.6372	22.88	17.1012	348.509	299.884	339.387
ENSCAFG00000020333	1060.79	1104.6	1073.03	7846.99	7114.5	7241.74	2.77731	4.06557e-222	1.6677e-219	PSMB10	5	81561175	81563512	+	828	protein_coding	-	Proteasome	1128	1165	1176	6782	7539	6556	61.8379	63.7364	60.658	397.87	340.545	356.831
ENSCAFG00000010511	1565.8	1295.18	1249.14	24300	22740.2	26638.5	4.16403	1.97349e-221	7.87037e-219	Q2KM15_CANFA	26	16836790	16850989	-	2863	protein_coding	-	ubiquitin	1665	1366	1369	21002	24097	24116	26.3978	21.6133	20.4218	356.33	314.798	379.611
ENSCAFG00000013783	1594.01	1650.74	1563.93	61.3226	60.3963	54.1252	-4.77229	1.7018e-214	6.60345e-212	CCR5_CANFA	20	42294996	42297952	-	1345	protein_coding	-	7tm_1	1695	1741	1714	53	64	49	57.2036	58.6366	54.4252	1.91411	1.77971	1.64183
ENSCAFG00000015206	32.9147	24.652	23.7235	44079.4	23945.2	58368	10.603	4.01433e-212	1.51668e-209	NA	NA	NA	NA	NA	NA	NA	NA	NA	35	26	26	38097	25374	52841	3.60251	2.67071	2.51794	4196.29	2151.99	5399.91
ENSCAFG00000020204	3851.01	4698.1	3853.25	69762	65475.2	79441.5	4.11351	3.07398e-206	1.13162e-203	NA	NA	NA	NA	NA	NA	NA	NA	NA	4095	4955	4223	60294	69382	71919	109.598	132.346	106.342	1726.88	1530.07	1911.05
ENSCAFG00000030335	548.264	502.522	528.305	16340.8	11754.6	15900.7	4.80011	1.19731e-201	4.29746e-199	SERPINB9	35	3186157	3199690	-	5629	protein_coding	-	Serpin	583	530	579	14123	12456	14395	4.74934	4.30881	4.43791	123.12	83.61	116.427
ENSCAFG00000015298	94.0419	149.808	84.8573	7912.94	9107.57	8703.12	6.2913	3.26916e-198	1.14476e-195	CD38	3	64529721	64579861	-	6029	protein_coding	-	-	100	158	93	6839	9651	7879	1.17564	1.85374	1.02871	86.0412	93.4896	91.9657
ENSCAFG00000015383	1096.53	1029.7	905.145	18186.2	14438.5	16815.3	4.02769	1.83833e-192	6.28402e-190	TNFSF10	34	36718785	36735089	-	1410	protein_coding	-	-	1166	1086	992	15718	15300	15223	37.5366	34.8902	30.0472	541.492	405.848	486.559
ENSCAFG00000007838	78.9952	96.7117	87.5946	4151.43	4951.55	3455.18	5.57608	2.30756e-191	7.70457e-189	SERPING1	18	38570607	38580831	-	1464	protein_coding	-	Serpin	84	102	96	3588	5247	3128	2.60444	3.1561	2.80054	119.049	134.048	96.2898
ENSCAFG00000011966	2322.83	2162.74	2196.25	11009.2	10398.5	10690.3	2.26411	1.47025e-185	4.79735e-183	PSME2	8	4137069	4140686	-	938	protein_coding	-	-	2470	2281	2407	9515	11019	9678	119.528	110.158	109.593	492.742	439.37	464.983
ENSCAFG00000018931	475.852	618.197	511.881	9517.74	11287.5	9400.12	4.23353	3.67425e-184	1.17225e-181	CIITA	6	31775830	31813546	-	3697	protein_coding	-	NACHT	506	652	561	8226	11961	8510	6.53247	8.40022	6.81436	113.646	127.236	109.077
ENSCAFG00000029842	560.49	505.366	623.199	10430.6	8830.13	11334.3	4.17873	1.55271e-183	4.84613e-181	MAFF	10	26475150	26486724	-	3171	protein_coding	-	bZIP_Maf	596	533	683	9015	9357	10261	8.5315	7.61418	9.1989	138.097	110.365	145.83
ENSCAFG00000019798	25658.4	25239.9	26442.6	105313	110588	103366	2.04547	4.21249e-182	1.28678e-179	CSF1	6	42034162	42044480	-	3958	protein_coding	-	-	27284	26620	28980	91020	117187	93578	443.417	431.747	443.138	1582.99	1569.28	1509.93
ENSCAFG00000031346	10.3446	19.9112	25.5484	3616.88	2840.51	3805.34	7.51929	5.94236e-174	1.77738e-171	RHOU	4	10394955	10406578	-	4387	protein_coding	-	Ras	11	21	28	3126	3010	3445	0.113815	0.216842	0.272585	34.6127	25.6619	35.3896
ENSCAFG00000002270	1191.51	1077.1	1175.23	13109.2	10659	12663.1	3.40295	8.46347e-174	2.4798e-171	NINJ1	1	98567721	98578051	+	2449	protein_coding	-	-	1267	1136	1288	11330	11295	11464	23.4835	21.0127	22.4615	224.727	172.5	210.961
ENSCAFG00000005419	6210.53	6560.28	6513.94	28618	28566.5	26748.9	2.12179	3.43084e-172	9.85133e-170	PNP	15	17808445	17818681	+	4019	protein_coding	-	-	6604	6919	7139	24734	30271	24216	74.5873	77.9861	75.8631	298.944	281.708	271.543

## Sheet: M0vsM2_DEG
gene_id	D1_M0	D2_M0	D3_M0	D1_M2	D2_M2	D3_M2	log2foldchange	pvalue	padjust	gene_name	gene_chr	gene_start	gene_end	gene_strand	gene_length	gene_biotype	gene_description	tf_family	D1_M0_readcount	D2_M0_readcount	D3_M0_readcount	D1_M2_readcount	D2_M2_readcount	D3_M2_readcount	D1_M0_fpkm	D2_M0_fpkm	D3_M0_fpkm	D1_M2_fpkm	D2_M2_fpkm	D3_M2_fpkm
ENSCAFG00000018625	174.527	125.325	164.591	9208.7	7415.21	8249	5.74231	0	0	C3	20	53565857	53599372	+	5803	protein_coding	-	A2M_comp	196	140	190	7620	8489	6128	1.67674	1.19523	1.52932	89.564	72.6899	79.5756
ENSCAFG00000016466	156.718	136.067	166.324	17351.5	20457.6	20277.9	6.98266	0	0	ALDH1A2	30	23074408	23170609	-	3609	protein_coding	-	Aldedh	176	152	192	14358	23420	15064	2.21361	1.90787	2.27209	248.115	294.839	287.595
ENSCAFG00000008754	254.667	243.488	304.927	55993	53272.6	64278.4	7.75493	0	0	CCL17_CANFA	2	59001473	59005737	-	1143	protein_coding	-	-	286	272	352	46333	60987	47751	11.3578	10.7799	13.1525	2528.07	2424.24	2878.49
ENSCAFG00000032287	428.303	635.576	595.994	110793	119486	143573	7.81519	0	0	CCL22	2	59039616	59045465	-	2016	protein_coding	-	-	481	710	688	91679	136789	106657	10.83	15.9536	14.575	2836.12	3082.8	3645.25
ENSCAFG00000005906	53.4266	69.8239	66.7029	2821.83	3042.43	3174.14	5.57197	0	0	PYCR1	9	360665	364129	+	1023	protein_coding	-	F420_oxidored	60	78	77	2335	3483	2358	2.66226	3.45391	3.2146	142.35	154.69	158.817
ENSCAFG00000016530	4527.01	5377.33	5413.33	228.405	226.239	193.841	-4.55715	2.77773e-298	6.59942e-295	PLXDC1	9	23210792	23272306	+	3116	protein_coding	-	-	5084	6007	6249	189	259	144	74.06	87.3278	85.6494	3.78277	3.77648	3.18415
ENSCAFG00000010293	32.0559	34.0168	55.4413	2721.52	2670.31	2662.62	6.04677	1.23732e-294	2.51972e-291	CISH	20	38762378	38766617	+	3744	protein_coding	-	SH2	36	38	64	2252	3057	1978	0.727235	0.766077	1.21643	62.5044	61.8126	60.6529
ENSCAFG00000003995	393.576	409.992	408.014	3649.64	4087.14	3852.59	3.25829	2.11246e-275	3.76414e-272	FYN	12	68106298	68162878	-	3226	protein_coding	-	Pkinase_Tyr	442	458	471	3020	4679	2862	9.28417	9.6007	9.30845	87.1561	98.3746	91.2522
ENSCAFG00000029189	81.0303	103.841	107.418	13129	8176.04	13852.9	6.9098	1.15957e-250	1.83662e-247	F5CBP3_CANFA	10	30622923	30681879	-	5436	protein_coding	-	-	91	116	124	10864	9360	10291	0.759867	0.966653	0.974212	124.64	78.2314	130.439
ENSCAFG00000001131	28.4942	43.8637	32.052	2560.79	3329.81	3128.38	6.43412	2.97359e-250	4.23886e-247	SLA	13	29505270	29590701	-	1306	protein_coding	-	SH2	32	49	37	2119	3812	2324	1.1122	1.69959	1.20996	101.189	132.616	122.609
ENSCAFG00000016481	21.3706	20.5891	26.8544	2239.33	2054.49	1998.98	6.51272	1.45318e-248	1.88318e-245	STAC2	9	23153700	23166655	+	1566	protein_coding	-	C1_1	24	23	31	1853	2352	1485	1.03065	0.985701	1.25256	109.332	101.099	96.801
ENSCAFG00000007580	947.431	947.098	919.98	7000.79	6767.07	6136.95	2.82246	4.6358e-236	5.50694e-233	LYVE1	21	33716953	33727385	-	1710	protein_coding	-	Xlink	1064	1058	1062	5793	7747	4559	28.2437	28.0273	26.524	211.277	205.836	183.697
ENSCAFG00000028754	169.184	197.834	197.51	3227.88	2722.72	2852.42	3.96229	1.40108e-234	1.53634e-231	PPAP2B	5	52923746	53006368	+	3659	protein_coding	-	-	190	221	228	2671	3117	2119	2.35704	2.73604	2.66124	45.5257	38.7043	39.9022
ENSCAFG00000023704	86.373	70.7191	97.8886	2653.85	2192.51	2328.78	4.81289	1.19596e-229	1.21775e-226	SLAMF6	38	21742210	21768148	+	1093	protein_coding	-	V-set	97	79	113	2196	2510	1730	4.02835	3.27415	4.4154	125.302	104.337	109.057
ENSCAFG00000010024	228.844	251.545	285.003	3470.78	3089.6	3559.13	3.72371	1.19146e-221	1.13229e-218	DOK2	25	35334349	35339245	+	2309	protein_coding	-	-	257	281	329	2872	3537	2644	5.05225	5.51283	6.08532	77.5722	69.5979	78.898
ENSCAFG00000010896	2112.13	2465.32	2537.31	20792.1	23375.9	20911.9	3.19338	2.37229e-221	2.11356e-218	ARRDC4	3	42650202	42664423	-	4957	protein_coding	-	-	2372	2754	2929	17205	26761	15535	21.7206	25.1673	25.2355	216.462	245.283	215.934
ENSCAFG00000013159	57.8788	62.6625	64.1041	2267.13	2355.85	1791.68	5.11926	1.53893e-209	1.29044e-206	FZD9	6	6782774	6784558	-	1785	protein_coding	-	Fz	65	70	74	1876	2697	1331	1.65292	1.77645	1.77054	65.5451	68.6479	51.377
ENSCAFG00000002797	20.4802	25.9602	15.5929	1753.52	1902.5	1572.26	6.40137	4.40559e-200	3.48898e-197	KLF4	11	62884469	62886879	-	2159	protein_coding	-	-	23	29	18	1451	2178	1168	0.54206	0.682078	0.399142	46.9847	51.3791	41.7845
ENSCAFG00000002086	78.359	76.0901	58.0402	3737.86	2755.92	4135.27	5.64482	5.58608e-198	4.19103e-195	TPM2	11	52214829	52219776	-	1999	protein_coding	-	-	88	85	67	3093	3155	3072	2.9523	2.84586	2.11489	142.57	105.946	156.441
ENSCAFG00000009156	49.8648	66.2432	39.8485	1445.35	1561.83	1395.92	4.82236	2.76932e-182	1.97384e-179	IRF4	35	765627	784885	+	5121	protein_coding	-	-	56	74	46	1196	1788	1037	0.496374	0.65459	0.383632	14.5654	15.8634	13.9525
ENSCAFG00000016399	71.2354	119.954	93.5573	2146.28	2081.57	2046.1	4.46201	1.33424e-179	9.05694e-177	LFNG	6	14632694	14634875	-	3814	protein_coding	-	Fringe	80	134	108	1776	2383	1520	1.62476	2.71594	2.06375	49.5577	48.443	46.8592
ENSCAFG00000014753	30.2751	13.4277	25.9881	1575.87	1434.3	1793.03	6.10398	8.23365e-173	5.33503e-170	CHST7	X	40210096	40211556	+	1461	protein_coding	-	Sulfotransfer_1	34	15	30	1304	1642	1332	1.05634	0.465086	0.876965	55.6638	51.0632	62.8178
ENSCAFG00000031841	874.415	813.717	1059.45	9214.74	8157.69	8722.84	3.2472	5.88462e-172	3.64718e-169	NA	NA	NA	NA	NA	NA	NA	NA	NA	982	909	1223	7625	9339	6480	14.3188	13.2275	16.7787	152.759	136.303	143.425
ENSCAFG00000016623	42005.7	46495.5	43134.2	6953.65	6217.63	5587.73	-2.81076	3.0545e-170	1.81425e-167	VSIG4	X	50843008	50881664	-	1385	protein_coding	-	V-set	47174	51940	49793	5754	7118	4151	1905.07	2093.28	1891.97	319.263	287.724	254.457
ENSCAFG00000009103	276.928	298.989	310.991	2071.35	2147.08	1963.98	2.80187	3.44946e-169	1.96688e-166	VDR	27	6852938	6906960	+	5457	protein_coding	-	zf-C4	311	334	359	1714	2458	1459	4.18772	4.48828	4.54828	31.7101	33.129	29.8212
ENSCAFG00000029471	75.6876	54.6059	56.3076	1382.51	1396.74	1659.76	4.57183	1.49984e-168	8.22314e-166	CLIC2	X	123267159	123292194	-	3783	protein_coding	-	-	85	61	65	1144	1599	1233	1.0199	0.730442	0.733818	18.8597	19.2042	22.4572
ENSCAFG00000003864	2408.65	2166.33	2511.32	51.9651	19.2172	44.4219	-5.99035	1.33835e-158	7.066e-156	CLEC5A	16	7242386	7250697	+	834	protein_coding	-	Lectin_C	2705	2420	2899	43	22	33	147.223	131.444	148.455	3.2155	1.19851	2.72632
ENSCAFG00000019714	3317.79	2886.95	3838.45	300.914	265.546	288.069	-3.55784	1.13889e-152	5.79815e-150	SLC2A5	5	62412904	62436876	-	6447	protein_coding	-	Sugar_tr	3726	3225	4431	249	304	214	26.2338	22.6602	29.3532	2.40873	2.1424	2.2871
ENSCAFG00000004755	186.103	235.432	239.957	2083.44	2120	1941.1	3.21568	5.16618e-152	2.53945e-149	ETHE1	1	111583684	111608202	+	1782	protein_coding	-	Lactamase_B	209	263	277	1724	2427	1442	5.32371	6.6856	6.6387	60.3358	61.8795	55.7553
ENSCAFG00000002753	297302	302630	320846	53318.6	58539.9	47003.7	-2.53501	2.13485e-145	1.01441e-142	GPNMB	14	36918913	36946045	+	3659	protein_coding	-	-	333881	338067	370376	44120	67017	34918	5693.24	5752.9	5942.18	1033.65	1143.83	903.795
ENSCAFG00000015599	257.338	275.715	310.125	1846.57	1859.7	1981.48	2.75305	7.43203e-142	3.41753e-139	SCIMP	5	31534226	31549175	+	792	protein_coding	-	-	289	308	358	1528	2129	1472	16.5634	17.6164	19.305	120.322	122.134	128.059
ENSCAFG00000013817	1262.65	1087.64	1541.96	11781.6	11994.1	12115.1	3.20477	9.85334e-142	4.38935e-139	SRGN	4	20230793	20244269	+	486	protein_coding	-	-	1418	1215	1780	9749	13731	9000	132.439	113.248	156.421	1251.03	1283.66	1275.95
ENSCAFG00000013482	2890.38	2398.18	2743.48	297.289	234.974	292.107	-3.2918	4.01953e-141	1.73632e-138	CADM1	5	17865290	18187972	+	4711	protein_coding	-	V-set	3246	2679	3167	246	269	217	62.4592	51.4443	57.3365	6.50358	5.18095	6.33812
ENSCAFG00000030055	1.78089	1.79036	4.33136	19057.9	13632	18557.6	12.6538	1.46559e-139	6.1447e-137	FCER2	20	52449871	52460210	-	3124	protein_coding	-	-	2	2	5	15770	15606	13786	0.0290599	0.0290009	0.068355	314.823	226.968	304.058
ENSCAFG00000013713	163.841	151.285	181.917	1238.7	1293.67	1261.31	2.93189	5.41884e-138	2.20702e-135	GK	X	25756996	25830506	+	3279	protein_coding	-	FGGY_N	184	169	210	1025	1481	937	3.44984	3.16216	3.70455	26.4043	27.7936	26.6669
ENSCAFG00000013182	56.9883	57.2914	77.0981	1157.73	1086.64	1348.81	4.22786	2.2771e-137	9.0167e-135	EGLN3	8	12875435	12901737	-	1079	protein_coding	-	-	64	64	89	958	1244	1002	4.02921	4.02103	5.27189	82.8659	78.3917	95.7549
ENSCAFG00000011821	8691.61	8726.2	8198.39	29500.5	30743.1	28019.4	1.78486	1.66927e-133	6.43122e-131	TAGLN2	38	22228242	22229661	+	597	protein_coding	-	CH	9761	9748	9464	24411	35195	20815	742.157	739.662	677.036	2550.1	2678.5	2402.32
ENSCAFG00000018916	21.3706	22.3795	22.523	757.724	842.935	726.903	5.13594	8.59851e-132	3.22557e-129	SOCS1	6	31511024	31511557	+	534	protein_coding	-	SH2	24	25	26	627	965	540	2.04007	2.12076	2.07943	73.2271	82.1052	69.6756
ENSCAFG00000011179	44459.8	45803.6	44809.6	9832.28	10711	8823.8	-2.20109	2.65461e-131	9.70294e-129	FAM20C	6	16448012	16498806	-	2829	protein_coding	-	DUF1193	49930	51167	51727	8136	12262	6555	801.132	819.312	780.9	179.359	196.931	159.65
ENSCAFG00000030686	283.161	247.964	272.875	1710.01	1816.9	1607.26	2.67583	4.16872e-131	1.48563e-128	GLIPR2	11	52624232	52636796	+	3991	protein_coding	-	SCP	318	277	315	1415	2080	1194	3.61677	3.14406	3.37086	22.1116	23.6792	20.6135
ENSCAFG00000008312	2544	2529.77	2551.17	7771.8	8150.7	7675.56	1.63017	3.22099e-130	1.11988e-127	HPS3	23	43939703	43979393	+	3237	protein_coding	-	-	2857	2826	2945	6431	9331	5702	41.5121	40.9782	40.2611	128.385	135.707	125.761
ENSCAFG00000023972	301.86	315.103	326.584	2901.59	4157.9	3689.71	3.51039	6.3876e-130	2.16798e-127	NA	NA	NA	NA	NA	NA	NA	NA	NA	339	352	377	2401	4760	2741	2.16181	2.24015	2.26201	21.0368	30.3832	26.5326
ENSCAFG00000011817	14.2471	15.218	9.52898	1381.3	1031.61	1487.46	6.6457	3.84702e-129	1.27533e-126	NA	NA	NA	NA	NA	NA	NA	NA	NA	16	17	11	1143	1181	1105	0.247957	0.262919	0.160393	24.3373	18.3196	25.9939
ENSCAFG00000010793	2182.48	2192.29	2273.96	8476.35	8940.35	7842.48	1.926	1.90202e-123	6.16213e-121	SLC12A7	34	11411208	11440841	+	4864	protein_coding	-	AA_permease	2451	2449	2625	7014	10235	5826	27.8346	27.7554	28.0483	109.44	116.343	100.43
ENSCAFG00000003370	107.744	140.543	115.214	1164.98	1325.11	1168.43	3.33291	3.11683e-123	9.87344e-121	ASAP2	17	6349621	6521102	+	3496	protein_coding	-	PH	121	157	133	964	1517	868	1.68478	2.1816	1.74239	18.4419	21.1423	18.3455
ENSCAFG00000017513	1664.24	1614.9	1623.39	5179.59	5564.25	5251.2	1.70644	2.77506e-120	8.59968e-118	MTMR4	9	33113118	33135301	-	8739	protein_coding	-	FYVE	1869	1804	1874	4286	6370	3901	13.7678	13.2619	12.9885	43.3787	46.9681	43.6197
ENSCAFG00000013093	188.774	189.778	188.847	1558.95	1409.84	1802.45	3.07033	2.47217e-119	7.49802e-117	SH2D1B	38	20304146	20323104	+	405	protein_coding	-	SH2	212	212	218	1290	1614	1339	23.7605	23.7123	22.9886	198.646	181.065	227.8
ENSCAFG00000016556	2605.44	2589.75	2753.88	9647.38	9501.15	10748.7	1.91086	1.37293e-116	4.07732e-114	AQP9	30	23224837	23269076	+	1382	protein_coding	-	-	2926	2893	3179	7983	10877	7985	96.1041	94.8271	98.2412	360.25	357.59	398.103
ENSCAFG00000000420	10615	10842.4	11364.6	3036.94	3383.97	3124.34	-1.78102	2.65258e-114	7.71685e-112	CPM	10	10971767	10997780	-	1107	protein_coding	-	-	11921	12112	13119	2513	3874	2321	488.811	495.633	506.133	141.576	159	144.463
ENSCAFG00000016605	32.9464	52.8155	69.3017	1140.82	1129.45	1250.54	4.50245	7.19347e-114	2.05086e-111	C17orf96	9	23549615	23550754	+	1140	protein_coding	-	-	37	59	80	944	1293	929	1.47324	2.34444	2.99707	51.6431	51.5322	56.1487

## Sheet: M1vsM2_DEG
gene_id	D1_M1	D2_M1	D3_M1	D1_M2	D2_M2	D3_M2	log2foldchange	pvalue	padjust	gene_name	gene_chr	gene_start	gene_end	gene_strand	gene_length	gene_biotype	gene_description	tf_family	D1_M1_readcount	D2_M1_readcount	D3_M1_readcount	D1_M2_readcount	D2_M2_readcount	D3_M2_readcount	D1_M1_fpkm	D2_M1_fpkm	D3_M1_fpkm	D1_M2_fpkm	D2_M2_fpkm	D3_M2_fpkm
ENSCAFG00000005750	168552	198832	168063	147.54	151.56	162.906	10.1807	0	0	IDO1	16	25391701	25407289	-	1807	protein_coding	-	-	164389	236103	171284	131	186	130	4419.04	4886.91	4271.82	4.52125	4.6767	4.95694
ENSCAFG00000008584	22604.3	25769.5	22725.5	40.5454	16.2968	33.8342	9.66068	0	0	CXL10_CANFA	32	597634	600003	-	1147	protein_coding	-	-	22046	30600	23161	36	20	27	933.641	997.812	910.015	1.95742	0.79223	1.62192
ENSCAFG00000003252	30415.3	25812.4	35961.8	361.53	412.308	397.239	6.29772	0	0	AOAH	14	47894915	48052967	-	3658	protein_coding	-	Lipase_GDSL	29664	30651	36651	321	506	317	634.772	505.021	727.636	8.81911	10.1277	9.62192
ENSCAFG00000015298	7012.21	8127.49	7730.84	60.8181	97.7805	80.1997	6.56689	6.45e-283	2.3e-279	CD38	3	64529721	64579861	-	6029	protein_coding	-	-	6839	9651	7879	54	120	64	86.0412	93.4896	91.9657	0.872247	1.4121	1.14211
ENSCAFG00000008647	52149.1	46951	44788.6	3533.08	3159.94	3461.12	3.82518	2.26e-260	6.47e-257	TKT	20	36690576	36706442	+	2337	protein_coding	-	-	50861	55752	45647	3137	3878	2762	1057.16	892.262	880.254	83.7146	75.3935	81.4317
ENSCAFG00000030335	14480.7	10489.7	14124.3	36.0403	65.187	43.8592	8.05065	1.12e-242	2.66e-239	SERPINB9	35	3186157	3199690	-	5629	protein_coding	-	Serpin	14123	12456	14395	32	80	35	123.12	83.61	116.427	0.358166	0.652325	0.432798
ENSCAFG00000030025	697.222	642.552	818.317	42435.2	60350.2	43261.5	-6.08092	1.45e-233	2.96e-230	FGL2	18	17327893	17335390	-	5382	protein_coding	-	Fibrinogen_C	680	763	834	37678	74064	34523	6.13732	5.30239	6.98356	436.606	625.242	441.971
ENSCAFG00000008754	433.713	230.746	325.757	52183	49694.5	59837.7	-7.35361	1.07e-231	1.92e-228	CCL17_CANFA	2	59001473	59005737	-	1143	protein_coding	-	-	423	274	332	46333	60987	47751	17.9766	8.96592	13.0902	2528.07	2424.24	2878.49
ENSCAFG00000007580	18.4559	8.4214	6.86837	6524.43	6312.55	5712.97	-9.13016	1.09e-229	1.73e-226	LYVE1	21	33716953	33727385	-	1710	protein_coding	-	Xlink	18	10	7	5793	7747	4559	0.511317	0.218723	0.184483	211.277	205.836	183.697
ENSCAFG00000000372	179.432	165.901	191.333	2651.22	2574.07	2552.61	-3.8595	4.11e-228	5.86e-225	UST	1	39633049	39922991	+	3771	protein_coding	-	-	175	197	195	2354	3159	2037	2.25421	1.95389	2.33041	38.931	38.0608	37.2189
ENSCAFG00000015087	53212.4	50462.7	54899.9	2324.6	1712.79	2186.69	4.67207	1.07e-224	1.39e-221	RARRES3	18	53418376	53424111	-	1445	protein_coding	-	-	51898	59922	55952	2064	2102	1745	1744.6	1550.99	1745.03	89.0815	66.0921	83.2063
ENSCAFG00000000498	4295.09	4336.18	4858.88	289.449	267.267	308.268	3.96719	3.65e-221	4.35e-218	NA	NA	NA	NA	NA	NA	NA	NA	NA	4189	5149	4952	257	328	246	79.2372	74.9926	86.9041	6.24142	5.80315	6.60037
ENSCAFG00000019379	9997.96	9367.96	9835.51	1582.4	1552.27	1575.17	2.63245	8.5e-213	9.34e-210	ABCA3	6	38679324	38712112	+	5522	protein_coding	-	ABC_tran	9751	11124	10024	1405	1905	1257	85.7761	75.3451	81.8086	15.8681	15.6741	15.6844
ENSCAFG00000005906	41.0131	60.634	38.2666	2629.82	2838.08	2954.86	-5.89806	3.65e-208	3.73e-205	PYCR1	9	360665	364129	+	1023	protein_coding	-	F420_oxidored	40	72	39	2335	3483	2358	1.89932	2.63237	1.71808	142.35	154.69	158.817
ENSCAFG00000011745	134.318	142.322	130.499	2103.85	2016.72	1928.55	-3.89154	3.65e-202	3.47e-199	SORL1	5	12497955	12650767	-	11712	protein_coding	-	Ldl_recept_a	131	169	133	1868	2475	1539	0.766206	0.761093	0.721716	14.0276	13.5401	12.7681
ENSCAFG00000011525	2692.51	3015.7	2908.26	66.4494	40.7419	40.0998	5.87991	6.01e-190	5.36e-187	ISG20	3	51822475	51833514	+	984	protein_coding	-	Exonuc_X-T	2626	3581	2964	59	50	32	129.632	136.113	135.749	3.7394	2.30866	2.2407
ENSCAFG00000010511	21533.9	20293	23662.5	2522.82	2409.48	2622.78	3.11614	8.88e-187	7.46e-184	Q2KM15_CANFA	26	16836790	16850989	-	2863	protein_coding	-	ubiquitin	21002	24097	24116	2240	2957	2093	356.33	314.798	379.611	48.7947	46.9261	50.3705
ENSCAFG00000014098	4255.1	4320.18	4392.81	57.4393	57.0386	98.9965	5.94503	1.85e-184	1.47e-181	C1RL	27	37935007	37946240	+	5005	protein_coding	-	Trypsin	4150	5130	4477	51	70	79	54.1027	51.495	54.15	0.853636	0.853572	1.46087
ENSCAFG00000011513	171.23	132.216	125.593	5786.73	4426.2	5244.31	-5.17326	2.32e-182	1.74e-179	ABLIM1	28	25260981	25419143	-	7337	protein_coding	-	LIM	167	157	128	5138	5432	4185	1.74153	1.26064	1.23841	68.7924	52.984	61.9048
ENSCAFG00000005483	429.612	386.542	380.704	4596.27	5080.51	4333.29	-3.55028	1.56e-180	1.11e-177	ARHGEF40	15	18160817	18178389	+	6445	protein_coding	-	-	419	459	388	4081	6235	3458	3.15795	2.66367	2.71308	39.4902	43.954	36.9684
ENSCAFG00000015383	16116.1	12884.7	14936.7	637.463	479.125	471.173	4.79105	2.32e-177	1.58e-174	TNFSF10	34	36718785	36735089	-	1410	protein_coding	-	-	15718	15300	15223	566	588	376	541.492	405.848	486.559	25.0347	18.9471	18.3737
ENSCAFG00000000851	24599.6	22579.4	24709.5	2646.71	2723.19	2293.21	3.22908	1.18e-176	7.68e-174	IRF1	11	20772643	20781207	-	3344	protein_coding	-	IRF	23992	26812	25183	2350	3342	1830	348.509	299.884	339.387	43.8275	45.4072	37.7062
ENSCAFG00000011395	33170.3	30392.8	31551.3	2821.28	2262.8	2773.15	3.59834	1.7e-176	1.06e-173	A7E3M5_CANFA	6	5700832	5719439	-	3582	protein_coding	-	PX	32351	36090	32156	2505	2777	2213	438.708	376.836	404.567	43.6142	35.2237	42.5681
ENSCAFG00000028917	29358.2	25670.9	30502.4	2412.45	2474.66	2812	3.47405	1.98e-172	1.18e-169	SNX10	14	39567473	39645409	+	5658	protein_coding	-	PX	28633	30483	31087	2142	3037	2244	245.82	201.505	247.611	23.6103	24.3875	27.3268
ENSCAFG00000002266	1614.89	1787.86	1623.88	65.3231	82.2986	67.6685	4.53133	6.05e-169	3.46e-166	NA	NA	NA	NA	NA	NA	NA	NA	NA	1575	2123	1655	58	101	54	9.14922	9.49578	8.91954	0.432577	0.548777	0.444951
ENSCAFG00000017954	10534.2	10096.4	11477	1539.6	1540.04	1636.57	2.76763	1.6e-163	8.8e-161	TNIP1	4	58150626	58201489	+	4298	protein_coding	-	-	10274	11989	11697	1367	1890	1306	116.115	104.33	122.649	19.8357	19.9793	20.9366
ENSCAFG00000004901	4861.07	6136.67	4771.56	268.05	283.564	236.84	4.31876	3.75e-160	1.98e-157	STEAP3	19	30748435	30795313	-	1707	protein_coding	-	F420_oxidored	4741	7287	4863	238	348	189	134.912	159.664	128.388	8.69539	9.26255	7.62881
ENSCAFG00000030055	2.05065	9.26354	0.981196	17761.1	12716.4	17275.5	-11.8339	1.55e-159	7.89e-157	FCER2	20	52449871	52460210	-	3124	protein_coding	-	-	2	11	1	15770	15606	13786	0.031098	0.131696	0.0144259	314.823	226.968	304.058
ENSCAFG00000002086	14.3546	22.7378	14.7179	3483.52	2570.81	3849.58	-7.56095	4.2e-158	2.07e-155	TPM2	11	52214829	52219776	-	1999	protein_coding	-	-	14	27	15	3093	3155	3072	0.502625	0.746374	0.499629	142.57	105.946	156.441
ENSCAFG00000016481	28.7091	53.0548	47.0974	2086.96	1916.5	1860.88	-5.49519	4.59e-158	2.19e-155	STAC2	9	23153700	23166655	+	1566	protein_coding	-	C1_1	28	63	48	1853	2352	1485	1.28676	2.22924	2.04654	109.332	101.099	96.801
ENSCAFG00000009691	2001.44	1934.39	1965.34	9582.22	10001.3	9207.93	-2.28688	3.56e-153	1.64e-150	AP2A2	18	45309984	45358213	+	3046	protein_coding	-	-	1952	2297	2003	8508	12274	7348	31.1289	28.2047	29.635	174.198	183.08	166.214
ENSCAFG00000009509	216.344	389.068	247.261	33716.9	32122.5	22696.5	-6.69597	7.46e-153	3.33e-150	F13A1	35	6185898	6347853	-	4822	protein_coding	-	Transglut_core	211	462	252	29937	39422	18112	2.12554	3.58348	2.3552	387.192	371.446	258.802
ENSCAFG00000012657	5348.1	5502.54	6133.46	558.625	624.981	518.792	3.31563	6.26e-150	2.71e-147	NA	NA	NA	NA	NA	NA	NA	NA	NA	5216	6534	6251	496	767	414	191.51	184.718	212.934	23.3812	26.3403	21.561
ENSCAFG00000012403	45.1144	35.3699	52.0034	2665.86	1955.61	2626.54	-5.78012	5.86e-149	2.46e-146	COL7A1	20	40519496	40549992	+	8811	protein_coding	-	VWA	44	42	53	2367	2400	2096	0.242572	0.178285	0.271085	16.754	12.3757	16.3906
ENSCAFG00000007838	3678.87	4418.71	3069.18	72.0807	101.855	86.4653	5.41401	2.69e-148	1.1e-145	SERPING1	18	38570607	38580831	-	1464	protein_coding	-	Serpin	3588	5247	3128	64	125	69	119.049	134.048	96.2898	2.72637	3.8793	3.24741
ENSCAFG00000000497	4092.08	4818.72	4891.26	324.363	245.266	268.168	4.04526	7.12e-147	2.83e-144	NA	NA	NA	NA	NA	NA	NA	NA	NA	3991	5722	4985	288	301	214	87.3651	96.4453	101.242	8.09433	6.16303	6.64485
ENSCAFG00000014148	1358.56	1322.16	1297.14	41.6716	61.1128	45.1123	4.72401	5.11e-146	1.97e-143	ADAMTS7	3	58188758	58222984	+	4884	protein_coding	-	TSP_1	1325	1570	1322	37	75	36	13.1781	12.023	12.1986	0.472467	0.697703	0.507873
ENSCAFG00000001091	425.51	765.505	503.353	35364.6	38394.3	29995.9	-5.93499	5.77e-146	2.17e-143	TGFBI	11	23943595	23971354	+	2609	protein_coding	-	-	415	909	513	31400	47119	23937	8.83764	14.9049	10.1355	858.519	938.546	723.058
ENSCAFG00000004776	2427.97	3105.81	3013.25	176.823	162.968	150.374	4.12314	3.41e-143	1.25e-140	TRANK1	23	6751028	6849537	-	12253	protein_coding	-	-	2368	3688	3071	157	200	120	11.5639	13.8672	13.9137	0.984358	0.91353	0.831223
ENSCAFG00000029297	2213.68	2794.22	2508.92	131.772	130.374	161.652	4.15515	1.2e-139	4.27e-137	ANKRD22	26	38620269	38644312	-	4288	protein_coding	-	-	2159	3318	2557	117	160	129	24.4575	28.9409	26.8739	1.70168	1.69531	2.07283
ENSCAFG00000005213	3090.33	4859.15	3286.02	84.4695	79.8541	80.1997	5.52281	7.07e-133	2.46e-130	IL15RA	2	29981239	30034106	+	2982	protein_coding	-	-	3014	5770	3349	75	98	64	49.0964	72.37	50.613	1.56855	1.49315	1.47877
ENSCAFG00000016090	13.3292	31.1592	24.5299	1191.58	1251.59	1200.49	-5.69867	1.36e-131	4.63e-129	TOP2A	9	22207403	22236555	+	6204	protein_coding	-	DNA_gyraseB	13	37	25	1058	1536	958	0.117092	0.256603	0.208912	12.2349	12.9403	12.2395
ENSCAFG00000008438	2507.95	1835.02	2368.61	18.0202	14.6671	31.328	6.75814	9.65e-131	3.2e-128	EPHX2	25	30047125	30107051	-	2125	protein_coding	-	Abhydrolase_1	2446	2179	2414	16	18	25	64.9615	44.5589	59.481	0.545572	0.44714	0.941792
ENSCAFG00000009516	82.0261	86.7404	81.4393	2090.34	1527.01	1824.54	-4.44097	7.45e-129	2.42e-126	LY86	35	6627853	6686877	+	483	protein_coding	-	-	80	103	83	1856	1874	1456	8.04556	7.97592	7.74436	239.649	176.282	207.703
ENSCAFG00000023345	12482.3	10341.5	12811.5	282.691	457.939	299.496	5.09362	1.08e-127	3.42e-125	FAM26F	1	56894631	56896871	+	1441	protein_coding	-	-	12174	12280	13057	251	562	239	410.377	318.732	408.351	10.8631	17.7197	11.4278
ENSCAFG00000005121	1489.8	1744.91	1678.83	56.313	44.0012	73.9341	4.84239	1.69e-125	5.26e-123	SFMBT2	2	28636912	28858230	+	8245	protein_coding	-	MBT	1453	2072	1711	50	54	59	8.56029	9.39917	9.3522	0.378203	0.297569	0.493049
ENSCAFG00000001448	4635.5	4416.18	4609.66	298.459	404.16	289.471	3.7772	3.1e-123	9.41e-121	PIM1	12	6212625	6219052	+	3783	protein_coding	-	Pkinase	4521	5244	4698	265	496	231	58.0513	51.8462	55.9669	4.36873	5.95703	4.20731
ENSCAFG00000009276	5062.04	4881.04	4838.28	761.352	616.017	703	2.83119	6.28e-123	1.87e-120	SERPINB1	35	3147428	3153915	-	1137	protein_coding	-	Serpin	4937	5796	4931	676	756	561	210.919	190.66	195.447	37.0793	30.2097	33.9962
ENSCAFG00000032281	2165.49	2331.88	2067.38	339.004	325.935	320.799	2.73569	5.46e-122	1.59e-119	XKR8	2	72419893	72426214	-	2152	protein_coding	-	-	2112	2769	2107	301	400	256	47.6722	48.1251	44.1242	8.72308	8.44506	8.19646
ENSCAFG00000018171	116917	83024.9	123778	868.347	422.901	989.965	7.15045	2.55e-121	7.28e-119	CCL5	9	37817391	37823880	+	809	protein_coding	-	-	114029	98588	126150	771	519	790	6846.69	4557.91	7027.38	59.4363	29.1477	67.2833

## Sheet: M0vsCD14_DEG
gene_id	D1_M0	D2_M0	D3_M0	D1_CD14	D2_CD14	D3_CD14	log2foldchange	pvalue	padjust	gene_name	gene_chr	gene_start	gene_end	gene_strand	gene_length	gene_biotype	gene_description	tf_family	D1_M0_readcount	D2_M0_readcount	D3_M0_readcount	D1_CD14_readcount	D2_CD14_readcount	D3_CD14_readcount	D1_M0_fpkm	D2_M0_fpkm	D3_M0_fpkm	D1_CD14_fpkm	D2_CD14_fpkm	D3_CD14_fpkm
ENSCAFG00000006830	29647.7	29335.3	25325.5	96.9605	127.869	101.448	8.00957	0	0	MSR1	16	39459526	39502775	-	6048	protein_coding	-	SRCR	32794	32363	28937	91	125	82	419.908	413.547	348.617	1.4047	1.896	1.46011
ENSCAFG00000012093	260917	214016	280858	500.785	545.232	478.783	8.95241	0	0	CATK_CANFA	17	59929302	59936715	-	1002	protein_coding	-	Peptidase_C1	288606	236105	320909	470	533	387	13074.1	10674.1	13678.1	25.6678	28.6025	24.3799
ENSCAFG00000004389	7981.95	8205.14	8565.52	646.758	650.596	708.896	3.62617	0	0	ABHD12	23	1496694	1562844	-	1471	protein_coding	-	-	8829	9052	9787	607	636	573	272.442	278.756	284.15	22.5806	23.2482	24.5884
ENSCAFG00000010024	232.343	254.711	287.939	5972.13	5795.01	5876.53	-4.50825	0	0	DOK2	25	35334349	35339245	+	2309	protein_coding	-	-	257	281	329	5605	5665	4750	5.05225	5.51283	6.08532	132.834	131.923	129.855
ENSCAFG00000015721	118819	123695	120416	8949.13	9780.42	9695.66	3.67448	0	0	LIPA	26	38894005	38918435	-	2598	protein_coding	-	Abhydrolase_1	131428	136462	137588	8399	9561	7837	3151.47	3265.53	3104.14	242.793	271.58	261.329
ENSCAFG00000008661	7378.03	6179.24	7327.12	80.978	94.1114	66.8069	6.42396	0	0	NA	NA	NA	NA	NA	NA	NA	NA	NA	8161	6817	8372	76	92	54	241.644	201.439	233.237	2.71288	3.22694	2.22352
ENSCAFG00000031033	33121.1	28294.7	34140.4	110.812	145.259	144.748	7.89897	0	0	EMP1	27	33177639	33184332	-	3551	protein_coding	-	-	36636	31215	39009	104	142	117	468.31	398.203	469.165	1.60266	2.15022	2.07981
ENSCAFG00000009569	370565	313520	400797	692.575	462.373	733.639	9.16712	0	0	SPP1	32	11354096	11361895	+	1537	protein_coding	-	-	409890	345879	457952	650	452	593	15700.9	13222	16504.9	30.0161	20.51	31.5882
ENSCAFG00000009721	9914.83	10167.6	10642.4	423.003	339.619	374.861	4.7558	0	0	ALCAM	33	10983060	11195336	+	5454	protein_coding	-	-	10967	11217	12160	397	332	303	91.2743	93.1652	95.2203	3.98322	3.27317	3.50684
ENSCAFG00000023582	114.816	116.931	171.538	11704.5	12339.8	12119.3	-6.48527	0	0	NA	NA	NA	NA	NA	NA	NA	NA	NA	127	129	196	10985	12063	9796	2.4848	2.5188	3.60811	259.102	279.584	266.532
ENSCAFG00000003861	537960	548680	517738	67300.2	71462.2	67633.3	2.95852	0	0	FRIL_CANFA	1	107418623	107419717	-	528	protein_coding	-	Ferritin	595049	605309	591570	63163	69859	54668	51155.7	51932	47850.2	6546.18	7114.32	6535.64
ENSCAFG00000009818	306.476	286.437	268.684	6705.19	6003.69	6399.86	-4.47135	0	0	H6BA92_CANFA	2	64636815	64667726	-	4895	protein_coding	-	NACHT	339	316	307	6293	5869	5173	3.14357	2.92433	2.67853	70.35	64.4698	66.7081
ENSCAFG00000014354	701.551	794.046	820.057	16631.4	16055.2	16531	-4.40953	0	0	C10orf54	4	22507088	22528752	-	936	protein_coding	-	V-set	776	876	937	15609	15695	13362	37.6324	42.3956	42.7538	912.553	901.634	901.124
ENSCAFG00000016399	72.3248	121.464	94.5209	14840.3	14994.4	13524.7	-7.23282	0	0	LFNG	6	14632694	14634875	-	3814	protein_coding	-	Fringe	80	134	108	13928	14658	10932	1.62476	2.71594	2.06375	341.012	352.649	308.753
ENSCAFG00000016623	42648.1	47080.8	43578.5	56.4715	67.5147	69.2813	9.433	0	0	VSIG4	X	50843008	50881664	-	1385	protein_coding	-	V-set	47174	51940	49793	53	66	56	1905.07	2093.28	1891.97	2.58029	3.15735	3.14493
ENSCAFG00000010995	48562.5	49764.8	58798.1	2497.53	2606.48	2506.5	4.36772	0	0	LGMN	8	1811972	1833752	-	1331	protein_coding	-	-	53716	54901	67183	2344	2548	2026	1831.9	1868.51	2155.72	96.3692	102.936	96.0839
ENSCAFG00000005073	31.6421	26.2869	33.2574	7887.89	8037.32	7822.6	-8.02343	0	0	SPHK1	9	4311637	4314377	-	1720	protein_coding	-	-	35	29	38	7403	7857	6323	0.923667	0.763768	0.943553	235.526	245.625	232.051
ENSCAFG00000010877	18.9853	10.8773	19.2543	10948	11252.4	10960	-9.39623	0	0	ABCA9	9	15586157	15568851	-	12969	protein_coding	-	ABC_tran	21	12	22	10275	11000	8859	0.181015	0.103227	0.178424	106.773	112.32	106.192
ENSCAFG00000018466	9800.91	9254.81	9684.89	885.43	928.838	958.803	3.37407	0	0	ADAP2	9	40815866	40845417	-	5007	protein_coding	-	PH	10841	10210	11066	831	908	775	98.2805	92.372	94.3896	9.08202	9.75109	9.77042
ENSCAFG00000000420	10777.3	10978.9	11481.7	279.161	294.61	237.536	5.35272	0	0	CPM	10	10971767	10997780	-	1107	protein_coding	-	-	11921	12112	13119	262	288	192	488.811	495.633	506.133	12.9513	13.9891	10.9482
ENSCAFG00000001503	257.657	275.559	286.188	4708.44	5139.3	4717.31	-4.15165	0	0	MFNG	10	27082977	27098115	+	948	protein_coding	-	Fringe	285	304	327	4419	5024	3813	13.6462	14.5264	14.7316	255.079	284.962	253.891
ENSCAFG00000002206	379.705	357.139	375.458	5653.54	5894.24	5485.59	-3.93678	0	0	TBC1D8	10	41718990	41831315	+	4073	protein_coding	-	-	420	394	429	5306	5762	4434	5.147	4.81856	4.9465	78.389	83.6464	75.5638
ENSCAFG00000001591	71.4207	100.615	98.8969	5920.98	6050.75	5974.27	-6.04891	0	0	G0ZS87_CANFA	12	9990388	10000216	-	1368	protein_coding	-	V-set	79	111	113	5557	5915	4829	2.6213	3.67561	3.5278	222.287	232.495	222.823
ENSCAFG00000003252	1006.22	1144.84	1030.1	13635.2	14341.8	13524.7	-3.70564	0	0	AOAH	14	47894915	48052967	-	3658	protein_coding	-	Lipase_GDSL	1113	1263	1177	12797	14020	10932	22.2559	25.204	22.1443	308.49	332.099	303.992
ENSCAFG00000011524	117.528	155.909	127.778	7999.77	6501.87	7703.83	-5.79063	9.3094e-304	5.52978e-301	PTPRU	2	71286141	71363354	-	6008	protein_coding	-	Y_phosphatase	130	172	146	7508	6356	6227	1.14403	1.51056	1.20888	79.6529	66.2594	76.2055
ENSCAFG00000015155	578.598	629.073	514.614	9143.05	9217.8	8962.02	-3.98804	4.3681e-303	2.49486e-300	Q6QLW9_CANFA	X	41200996	41205394	+	1599	protein_coding	-	-	640	694	588	8581	9011	7244	18.168	19.6609	15.7051	293.662	303.019	285.969
ENSCAFG00000015493	1489.89	1114.02	1323.29	38031.9	39845.9	36401.1	-4.8629	2.46987e-300	1.35843e-297	NLRP1	5	31266665	31299124	+	4419	protein_coding	-	NACHT	1648	1229	1512	35694	38952	29423	16.9281	12.5985	14.613	442.008	473.97	420.293
ENSCAFG00000010241	986.329	1004.34	1048.48	9479.75	10127.2	9297.3	-3.24954	9.40862e-300	4.98993e-297	PXN	26	16156280	16169544	-	4595	protein_coding	-	LIM	1091	1108	1198	8897	9900	7515	10.7774	10.9231	11.1348	105.954	115.85	103.236
ENSCAFG00000031460	11292.6	13997.3	11578.8	114.008	166.741	120.005	6.51979	1.17661e-295	6.02508e-293	ICAM1	20	50818715	50827914	-	2908	protein_coding	-	-	12491	15442	13230	107	163	97	194.975	240.548	194.302	2.01348	3.01397	2.10555
ENSCAFG00000008154	37.9705	33.5385	19.2543	6448.4	6130.54	7498.46	-7.7928	4.86419e-294	2.40778e-291	NA	NA	NA	NA	NA	NA	NA	NA	NA	42	37	22	6052	5993	6061	0.317741	0.279346	0.156597	55.1959	53.7079	63.765
ENSCAFG00000018440	1903.95	2027.72	1894.79	17309	15934.5	16841.5	-3.10371	1.04642e-293	5.01268e-291	NA	NA	NA	NA	NA	NA	NA	NA	NA	2106	2237	2165	16245	15577	13613	403.353	427.573	390.14	3750.86	3534.11	3625.72
ENSCAFG00000030640	5787.79	6340.59	5535.6	23.441	37.8491	19.7946	7.74677	6.40783e-290	2.97363e-287	PID1	25	41421210	41547896	-	5411	protein_coding	-	-	6402	6995	6325	22	37	16	53.7049	58.5602	49.9223	0.222487	0.367679	0.186652
ENSCAFG00000013089	599.392	359.859	568.876	74694.7	64462.2	75563.6	-7.13441	2.66204e-289	1.19792e-286	PLBD1	27	32031303	32081805	+	1650	protein_coding	-	-	663	397	650	70103	63016	61078	18.2392	10.8993	16.8244	2324.94	2053.58	2336.63
ENSCAFG00000009490	2673.31	2654.07	2810.25	78.847	80.813	71.7556	5.13215	1.38714e-288	6.05853e-286	KLHL8	32	10656348	10686998	-	4896	protein_coding	-	BACK	2957	2928	3211	74	79	58	27.4148	27.0908	28.0098	0.827083	0.867622	0.747783
ENSCAFG00000005338	10944.5	10184.8	11723.2	830.024	739.593	779.414	3.806	2.08397e-281	8.84197e-279	BLVRB	1	113244298	113258072	+	918	protein_coding	-	-	12106	11236	13395	779	723	630	598.596	554.448	623.177	46.4359	42.3488	43.3198
ENSCAFG00000001002	14635.8	15215.6	17157.3	458.165	541.14	403.316	5.06475	9.84762e-281	4.06214e-278	SMPDL3A	1	62092121	62110299	+	1905	protein_coding	-	Metallophos	16189	16786	19604	430	529	326	465.976	482.178	530.914	14.9209	18.0372	13.0489
ENSCAFG00000004613	18856	17938.6	19017.1	384.645	553.416	419.399	5.36026	3.98303e-275	1.59859e-272	PLXND1	20	5554841	5609308	+	5787	protein_coding	-	Sema	20857	19790	21729	361	541	339	163.596	154.912	160.361	3.4136	5.02677	3.69773
ENSCAFG00000000686	5019.34	5029.87	5192.52	388.907	442.937	387.233	3.6426	3.82024e-274	1.49291e-271	NA	NA	NA	NA	NA	NA	NA	NA	NA	5552	5549	5933	365	433	313	80.5672	80.36	81.0063	6.38535	7.44331	6.31636
ENSCAFG00000005494	18954.5	19710.7	19081.9	2148.05	2399.84	2369.17	3.06162	1.14689e-271	4.36701e-269	FRIL_CANFA	23	16294614	16295141	+	528	protein_coding	-	Ferritin	20966	21745	21803	2016	2346	1915	1802.43	1865.6	1763.57	208.937	238.913	228.941
ENSCAFG00000008363	12404.6	13062.8	13744	1192.29	1325.74	1200.05	3.3982	4.95789e-268	1.84062e-265	Q64F94_CANFA	26	7896837	7914234	-	2380	protein_coding	-	-	13721	14411	15704	1119	1296	970	261.688	274.29	281.802	25.7284	29.2801	25.7267
ENSCAFG00000004567	15388.9	15134	15583.7	2268.45	2453.03	2343.19	2.70616	2.33627e-265	8.46187e-263	PRDX1	15	14841362	14855386	+	611	protein_coding	-	-	17022	16696	17806	2129	2398	1894	1264.58	1237.84	1244.62	190.675	211.034	195.672
ENSCAFG00000007131	3036.74	3019.37	3056.18	171.545	153.442	136.088	4.30072	1.22419e-261	4.3284e-259	MERTK	17	36336729	36445242	+	3441	protein_coding	-	Pkinase_Tyr	3359	3331	3492	161	150	110	47.8714	47.3759	46.8248	2.76615	2.53237	2.18008
ENSCAFG00000011034	10454.5	14299.2	12834.7	343.091	304.839	335.272	5.25721	7.0099e-261	2.42086e-258	CRLF2	X	780894	802054	-	2091	protein_coding	-	-	11564	15775	14665	322	298	271	251.032	341.749	299.529	8.42676	7.66315	8.18096
ENSCAFG00000029509	49.7233	52.5738	60.3884	4917.28	3690.8	4530.5	-6.33458	1.4439e-258	4.87315e-256	C19orf59	20	52441244	52445008	+	2210	protein_coding	-	-	55	58	69	4615	3608	3662	1.12966	1.18885	1.33342	114.272	87.7848	104.596
ENSCAFG00000028817	7516.35	6268.98	8096.42	214750	180933	224892	-4.82579	4.81134e-251	1.58774e-248	CFD	20	57783153	57786954	-	3000	protein_coding	-	Trypsin	8314	6916	9251	201549	176874	181780	125.795	104.43	131.698	3676.36	3170.21	3824.85
ENSCAFG00000029265	79.5573	77.9543	66.5147	3802.77	3024.86	3570.46	-5.53724	3.61692e-250	1.16763e-247	THY1	5	14506206	14512158	+	4909	protein_coding	-	ig	88	86	76	3569	2957	2886	0.813702	0.793593	0.661198	39.7844	32.3894	37.1101
ENSCAFG00000001586	19393.9	15408.7	19646.4	127.86	207.659	134.851	6.85151	3.09847e-248	9.78983e-246	TREM2	12	9923301	9928223	-	1114	protein_coding	-	V-set	21452	16999	22448	120	203	109	874.094	691.242	860.605	5.89461	9.79842	6.17633
ENSCAFG00000002689	2196.87	2471.88	2512.68	22407.5	20955.1	21823.6	-3.18218	3.65848e-247	1.13184e-244	MBOAT7	1	102995986	103039680	+	4791	protein_coding	-	MBOAT	2430	2727	2871	21030	20485	17640	35.964	40.2776	39.9789	375.219	359.143	363.056
ENSCAFG00000011943	885.075	890.129	825.308	7241.14	7719.18	7059.26	-3.08214	1.55565e-245	4.71457e-243	TRAF3IP3	7	8421294	8444243	+	1846	protein_coding	-	-	979	982	943	6796	7546	5706	27.8436	27.8722	25.2342	233.013	254.231	225.677
ENSCAFG00000015628	773.875	735.127	737.788	9201.66	7966.73	9266.37	-3.55643	1.316e-244	3.90851e-242	SGMS1	26	37242897	37278085	-	3287	protein_coding	-	-	856	811	843	8636	7788	7490	11.8209	11.1767	10.9532	143.771	127.401	143.837

## Sheet: M1vsCD14_DEG
gene_id	D1_M1	D2_M1	D3_M1	D1_CD14	D2_CD14	D3_CD14	log2foldchange	pvalue	padjust	gene_name	gene_chr	gene_start	gene_end	gene_strand	gene_length	gene_biotype	gene_description	tf_family	D1_M1_readcount	D2_M1_readcount	D3_M1_readcount	D1_CD14_readcount	D2_CD14_readcount	D3_CD14_readcount	D1_M1_fpkm	D2_M1_fpkm	D3_M1_fpkm	D1_CD14_fpkm	D2_CD14_fpkm	D3_CD14_fpkm
ENSCAFG00000012093	96880.9	106849	108007	475.886	521.587	457.219	7.74248	0	0	CATK_CANFA	17	59929302	59936715	-	1002	protein_coding	-	Peptidase_C1	95127	128295	111073	470	533	387	4611.58	4788.87	4995.69	25.6678	28.6025	24.3799
ENSCAFG00000015087	52854.9	49905.2	54407.5	46.5761	87.0943	73.2495	9.56916	0	0	RARRES3	18	53418376	53424111	-	1445	protein_coding	-	-	51898	59922	55952	46	89	62	1744.6	1550.99	1745.03	1.742	3.31182	2.7084
ENSCAFG00000016405	19498	25468.1	20522.4	194.405	186.91	181.942	6.86078	0	0	TMEM132A	18	55363482	55376294	-	3651	protein_coding	-	-	19145	30580	21105	192	191	154	254.717	313.268	260.512	2.87772	2.81298	2.66255
ENSCAFG00000031460	22804.8	20173	21673.7	108.34	159.51	114.6	7.3979	0	0	ICAM1	20	50818715	50827914	-	2908	protein_coding	-	-	22392	24222	22289	107	163	97	374.035	311.535	345.422	2.01348	3.01397	2.10555
ENSCAFG00000031033	17062.9	14822.8	18931.6	105.303	138.959	138.229	7.05515	0	0	EMP1	27	33177639	33184332	-	3551	protein_coding	-	-	16754	17798	19469	104	142	117	229.183	187.461	247.086	1.60266	2.15022	2.07981
ENSCAFG00000001002	302569	196388	331146	435.385	517.673	385.151	9.27611	0	0	SMPDL3A	1	62092121	62110299	+	1905	protein_coding	-	Metallophos	297091	235806	340547	430	529	326	9151.06	5592.6	9731.95	14.9209	18.0372	13.0489
ENSCAFG00000032731	119379	98314.7	120708	49.6137	45.9936	37.8062	11.302	0	0	NA	NA	NA	NA	NA	NA	NA	NA	NA	117218	118048	124135	49	47	32	7842.8	6081.53	7705.7	3.69333	3.48102	2.78229
ENSCAFG00000009569	89073.5	90032.1	83398.5	658.141	442.322	700.596	7.18836	3.40304e-286	6.18034e-283	SPP1	32	11354096	11361895	+	1537	protein_coding	-	-	87461	108103	85766	650	452	593	3585.17	3412.01	3261.75	30.0161	20.51	31.5882
ENSCAFG00000029553	123721	81885.3	138763	38.4759	22.5075	14.1773	12.1494	1.21051e-280	1.95417e-277	NA	NA	NA	NA	NA	NA	NA	NA	NA	121481	98321	142702	38	23	12	2063.99	1286.24	2249.42	0.727325	0.432572	0.264945
ENSCAFG00000004375	410.43	386.436	442.44	12436.8	15068.3	12959.3	-5.02973	2.1159e-273	3.07419e-270	NUP210	20	3636674	3712604	-	7102	protein_coding	-	-	403	464	455	12283	15398	10969	3.33204	2.95393	3.49026	114.408	140.929	117.855
ENSCAFG00000009516	81.475	85.7821	80.7088	3617.75	3330.13	3754.63	-5.42996	2.57659e-273	3.4032e-270	LY86	35	6627853	6686877	+	483	protein_coding	-	-	80	103	83	3573	3403	3178	8.04556	7.97592	7.74436	404.804	378.844	415.332
ENSCAFG00000003989	30833.2	33420.9	31278.1	815.082	1012.84	773.846	5.19764	6.96112e-264	8.42817e-261	PLXNA1	20	1143141	1186679	+	9061	protein_coding	-	Sema	30275	40129	32166	805	1035	655	162.301	165.643	159.984	4.86159	6.14199	4.56304
ENSCAFG00000015190	24056.5	26200.2	24645.4	290.594	177.124	228.019	6.75069	7.16808e-253	8.01116e-250	Q6SLL2_CANFA	4	24327934	24334907	+	3637	protein_coding	-	Trypsin	23621	31459	25345	287	181	193	315.478	323.513	314.053	4.31815	2.67596	3.34968
ENSCAFG00000008584	22452.5	25484.8	22521.7	8.10019	4.89294	9.45155	11.6388	3.05484e-247	3.17027e-244	CXL10_CANFA	32	597634	600003	-	1147	protein_coding	-	-	22046	30600	23161	8	5	8	933.641	997.812	910.015	0.381668	0.234397	0.440266
ENSCAFG00000005294	5622.79	6909.21	5134.25	58.7264	64.5868	61.4351	6.57895	6.25261e-233	6.05628e-230	TK1	9	2958903	2971015	+	2134	protein_coding	-	TK	5521	8296	5280	58	66	52	125.672	145.4	111.505	1.48728	1.66301	1.53815
ENSCAFG00000009135	44516.9	29246.7	50792.1	25.3131	15.6574	36.6248	10.6643	3.7178e-232	3.376e-229	SAA1	21	40663392	40704315	+	1574	protein_coding	-	-	43711	35117	52234	25	16	31	3192.88	1975.09	3539.86	2.0572	1.29373	2.94259
ENSCAFG00000004034	439.965	343.129	441.468	15373.2	13457.5	15735.7	-5.18717	2.8866e-231	2.46702e-228	EMP3	1	107901720	107906211	-	1419	protein_coding	-	-	432	412	454	15183	13752	13319	14.7882	10.8594	14.4188	585.51	521.109	592.486
ENSCAFG00000017981	3439.26	3771.08	3246.83	86.0645	103.73	93.3341	5.20591	3.68048e-222	2.9066e-219	SCAMP5	30	38020508	38029576	+	3264	protein_coding	-	-	3377	4528	3339	85	106	79	50.2568	51.8856	46.1021	1.42504	1.74623	1.5278
ENSCAFG00000010274	150123	226268	159795	5.06262	0	8.27011	15.3643	3.80105e-222	2.9066e-219	D3YJ60_CANFA	7	26316	32931	+	1155	protein_coding	-	-	147405	271684	164331	5	0	7	6199.32	8797.77	6411.98	0.23689	0	0.382565
ENSCAFG00000015768	30.5531	29.1493	28.1995	12463.2	7622.22	10868.1	-8.46061	4.5902e-221	3.33455e-218	PADI4	2	80912334	80942785	-	2920	protein_coding	-	-	30	35	29	12309	7789	9199	0.514567	0.462238	0.461487	237.842	147.888	205.039
ENSCAFG00000015095	23995.4	31670.3	23379.3	604.477	551.923	628.528	5.46919	1.17435e-219	8.1248e-217	LAP3	3	62898994	62924846	-	1731	protein_coding	-	-	23561	38027	24043	597	564	532	661.166	821.648	625.959	18.8728	17.5197	19.4001
ENSCAFG00000017539	4076.8	4958.71	3958.62	40.501	48.9294	37.8062	6.66846	3.3924e-219	2.24037e-216	LDLR	20	50116977	50152485	-	4635	protein_coding	-	Ldl_recept_a	4003	5954	4071	40	50	32	54.3146	62.2037	51.2475	0.611415	0.750986	0.56423
ENSCAFG00000028603	68.2353	80.7851	70.0125	6294.86	4919.36	6801.57	-6.35853	1.04725e-217	6.61545e-215	NA	NA	NA	NA	NA	NA	NA	NA	NA	67	97	72	6217	5027	5757	2.069	2.30639	2.06281	216.277	171.84	231.024
ENSCAFG00000001085	6127.94	5852.34	6136.79	21.263	7.8287	25.9918	8.38981	1.03659e-205	6.27526e-203	SLC25A48	11	23754003	23799176	+	4292	protein_coding	-	Mito_carr	6017	7027	6311	21	8	22	156.549	140.772	152.338	0.615508	0.230404	0.743819
ENSCAFG00000011943	271.923	204.045	263.519	6881.11	7384.42	6741.32	-4.83109	2.22274e-205	1.29177e-202	TRAF3IP3	7	8421294	8444243	+	1846	protein_coding	-	-	267	245	271	6796	7546	5706	8.12628	5.74148	7.65228	233.013	254.231	225.677
ENSCAFG00000008869	41182.5	52711.9	45221.3	3.03757	1.95718	9.45155	13.3071	3.18972e-202	1.78244e-199	TGM2	24	26632987	26662822	-	2304	protein_coding	-	Transglut_core	40437	63292	46505	3	2	8	852.531	1027.44	909.644	0.0712521	0.0466759	0.219178
ENSCAFG00000010457	5.09219	12.4925	8.75156	7866.3	6352.01	7105.2	-9.62713	1.93173e-201	1.03948e-198	FAM65B	35	22824394	22881278	-	3227	protein_coding	-	-	5	15	9	7769	6491	6014	0.0752635	0.173853	0.125689	131.742	108.158	117.64
ENSCAFG00000010588	4331.41	5271.02	4234.78	110.365	91.9872	115.782	5.44605	2.71564e-198	1.40913e-195	MARCKSL1	2	68898513	68900374	+	1023	protein_coding	-	-	4253	6329	4355	109	94	98	201.945	231.393	191.852	5.83055	4.9408	6.04699
ENSCAFG00000030025	692.537	635.454	810.978	41962	30039.7	41133.2	-5.72532	9.60738e-198	4.8133e-195	FGL2	18	17327893	17335390	-	5382	protein_coding	-	Fibrinogen_C	680	763	834	41443	30697	34816	6.13732	5.30239	6.98356	421.373	306.688	408.342
ENSCAFG00000020204	61405.7	57783.8	69933.7	3151.99	2715.58	3330.49	4.36203	3.36282e-195	1.62861e-192	NA	NA	NA	NA	NA	NA	NA	NA	NA	60294	69382	71919	3113	2775	2819	1726.88	1530.07	1911.05	100.441	87.9796	104.92
ENSCAFG00000019114	8968.36	10721.9	9827.03	162.004	243.668	197.301	5.61248	1.45003e-194	6.79599e-192	EBI3	20	55383250	55390336	-	712	protein_coding	-	-	8806	12874	10106	160	249	167	644.205	725.164	685.908	13.1859	20.164	15.8759
ENSCAFG00000016244	599.86	558.833	560.1	8525.45	7181.86	7874.32	-3.77855	1.70151e-191	7.72539e-189	LBR	7	39291500	39307863	+	2469	protein_coding	-	-	589	671	576	8420	7339	6665	11.588	10.1646	10.5137	186.616	159.831	170.399
ENSCAFG00000006119	459.315	423.914	413.268	4662.67	5093.55	4755.31	-3.48511	2.53629e-188	1.11666e-185	PRKD3	17	29593816	29688217	-	3489	protein_coding	-	Pkinase	451	509	425	4605	5205	4025	6.27898	5.45642	5.48962	72.225	80.2167	72.8206
ENSCAFG00000001091	422.651	757.048	498.839	62228.7	55382.2	64119.3	-6.75716	3.95123e-182	1.68845e-179	TGFBI	11	23943595	23971354	+	2609	protein_coding	-	-	415	909	513	61459	56594	54272	8.83764	14.9049	10.1355	1474.41	1334.11	1501.9
ENSCAFG00000011395	32947.5	30057.1	31268.3	3518.52	3133.44	3517.16	3.21277	3.39391e-179	1.40886e-176	A7E3M5_CANFA	6	5700832	5719439	-	3582	protein_coding	-	PX	32351	36090	32156	3475	3202	2977	438.708	376.836	404.567	53.087	48.0663	52.4617
ENSCAFG00000011499	145.637	151.576	169.197	4386.25	5305.9	4067.71	-4.88296	1.0107e-175	4.07903e-173	SNAI1	24	36498135	36503604	+	1735	protein_coding	-	-	143	182	174	4332	5422	3443	4.0036	3.9234	4.51964	136.631	168.037	125.264
ENSCAFG00000016010	29386	21185.7	21644.6	4.0501	4.89294	5.90722	12.2601	1.71094e-174	6.71845e-172	FSCN1	6	12360845	12371129	-	2926	protein_coding	-	-	28854	25438	22259	4	5	5	479.011	325.162	342.835	0.0748074	0.0918842	0.107866
ENSCAFG00000014309	9.16594	4.99702	11.6687	6239.17	4795.08	5587.05	-9.35737	2.16146e-174	8.26417e-172	RASGRP2	18	52412344	52426924	+	2301	protein_coding	-	C1_1	9	6	12	6162	4900	4729	0.212738	0.109202	0.263162	164.085	128.212	145.26
ENSCAFG00000015206	38799.4	21132.4	51382.4	9.11272	10.7645	9.45155	11.8876	4.12808e-173	1.53787e-170	NA	NA	NA	NA	NA	NA	NA	NA	NA	38097	25374	52841	9	11	8	4196.29	2151.99	5399.91	1.11677	1.34122	1.14509
ENSCAFG00000010696	236.277	244.854	225.596	7117.03	5341.13	6940.98	-4.77814	1.52138e-172	5.52603e-170	ADD3	28	21402049	21527703	+	5008	protein_coding	-	Aldolase_II	232	294	232	7029	5458	5875	2.25028	2.1957	2.08775	76.8048	58.6022	74.0513
ENSCAFG00000006975	7440.7	5511.71	6986.66	65.8141	87.0943	49.6206	6.61339	1.16858e-170	4.14107e-168	PLK2	2	45359712	45365626	-	2908	protein_coding	-	Pkinase	7306	6618	7185	65	89	42	122.039	85.1183	111.349	1.22314	1.64566	0.911683
ENSCAFG00000008363	11157	12017.8	10782.9	1133.01	1268.25	1146	3.2587	9.51358e-170	3.29102e-167	Q64F94_CANFA	26	7896837	7914234	-	2380	protein_coding	-	-	10955	14430	11089	1119	1296	970	223.588	226.767	209.976	25.7284	29.2801	25.7267
ENSCAFG00000008154	33.6084	11.6597	26.2547	6127.8	5864.68	7160.73	-8.08827	6.85157e-169	2.31503e-166	NA	NA	NA	NA	NA	NA	NA	NA	NA	33	14	27	6052	5993	6061	0.267163	0.0872705	0.2028	55.1959	53.7079	63.765
ENSCAFG00000009425	11262.9	7328.96	11661.9	138.716	134.067	125.233	6.24722	6.40231e-168	2.11407e-165	SLC39A14	25	34857439	34901190	-	5587	protein_coding	-	-	11059	8800	11993	137	137	106	155.889	95.512	156.844	2.17553	2.13772	1.94169
ENSCAFG00000003422	29.5347	37.4776	43.7578	1639.28	1712.53	1568.96	-5.46998	7.79953e-167	2.51821e-164	GRB10	18	1896483	2014836	-	1738	protein_coding	-	-	29	45	45	1619	1750	1328	0.810516	0.968397	1.16686	50.9749	54.1419	48.2322
ENSCAFG00000013089	297.384	120.761	162.39	70981	61666.7	72160.2	-8.46536	1.34748e-164	4.25599e-162	PLBD1	27	32031303	32081805	+	1650	protein_coding	-	-	292	145	167	70103	63016	61078	8.59632	3.28681	4.56128	2324.94	2053.58	2336.63
ENSCAFG00000015013	35485.4	31163.1	35901.8	3966.06	4104.2	3892.86	3.09958	3.08037e-163	9.51845e-161	E5Q8W5_CANFA	8	30983633	30994816	+	1157	protein_coding	-	-	34843	37418	36921	3917	4194	3295	1462.84	1209.59	1438.12	185.259	194.913	179.767
ENSCAFG00000028817	1461.46	683.759	1136.73	204073	173087	214763	-7.49525	3.14465e-163	9.51845e-161	CFD	20	57783153	57786954	-	3000	protein_coding	-	Trypsin	1435	821	1169	201549	176874	181780	23.2351	10.2356	17.5609	3676.36	3170.21	3824.85
ENSCAFG00000025220	212.853	144.081	200.313	5496.99	5490.86	5208.99	-4.86518	1.40981e-162	4.18023e-160	ACVRL1	27	3076124	3090670	-	3331	protein_coding	-	Pkinase_Tyr	209	173	206	5429	5611	4409	3.04779	1.9425	2.78706	89.1875	90.5755	83.5516
ENSCAFG00000008704	12.2212	2.49851	7.77916	7404.59	5641.56	6588.91	-9.82271	3.30246e-162	9.5963e-160	THBS1	30	6770135	6785062	+	3973	protein_coding	-	TSP_C	12	3	8	7313	5765	5577	0.146716	0.0282419	0.0907457	100.725	78.0236	88.6076

## Sheet: M2vsCD14_DEG
gene_id	D1_M2	D2_M2	D3_M2	D1_CD14	D2_CD14	D3_CD14	log2foldchange	pvalue	padjust	gene_name	gene_chr	gene_start	gene_end	gene_strand	gene_length	gene_biotype	gene_description	tf_family	D1_M2_readcount	D2_M2_readcount	D3_M2_readcount	D1_CD14_readcount	D2_CD14_readcount	D3_CD14_readcount	D1_M2_fpkm	D2_M2_fpkm	D3_M2_fpkm	D1_CD14_fpkm	D2_CD14_fpkm	D3_CD14_fpkm
ENSCAFG00000006830	16001.2	17547.2	13753.2	86.6934	114.897	91.2643	7.33259	0	0	MSR1	16	39459526	39502775	-	6048	protein_coding	-	SRCR	14904	22662	11521	91	125	82	262.2	290.447	223.925	1.4047	1.896	1.46011
ENSCAFG00000012093	63590.5	52539.3	63504	447.757	489.92	430.723	7.03552	0	0	CATK_CANFA	17	59929302	59936715	-	1002	protein_coding	-	Peptidase_C1	59230	67854	53197	470	533	387	3686.55	3076.75	3658.04	25.6678	28.6025	24.3799
ENSCAFG00000031460	18014.3	16943.2	20094.4	101.936	149.825	107.959	7.25393	0	0	ICAM1	20	50818715	50827914	-	2908	protein_coding	-	-	16779	21882	16833	107	163	97	359.846	341.883	398.837	2.01348	3.01397	2.10555
ENSCAFG00000018314	49267.4	29681.2	40834.7	92.4095	79.9681	115.75	8.70402	0	0	B3V3S8_CANFA	20	52518081	52521506	-	2526	protein_coding	-	Lectin_C	45889	38333	34207	97	87	104	1786.45	1087.16	1471.23	3.31336	2.92013	4.09789
ENSCAFG00000028817	2064.57	1451.81	1654.54	192011	162578	202317	-6.75145	0	0	CFD	20	57783153	57786954	-	3000	protein_coding	-	Trypsin	1923	1875	1386	201549	176874	181780	39.9764	28.3965	31.8325	3676.36	3170.21	3824.85
ENSCAFG00000015721	152589	166456	151470	8001.52	8788.22	8722.42	4.20502	0	0	LIPA	26	38894005	38918435	-	2598	protein_coding	-	Abhydrolase_1	142126	214976	126886	8399	9561	7837	4682.4	5159.7	4618.4	242.793	271.58	261.329
ENSCAFG00000013089	149.233	98.3359	85.9501	66785.4	57922.7	67978.6	-9.17571	0	0	PLBD1	27	32031303	32081805	+	1650	protein_coding	-	-	139	127	72	70103	63016	61078	5.25384	3.49707	3.00661	2324.94	2053.58	2336.63
ENSCAFG00000016635	22259.4	27095.8	23305.6	305.809	347.448	342.798	6.18923	0	0	MYO1E	30	24067625	24266036	-	5065	protein_coding	-	Myosin_head	20733	34994	19523	321	378	308	255.287	313.906	265.58	3.46804	4.01289	3.83849
ENSCAFG00000009721	10850	12257.9	11722.6	378.212	305.166	337.233	5.09314	0	0	ALCAM	33	10983060	11195336	+	5454	protein_coding	-	-	10106	15831	9820	397	332	303	115.561	131.88	124.058	3.98322	3.27317	3.50684
ENSCAFG00000023582	119.172	88.2701	107.438	10465.1	11088	10902.7	-6.70012	0	0	NA	NA	NA	NA	NA	NA	NA	NA	NA	111	114	90	10985	12063	9796	2.98387	2.23255	2.6729	259.102	279.584	266.532
ENSCAFG00000014354	303.835	263.262	302.019	14870.3	14426.4	14871.6	-5.67244	0	0	C10orf54	4	22507088	22528752	-	936	protein_coding	-	V-set	283	340	253	15609	15695	13362	18.8563	16.5039	18.624	912.553	901.634	901.124
ENSCAFG00000016584	20.3988	33.2948	22.6813	8508.34	7995.89	7714.06	-8.26699	0	0	NA	NA	NA	NA	NA	NA	NA	NA	NA	19	43	19	8931	8699	6931	0.408885	0.674147	0.451735	168.64	161.405	150.969
ENSCAFG00000015493	1291.57	1077.05	1097.06	34004.8	35803.7	32747.2	-4.88772	0	0	NLRP1	5	31266665	31299124	+	4419	protein_coding	-	NACHT	1203	1391	919	35694	38952	29423	16.978	14.3017	14.3291	442.008	473.97	420.293
ENSCAFG00000010877	13.9571	16.2603	9.55002	9788.74	10110.9	9859.88	-9.50319	0	0	ABCA9	9	15586157	15568851	-	12969	protein_coding	-	ABC_tran	13	21	8	10275	11000	8859	0.15396	0.181185	0.104674	106.773	112.32	106.192
ENSCAFG00000032731	345772	383315	297333	46.6811	43.2012	35.6153	12.9906	0	0	NA	NA	NA	NA	NA	NA	NA	NA	NA	322062	495048	249074	49	47	32	27666.1	30981	23638.5	3.69333	3.48102	2.78229
ENSCAFG00000003252	344.632	391.795	378.419	12191.4	12886.8	12167.1	-5.06022	0	0	AOAH	14	47894915	48052967	-	3658	protein_coding	-	Lipase_GDSL	321	506	317	12797	14020	10932	8.81911	10.1277	9.62192	308.49	332.099	303.992
ENSCAFG00000016623	6177.61	5511.46	4955.26	50.4918	60.6655	62.3268	6.58688	4.43684e-302	3.70006e-299	VSIG4	X	50843008	50881664	-	1385	protein_coding	-	V-set	5754	7118	4151	53	66	56	319.263	287.724	254.457	2.58029	3.15735	3.14493
ENSCAFG00000016425	516.411	538.912	471.532	8373.06	7871.81	8160.36	-3.99585	2.98949e-300	2.35456e-297	RGS14	4	35985495	35999391	-	1768	protein_coding	-	RGS	481	696	395	8789	8564	7332	16.9671	17.8859	15.3937	272.03	260.459	261.776
ENSCAFG00000002206	260.89	289.588	282.919	5054.89	5296.28	4934.95	-4.19537	2.96291e-297	2.2108e-294	TBC1D8	10	41718990	41831315	+	4073	protein_coding	-	-	243	374	237	5306	5762	4434	4.09148	4.5876	4.40865	78.389	83.6464	75.5638
ENSCAFG00000018359	658.129	675.963	812.945	15540	16726.2	15350.2	-4.47291	2.27553e-279	1.61301e-276	IL13RA1	X	90925592	90980707	+	2539	protein_coding	-	-	613	873	681	16312	18197	13792	15.0572	15.622	18.4805	351.563	385.374	342.889
ENSCAFG00000000710	46434.1	26067.5	41616.6	110.51	85.4832	124.654	8.47845	9.45508e-266	6.38308e-263	SLC27A6	11	17898764	17969140	+	3252	protein_coding	-	AMP-binding	43250	33666	34862	116	93	112	829.433	470.355	738.636	1.95194	1.53772	2.17399
ENSCAFG00000019217	22346.3	24004	21409.9	1349.94	1592.93	1455.78	3.94523	7.5724e-261	4.87973e-258	MFSD12	20	55855042	55863262	+	1329	protein_coding	-	-	20814	31001	17935	1417	1733	1308	976.734	1059.83	929.833	58.345	70.1162	62.1258
ENSCAFG00000018487	246.933	252.421	284.113	9015.16	7149.34	8428.59	-4.97442	4.32394e-260	2.66524e-257	EMB	4	64443002	64459145	+	834	protein_coding	-	I-set	230	326	238	9463	7778	7573	17.1992	17.7597	19.6625	620.9	501.472	573.18
ENSCAFG00000031706	7861.05	9299.33	8313.29	427.751	455.91	395.108	4.31511	9.63371e-255	5.69071e-252	NA	NA	NA	NA	NA	NA	NA	NA	NA	7322	12010	6964	449	496	355	199.233	238.075	209.35	10.7199	11.6362	9.77694
ENSCAFG00000025220	95.5522	58.0724	66.8501	5172.07	5157.49	4907.13	-6.12349	4.56171e-251	2.58685e-248	ACVRL1	27	3076124	3090670	-	3331	protein_coding	-	Pkinase_Tyr	89	75	56	5429	5611	4409	1.66633	1.02299	1.15836	89.1875	90.5755	83.5516
ENSCAFG00000017095	336.043	354.629	343.801	4164.14	4016.79	4032.32	-3.56011	3.4881e-250	1.90195e-247	YPEL3	6	18098998	18102115	-	741	protein_coding	-	-	313	458	288	4371	4370	3623	26.3434	28.0823	26.7795	322.791	317.109	308.631
ENSCAFG00000003850	132.055	162.603	138.475	4024.1	3660.15	4173.67	-4.76667	4.99598e-241	2.62326e-238	RHOB	17	15439143	15439733	+	591	protein_coding	-	Ras	123	210	116	4224	3982	3750	12.9797	16.1442	13.5238	391.107	362.292	400.528
ENSCAFG00000000372	2527.3	2446.01	2431.67	86.6934	71.6956	89.0383	4.90794	1.99736e-238	1.01131e-235	UST	1	39633049	39922991	+	3771	protein_coding	-	-	2354	3159	2037	91	78	80	38.931	38.0608	37.2189	1.32052	1.1122	1.33913
ENSCAFG00000000225	231.902	226.87	238.75	4500.44	3884.43	4075.73	-4.16063	3.75574e-238	1.83604e-235	NA	NA	NA	NA	NA	NA	NA	NA	NA	216	293	200	4724	4226	3662	6.7187	6.63954	6.87296	128.93	113.334	115.29
ENSCAFG00000018510	20456.8	21207.3	21811	3075.24	3025	3018.4	2.79926	5.30228e-236	2.50568e-233	LAMP2	X	92410755	92444365	-	1544	protein_coding	-	-	19054	27389	18271	3228	3291	2712	900.239	942.729	953.711	133.819	134.06	129.689
ENSCAFG00000004496	7454.15	12163.5	10219.7	46.6811	68.0189	60.1009	7.4152	3.4932e-220	1.59752e-217	NA	NA	NA	NA	NA	NA	NA	NA	NA	6943	15709	8561	49	74	54	81.5913	134.488	111.149	0.50525	0.749769	0.642294
ENSCAFG00000018312	15197.1	12851	11745.3	8.57408	2.75752	12.2428	10.7673	7.4275e-218	3.29062e-215	CLEC4G	20	52476065	52480126	-	1740	protein_coding	-	Lectin_C	14155	16597	9839	9	3	11	507.348	433.376	389.61	0.283043	0.092708	0.399055
ENSCAFG00000019534	1132.67	965.55	1069.6	15174.2	14534	13157.6	-3.75948	4.28553e-217	1.84109e-214	MIDN	20	57536880	57542781	-	1386	protein_coding	-	ubiquitin	1055	1247	896	15928	15812	11822	47.4717	40.8778	44.5424	628.864	613.435	538.415
ENSCAFG00000011740	17.1779	27.8748	35.8126	3187.65	2862.31	3306.66	-6.86144	4.62021e-216	1.92649e-213	NA	NA	NA	NA	NA	NA	NA	NA	NA	16	36	30	3346	3114	2971	0.416813	0.683224	0.863427	76.4823	69.9422	78.3371
ENSCAFG00000004389	8503.07	7996.18	7238.91	578.274	584.595	637.737	3.72153	2.80442e-215	1.13595e-212	ABHD12	23	1496694	1562844	-	1471	protein_coding	-	-	7920	10327	6064	607	636	573	335.783	318.967	284.037	22.5806	23.2482	24.5884
ENSCAFG00000011513	5516.26	4205.99	4995.85	14.2901	13.7876	14.4687	8.43566	2.91484e-215	1.14788e-212	ABLIM1	28	25260981	25419143	-	7337	protein_coding	-	LIM	5138	5432	4185	15	15	13	68.7924	52.984	61.9048	0.176218	0.173156	0.17617
ENSCAFG00000031033	11016.4	7322.54	9743.4	99.0782	130.523	130.219	6.28736	3.68095e-213	1.4104e-210	EMP1	27	33177639	33184332	-	3551	protein_coding	-	-	10261	9457	8162	104	142	117	180.212	121.001	158.371	1.60266	2.15022	2.07981
ENSCAFG00000029189	11663.8	7247.44	12284.9	15.2428	18.3835	20.0336	9.18833	1.8036e-212	6.72886e-210	F5CBP3_CANFA	10	30622923	30681879	-	5436	protein_coding	-	-	10864	9360	10291	16	20	18	124.64	78.2314	130.439	0.161064	0.197832	0.209017
ENSCAFG00000004948	120.245	138.599	113.406	7021.22	8778.11	5951.1	-5.8628	3.87832e-208	1.40982e-205	DLEC1	23	7813558	7889266	+	5256	protein_coding	-	-	112	179	95	7370	9550	5347	1.32895	1.54733	1.24537	76.731	97.6997	64.2161
ENSCAFG00000005906	2506.9	2696.88	2814.87	23.8169	19.3027	13.3558	7.13224	2.75302e-207	9.75738e-205	PYCR1	9	360665	364129	+	1023	protein_coding	-	F420_oxidored	2335	3483	2358	25	21	12	142.35	154.69	158.817	1.33728	1.1038	0.740448
ENSCAFG00000014595	77.3007	61.9439	70.4314	4007.9	3038.79	3785.24	-5.69901	7.52978e-206	2.60365e-203	Q9N0W1_CANFA	8	27235173	27307767	-	6474	protein_coding	-	-	72	80	59	4207	3306	3401	0.693594	0.561438	0.627925	35.5598	27.4584	33.1606
ENSCAFG00000019552	3433.44	3667.08	3325.79	31844.1	34820.1	30543.5	-3.22049	1.41092e-205	4.76251e-203	HMHA1	20	57657154	57667209	-	3558	protein_coding	-	RhoGAP	3198	4736	2786	33426	37882	27443	65.7368	70.922	63.2694	602.876	671.371	570.959
ENSCAFG00000005294	1943.25	2192.04	1933.88	55.2552	60.6655	57.8749	5.1261	4.7452e-205	1.56448e-202	TK1	9	2958903	2971015	+	2134	protein_coding	-	TK	1810	2831	1620	58	66	52	52.8968	60.274	52.3057	1.48728	1.66301	1.53815
ENSCAFG00000012547	2569.17	2909.81	2812.48	172.434	154.421	169.173	4.06447	7.16918e-203	2.30994e-200	PLEKHA1	28	32025449	32082071	+	4107	protein_coding	-	PH	2393	3758	2356	181	168	152	36.3382	41.5735	39.5257	2.41164	2.19953	2.33619
ENSCAFG00000008363	10673.9	11169.3	10029.9	1066.04	1191.25	1079.59	3.25554	5.15827e-201	1.62508e-198	Q64F94_CANFA	26	7896837	7914234	-	2380	protein_coding	-	-	9942	14425	8402	1119	1296	970	260.521	275.374	243.24	25.7284	29.2801	25.7267
ENSCAFG00000009569	114632	83512.8	158093	619.239	415.467	659.997	7.71629	1.33657e-200	4.11925e-198	SPP1	32	11354096	11361895	+	1537	protein_coding	-	-	106771	107856	132434	650	452	593	5619.28	4135.34	7700.34	30.0161	20.51	31.5882
ENSCAFG00000003376	18.2515	6.19439	25.0688	43135.2	22630.1	35462.9	-11.0597	1.10963e-199	3.34707e-197	CSF3R	15	5818857	5833536	+	4699	protein_coding	-	fn3	17	8	21	45278	24620	31863	0.225626	0.0773516	0.307923	527.279	281.726	428.026
ENSCAFG00000017004	4749.7	4686.06	4323.77	47099.3	40646.8	46074	-3.28162	3.21119e-197	9.48438e-195	NA	NA	NA	NA	NA	NA	NA	NA	NA	4424	6052	3622	49439	44221	41397	48.2944	48.1304	43.683	473.548	416.207	457.397
ENSCAFG00000006119	330.675	393.344	378.419	4387.07	4784.3	4479.74	-3.62828	2.69232e-194	7.78958e-192	PRKD3	17	29593816	29688217	-	3489	protein_coding	-	Pkinase	308	508	317	4605	5205	4025	5.50548	6.61527	6.26018	72.225	80.2167	72.8206
ENSCAFG00000007131	3841.41	4657.41	3670.79	153.381	137.876	122.428	4.87636	7.67811e-194	2.17705e-191	MERTK	17	36336729	36445242	+	3441	protein_coding	-	Pkinase_Tyr	3578	6015	3075	161	150	110	70.061	85.8047	66.5218	2.76615	2.53237	2.18008
