# Supplementary material for: Characterization of polarization states of canine monocyte derived macrophages
Source: PLoS One. 2023 Nov 8;18(11):e0292757. doi: 10.1371/journal.pone.0292757 (PMC10631683; doi:10.1371/journal.pone.0292757)
Supplement: S1 Video — A. Bead uptake M0 monocytes visualized by confocal microscopy. B. Bead uptake M1 MDMs visualized by confocal microscopy. C. Bead uptake M2 MDMs visualized by confocal microscopy. (ZIP) [file pone.0292757.s006.zip]

Archive with 3 entries (3 files):
- S1B_M1.avi
- S1C_M2.avi
- S1A_M0.avi
